# Supplementary material for: Bioinformatics analysis reveals immune prognostic markers for overall survival of colorectal cancer patients: a novel machine learning survival predictive system
Source: BMC Bioinformatics. 2022 Apr 8;23:124. doi: 10.1186/s12859-022-04657-3 (PMC8991575; doi:10.1186/s12859-022-04657-3)
Supplement: Supplementary file 2 — Additional file 2. Gene enrichment analysis dataset. [file 12859_2022_4657_MOESM2_ESM.xlsx]

## Sheet: TF
name	ensembl	entrez	name	fullname	synonym	signature	chromStart	chromEnd	chromStrand	chromName	band	goTerms	function	goFunctions	goLocalizations	cerebralLocalization	nrIntxsValidated	nrIntxsPredicted	transcripts	humanOrthologs	mouseOrthologs	bovineOrthologs	lastModified
A1CF	ENSG00000148584	29974	A1CF	APOBEC1 complementation factor		A1CF|IDBG-74457|ENSG00000148584|29974	50799409	50885675	-1	10	q11.23	GO:0000166|nucleotide binding|molecular_function#GO:0003676|nucleic acid binding|molecular_function#GO:0003723|RNA binding|molecular_function#GO:0003727|single-stranded RNA binding|molecular_function#GO:0005515|protein binding|molecular_function#GO:0005634|nucleus|cellular_component#GO:0005654|nucleoplasm|cellular_component#GO:0005737|cytoplasm|cellular_component#GO:0005783|endoplasmic reticulum|…	protein binding	GO:0000166: nucleotide binding#GO:0003676: nucleic acid binding#GO:0003723: RNA binding#GO:0003727: single-stranded RNA binding#GO:0005515: protein binding	GO:0000166: nucleotide binding,GO:0003676: nucleic acid binding,GO:0003723: RNA binding,GO:0003727: single-stranded RNA binding,GO:0005515: protein binding	Nucleus	11	0	74459|74461|74463|74465|74467|239421|239423|376096		A1cf|IDBG-158361|ENSMUSG00000052595|69865	A1CF|IDBG-637119|ENSBTAG00000021195|100336715	2017-02-20
A2M	ENSG00000175899	2	A2M	alpha-2-macroglobulin	A2MD|CPAMD5|FWP007|S863-7	A2M|IDBG-17623|ENSG00000175899|2	9067664	9116229	-1	12	p13.31	GO:0001869|negative regulation of complement activation, lectin pathway|biological_process#GO:0002020|protease binding|molecular_function#GO:0002576|platelet degranulation|biological_process#GO:0004866|endopeptidase inhibitor activity|molecular_function#GO:0004867|serine-type endopeptidase inhibitor activity|molecular_function#GO:0005102|receptor binding|molecular_function#GO:0005515|protein bind…	calcium-dependent protein binding	GO:0002020: protease binding#GO:0004866: endopeptidase inhibitor activity#GO:0004867: serine-type endopeptidase inhibitor activity#GO:0005102: receptor binding#GO:0005515: protein binding#GO:0019838: growth factor binding#GO:0019899: enzyme binding#GO:0019959: interleukin-8 binding#GO:0019966: interleukin-1 binding#GO:0043120: tumor necrosis factor binding#GO:0048306: calcium-dependent protein bi…	GO:0002020: protease binding,GO:0004866: endopeptidase inhibitor activity,GO:0004867: serine-type endopeptidase inhibitor activity,GO:0005102: receptor binding,GO:0005515: protein binding,GO:0019838: growth factor binding,GO:0019899: enzyme binding,GO:0019959: interleukin-8 binding,GO:0019966: interleukin-1 binding,GO:0043120: tumor necrosis factor binding,GO:0048306: calcium-dependent protein bi…	Extracellular	138	0	17625|295008|594892|586522		A2m|IDBG-184734|ENSMUSG00000030111|232345	A2M|IDBG-639675|ENSBTAG00000018137|513856	2017-02-20
AACS	ENSG00000081760	65985	AACS	acetoacetyl-CoA synthetase		AACS|IDBG-64292|ENSG00000081760|65985	125065379	125143333	1	12	q24.31	GO:0001889|liver development|biological_process#GO:0003824|catalytic activity|molecular_function#GO:0005524|ATP binding|molecular_function#GO:0005829|cytosol|cellular_component#GO:0006629|lipid metabolic process|biological_process#GO:0006631|fatty acid metabolic process|biological_process#GO:0007584|response to nutrient|biological_process#GO:0008152|metabolic process|biological_process#GO:0010243…	butyrate-CoA ligase activity	GO:0003824: catalytic activity#GO:0005524: ATP binding#GO:0030729: acetoacetate-CoA ligase activity#GO:0047760: butyrate-CoA ligase activity	GO:0003824: catalytic activity,GO:0005524: ATP binding,GO:0030729: acetoacetate-CoA ligase activity,GO:0047760: butyrate-CoA ligase activity	Cytoplasm	1	1	64296|385057		Aacs|IDBG-201420|ENSMUSG00000029482|78894	AACS|IDBG-631841|ENSBTAG00000005678|505842	2017-02-20
AANAT	ENSG00000129673	15	AANAT	aralkylamine N-acetyltransferase	DSPS|SNAT	AANAT|IDBG-69711|ENSG00000129673|15	76453351	76470117	1	17	q25.1	GO:0004059|aralkylamine N-acetyltransferase activity|molecular_function#GO:0004060|arylamine N-acetyltransferase activity|molecular_function#GO:0005737|cytoplasm|cellular_component#GO:0005829|cytosol|cellular_component#GO:0006474|N-terminal protein amino acid acetylation|biological_process#GO:0007623|circadian rhythm|biological_process#GO:0008080|N-acetyltransferase activity|molecular_function#GO…	14-3-3 protein binding	GO:0004059: aralkylamine N-acetyltransferase activity#GO:0004060: arylamine N-acetyltransferase activity#GO:0008080: N-acetyltransferase activity#GO:0071889: 14-3-3 protein binding	GO:0004059: aralkylamine N-acetyltransferase activity,GO:0004060: arylamine N-acetyltransferase activity,GO:0008080: N-acetyltransferase activity,GO:0071889: 14-3-3 protein binding	Cytoplasm	4	0	69713|245551|764498|757793		Aanat|IDBG-214486|ENSMUSG00000020804|11298		2017-02-20
AATK	ENSG00000181409	9625	AATK	apoptosis-associated tyrosine kinase	AATYK|AATYK1|LMR1|LMTK1|p35BP|PPP1R77	AATK|IDBG-71999|ENSG00000181409|9625	81117295	81166077	-1	17	q25.3	GO:0004672|protein kinase activity|molecular_function#GO:0004674|protein serine/threonine kinase activity|molecular_function#GO:0004713|protein tyrosine kinase activity|molecular_function#GO:0005515|protein binding|molecular_function#GO:0005524|ATP binding|molecular_function#GO:0005783|endoplasmic reticulum|cellular_component#GO:0006468|protein phosphorylation|biological_process#GO:0006915|apopto…	transferase activity	GO:0004672: protein kinase activity#GO:0004674: protein serine/threonine kinase activity#GO:0004713: protein tyrosine kinase activity#GO:0005515: protein binding#GO:0005524: ATP binding#GO:0016772: transferase activity, transferring phosphorus-containing groups	GO:0004672: protein kinase activity,GO:0004674: protein serine/threonine kinase activity,GO:0004713: protein tyrosine kinase activity,GO:0005515: protein binding,GO:0005524: ATP binding,GO:0016772: transferase activity, transferring phosphorus-containing groups	Plasma membrane	3	0	72001|72003|385306|759132|764341		Aatk|IDBG-214739|ENSMUSG00000025375|11302	AATK|IDBG-642577|ENSBTAG00000019049|511515	2017-02-20
ABCA1	ENSG00000165029	19	ABCA1	ATP-binding cassette, sub-family A (ABC1), member 1	ABC-1|ABC1|CERP|HDLDT1|TGD	ABCA1|IDBG-79441|ENSG00000165029|19	104781002	104928237	-1	9	q31.1	GO:0002790|peptide secretion|biological_process#GO:0005102|receptor binding|molecular_function#GO:0005515|protein binding|molecular_function#GO:0005524|ATP binding|molecular_function#GO:0005543|phospholipid binding|molecular_function#GO:0005548|phospholipid transporter activity|molecular_function#GO:0005794|Golgi apparatus|cellular_component#GO:0005886|plasma membrane|cellular_component#GO:000588…	ATPase binding	GO:0005102: receptor binding#GO:0005515: protein binding#GO:0005524: ATP binding#GO:0005543: phospholipid binding#GO:0005548: phospholipid transporter activity#GO:0008509: anion transmembrane transporter activity#GO:0015485: cholesterol binding#GO:0016887: ATPase activity#GO:0017127: cholesterol transporter activity#GO:0019905: syntaxin binding#GO:0031267: small GTPase binding#GO:0034185: apolipo…	GO:0005102: receptor binding,GO:0005515: protein binding,GO:0005524: ATP binding,GO:0005543: phospholipid binding,GO:0005548: phospholipid transporter activity,GO:0008509: anion transmembrane transporter activity,GO:0015485: cholesterol binding,GO:0016887: ATPase activity,GO:0017127: cholesterol transporter activity,GO:0019905: syntaxin binding,GO:0031267: small GTPase binding,GO:0034185: apolipo…	Cell surface	44	4	79443|79447|377008		Abca1|IDBG-147642|ENSMUSG00000015243|11303	BT.89249|IDBG-637291|ENSBTAG00000020661|535379	2017-02-20
ABCA5	ENSG00000154265	23461	ABCA5	ATP-binding cassette, sub-family A (ABC1), member 5	ABC13|EST90625	ABCA5|IDBG-66446|ENSG00000154265|23461	69244311	69327244	-1	17	q24.3	GO:0000139|Golgi membrane|cellular_component#GO:0003924|GTPase activity|molecular_function#GO:0005524|ATP binding|molecular_function#GO:0005525|GTP binding|molecular_function#GO:0005764|lysosome|cellular_component#GO:0005765|lysosomal membrane|cellular_component#GO:0005770|late endosome|cellular_component#GO:0005794|Golgi apparatus|cellular_component#GO:0006200|ATP catabolic process|biological_pr…	ATPase activity	GO:0003924: GTPase activity#GO:0005524: ATP binding#GO:0005525: GTP binding#GO:0016887: ATPase activity	GO:0003924: GTPase activity,GO:0005524: ATP binding,GO:0005525: GTP binding,GO:0016887: ATPase activity	Plasma membrane	2	0	245165|762109|761472|759766|762856|757858|764567|763154|760679|760041|761030		Abca5|IDBG-213946|ENSMUSG00000018800|217265	BT.30635|IDBG-643575|ENSBTAG00000002747|510497	2017-02-20
ABCA7	ENSG00000064687	10347	ABCA7	ATP-binding cassette, sub-family A (ABC1), member 7	ABCA-SSN|ABCX	ABCA7|IDBG-13665|ENSG00000064687|10347	1040101	1065572	1	19	p13.3	GO:0000139|Golgi membrane|cellular_component#GO:0001891|phagocytic cup|cellular_component#GO:0005215|transporter activity|molecular_function#GO:0005524|ATP binding|molecular_function#GO:0005548|phospholipid transporter activity|molecular_function#GO:0005622|intracellular|cellular_component#GO:0005737|cytoplasm|cellular_component#GO:0005794|Golgi apparatus|cellular_component#GO:0005886|plasma memb…	apolipoprotein A-I receptor activity	GO:0005215: transporter activity#GO:0005524: ATP binding#GO:0005548: phospholipid transporter activity#GO:0016887: ATPase activity#GO:0034188: apolipoprotein A-I receptor activity	GO:0005215: transporter activity,GO:0005524: ATP binding,GO:0005548: phospholipid transporter activity,GO:0016887: ATPase activity,GO:0034188: apolipoprotein A-I receptor activity	Cell surface	2	0	13667|361778|765184|601057|592627|588030|589576|811920|811896|811925		Abca7|IDBG-171979|ENSMUSG00000035722|27403	ABCA7|IDBG-645574|ENSBTAG00000020766|511762	2017-02-20
ABCB9	ENSG00000150967	23457	ABCB9	ATP-binding cassette, sub-family B (MDR/TAP), member 9	EST122234|TAPL	ABCB9|IDBG-63048|ENSG00000150967|23457	122920951	122981649	-1	12	q24.31	GO:0005515|protein binding|molecular_function#GO:0005524|ATP binding|molecular_function#GO:0005764|lysosome|cellular_component#GO:0005765|lysosomal membrane|cellular_component#GO:0006200|ATP catabolic process|biological_process#GO:0006810|transport|biological_process#GO:0015031|protein transport|biological_process#GO:0015440|peptide-transporting ATPase activity|molecular_function#GO:0015833|pepti…	ATPase activity	GO:0005515: protein binding#GO:0005524: ATP binding#GO:0015440: peptide-transporting ATPase activity#GO:0016887: ATPase activity#GO:0022891: substrate-specific transmembrane transporter activity#GO:0042626: ATPase activity, coupled to transmembrane movement of substances#GO:0042803: protein homodimerization activity	GO:0005515: protein binding,GO:0005524: ATP binding,GO:0015440: peptide-transporting ATPase activity,GO:0016887: ATPase activity,GO:0022891: substrate-specific transmembrane transporter activity,GO:0042626: ATPase activity, coupled to transmembrane movement of substances,GO:0042803: protein homodimerization activity	Plasma membrane	3	0	63050|63052|717515|245665|373700|384724|717541|594741|599955|584967|603834|596567|602677|590801|589593|593313|591589|592909		Abcb9|IDBG-200229|ENSMUSG00000029408|56325	ABCB9|IDBG-632445|ENSBTAG00000008464|529923	2017-02-20
ABCC4	ENSG00000125257	10257	ABCC4	ATP-binding cassette, sub-family C (CFTR/MRP), member 4	MOAT-B|MOATB|MRP4	ABCC4|IDBG-42534|ENSG00000125257|10257	95019829	95301433	-1	13	q32.1	GO:0002576|platelet degranulation|biological_process#GO:0005524|ATP binding|molecular_function#GO:0005886|plasma membrane|cellular_component#GO:0006200|ATP catabolic process|biological_process#GO:0006810|transport|biological_process#GO:0007596|blood coagulation|biological_process#GO:0008150|biological_process|biological_process#GO:0010033|response to organic substance|biological_process#GO:001024…	ATPase activity	GO:0005524: ATP binding#GO:0016404: 15-hydroxyprostaglandin dehydrogenase (NAD+) activity#GO:0016887: ATPase activity#GO:0042626: ATPase activity, coupled to transmembrane movement of substances	GO:0005524: ATP binding,GO:0016404: 15-hydroxyprostaglandin dehydrogenase (NAD+) activity,GO:0016887: ATPase activity,GO:0042626: ATPase activity, coupled to transmembrane movement of substances	Plasma membrane	12	0	42536|595111		Abcc4|IDBG-186342|ENSMUSG00000032849|239273	BT.93156|IDBG-632162|ENSBTAG00000032603|515333	2017-02-20
ABCC5	ENSG00000114770	10057	ABCC5	ATP-binding cassette, sub-family C (CFTR/MRP), member 5	ABC33|EST277145|MOAT-C|MOATC|MRP5|pABC11|SMRP	ABCC5|IDBG-67159|ENSG00000114770|10057	183919934	184018015	-1	3	q27.1	GO:0005524|ATP binding|molecular_function#GO:0005886|plasma membrane|cellular_component#GO:0005887|integral component of plasma membrane|cellular_component#GO:0005975|carbohydrate metabolic process|biological_process#GO:0006200|ATP catabolic process|biological_process#GO:0006810|transport|biological_process#GO:0008514|organic anion transmembrane transporter activity|molecular_function#GO:0015711|…	ATPase activity	GO:0005524: ATP binding#GO:0008514: organic anion transmembrane transporter activity#GO:0016887: ATPase activity#GO:0042626: ATPase activity, coupled to transmembrane movement of substances	GO:0005524: ATP binding,GO:0008514: organic anion transmembrane transporter activity,GO:0016887: ATPase activity,GO:0042626: ATPase activity, coupled to transmembrane movement of substances	Plasma membrane	6	0	67161|67163|67167|245348|385831|385833|385835|385836|385837|385838|385839		Abcc5|IDBG-143886|ENSMUSG00000022822|27416	BT.104466|IDBG-635522|ENSBTAG00000017666|511769	2017-02-20
ABCD2	ENSG00000173208	225	ABCD2	ATP-binding cassette, sub-family D (ALD), member 2	ABC39|ALDL1|ALDR|ALDRP|hALDR	ABCD2|IDBG-26995|ENSG00000173208|225	39550033	39619751	-1	12	q12	GO:0000038|very long-chain fatty acid metabolic process|biological_process#GO:0005515|protein binding|molecular_function#GO:0005524|ATP binding|molecular_function#GO:0005739|mitochondrion|cellular_component#GO:0005777|peroxisome|cellular_component#GO:0005778|peroxisomal membrane|cellular_component#GO:0005829|cytosol|cellular_component#GO:0006200|ATP catabolic process|biological_process#GO:0006635…	ATPase activity	GO:0005515: protein binding#GO:0005524: ATP binding#GO:0016887: ATPase activity#GO:0042626: ATPase activity, coupled to transmembrane movement of substances#GO:0042803: protein homodimerization activity	GO:0005515: protein binding,GO:0005524: ATP binding,GO:0016887: ATPase activity,GO:0042626: ATPase activity, coupled to transmembrane movement of substances,GO:0042803: protein homodimerization activity	Plasma membrane	6	2	26997		Abcd2|IDBG-175455|ENSMUSG00000055782|26874	BT.87418|IDBG-633512|ENSBTAG00000038043|100335783,101909154,526436	2017-02-20
ABCD4	ENSG00000119688	5826	ABCD4	ATP-binding cassette, sub-family D (ALD), member 4	ABC41|EST352188|MAHCJ|P70R|P79R|PMP69|PXMP1L	ABCD4|IDBG-11957|ENSG00000119688|5826	74285423	74303056	-1	14	q24.3	GO:0005524|ATP binding|molecular_function#GO:0005777|peroxisome|cellular_component#GO:0005778|peroxisomal membrane|cellular_component#GO:0005789|endoplasmic reticulum membrane|cellular_component#GO:0006200|ATP catabolic process|biological_process#GO:0006810|transport|biological_process#GO:0009235|cobalamin metabolic process|biological_process#GO:0016020|membrane|cellular_component#GO:0016021|inte…	ATPase activity	GO:0005524: ATP binding#GO:0016887: ATPase activity#GO:0042626: ATPase activity, coupled to transmembrane movement of substances	GO:0005524: ATP binding,GO:0016887: ATPase activity,GO:0042626: ATPase activity, coupled to transmembrane movement of substances	Plasma membrane	4	0	11959|601406|587774|594651|584227|583985|593134|601277|590353|598789|592524|596595|602582|583279|595076|601900|600179		Abcd4|IDBG-156897|ENSMUSG00000021240|19300	ABCD4|IDBG-646851|ENSBTAG00000014633|528646	2017-02-20
ABCG1	ENSG00000160179	9619	ABCG1	ATP-binding cassette, sub-family G (WHITE), member 1	ABC8|WHITE1	ABCG1|IDBG-4231|ENSG00000160179|9619	42199689	42297244	1	21	q22.3	GO:0000139|Golgi membrane|cellular_component#GO:0003924|GTPase activity|molecular_function#GO:0005515|protein binding|molecular_function#GO:0005524|ATP binding|molecular_function#GO:0005525|GTP binding|molecular_function#GO:0005543|phospholipid binding|molecular_function#GO:0005548|phospholipid transporter activity|molecular_function#GO:0005739|mitochondrion|cellular_component#GO:0005768|endosome…	protein dimerization activity	GO:0003924: GTPase activity#GO:0005515: protein binding#GO:0005524: ATP binding#GO:0005525: GTP binding#GO:0005543: phospholipid binding#GO:0005548: phospholipid transporter activity#GO:0015485: cholesterol binding#GO:0016887: ATPase activity#GO:0017127: cholesterol transporter activity#GO:0019534: toxin transporter activity#GO:0034041: sterol-transporting ATPase activity#GO:0034437: glycoprotein…	GO:0003924: GTPase activity,GO:0005515: protein binding,GO:0005524: ATP binding,GO:0005525: GTP binding,GO:0005543: phospholipid binding,GO:0005548: phospholipid transporter activity,GO:0015485: cholesterol binding,GO:0016887: ATPase activity,GO:0017127: cholesterol transporter activity,GO:0019534: toxin transporter activity,GO:0034041: sterol-transporting ATPase activity,GO:0034437: glycoprotein…	Cell surface	3	1	4233|4235|4237|232963|232965|232967|368052		Abcg1|IDBG-163644|ENSMUSG00000024030|11307	BT.29337|IDBG-639382|ENSBTAG00000021272|510745	2017-02-20
ABHD16A	ENSG00000204427	7920	ABHD16A	abhydrolase domain containing 16A	BAT5|D6S82E|NG26|PP199	ABHD16A|IDBG-78700|ENSG00000204427|7920	31686949	31703444	-1	6	p21.33	GO:0008152|metabolic process|biological_process#GO:0016021|integral component of membrane|cellular_component#GO:0016787|hydrolase activity|molecular_function	hydrolase activity	GO:0016787: hydrolase activity	GO:0016787: hydrolase activity	Plasma membrane	19	0	238474|372400|481695|484940|484558|481775|481687|476289		Abhd16a|IDBG-176496|ENSMUSG00000007036|193742	BAT5|IDBG-634011|ENSBTAG00000000578|513252	2017-02-20
ABL1	ENSG00000097007	25	ABL1	c-abl oncogene 1, non-receptor tyrosine kinase	ABL|bcr/abl|c-ABL|c-ABL1|JTK7|p150|v-abl	ABL1|IDBG-89599|ENSG00000097007|25	130713946	130887675	1	9	q34.12	GO:0000287|magnesium ion binding|molecular_function#GO:0003677|DNA binding|molecular_function#GO:0003785|actin monomer binding|molecular_function#GO:0004515|nicotinate-nucleotide adenylyltransferase activity|molecular_function#GO:0004672|protein kinase activity|molecular_function#GO:0004713|protein tyrosine kinase activity|molecular_function#GO:0004715|non-membrane spanning protein tyrosine kinas…	transferase activity	GO:0000287: magnesium ion binding#GO:0003677: DNA binding#GO:0003785: actin monomer binding#GO:0004515: nicotinate-nucleotide adenylyltransferase activity#GO:0004672: protein kinase activity#GO:0004713: protein tyrosine kinase activity#GO:0004715: non-membrane spanning protein tyrosine kinase activity#GO:0005515: protein binding#GO:0005524: ATP binding#GO:0008022: protein C-terminus binding#GO:00…	GO:0000287: magnesium ion binding,GO:0003677: DNA binding,GO:0003785: actin monomer binding,GO:0004515: nicotinate-nucleotide adenylyltransferase activity,GO:0004672: protein kinase activity,GO:0004713: protein tyrosine kinase activity,GO:0004715: non-membrane spanning protein tyrosine kinase activity,GO:0005515: protein binding,GO:0005524: ATP binding,GO:0008022: protein C-terminus binding,GO:00…	Nucleus	266	29	89601|89603|243912		Abl1|IDBG-158216|ENSMUSG00000026842|11350	ABL1|IDBG-639939|ENSBTAG00000017976|540876	2017-02-20
ABL2	ENSG00000143322	27	ABL2	v-abl Abelson murine leukemia viral oncogene homolog 2	ABLL|ARG	ABL2|IDBG-105099|ENSG00000143322|27	179099327	179229684	-1	1	q25.2	GO:0000287|magnesium ion binding|molecular_function#GO:0003785|actin monomer binding|molecular_function#GO:0004672|protein kinase activity|molecular_function#GO:0004713|protein tyrosine kinase activity|molecular_function#GO:0004715|non-membrane spanning protein tyrosine kinase activity|molecular_function#GO:0005515|protein binding|molecular_function#GO:0005524|ATP binding|molecular_function#GO:00…	transferase activity	GO:0000287: magnesium ion binding#GO:0003785: actin monomer binding#GO:0004672: protein kinase activity#GO:0004713: protein tyrosine kinase activity#GO:0004715: non-membrane spanning protein tyrosine kinase activity#GO:0005515: protein binding#GO:0005524: ATP binding#GO:0016772: transferase activity, transferring phosphorus-containing groups#GO:0030145: manganese ion binding#GO:0051015: actin fil…	GO:0000287: magnesium ion binding,GO:0003785: actin monomer binding,GO:0004672: protein kinase activity,GO:0004713: protein tyrosine kinase activity,GO:0004715: non-membrane spanning protein tyrosine kinase activity,GO:0005515: protein binding,GO:0005524: ATP binding,GO:0016772: transferase activity, transferring phosphorus-containing groups,GO:0030145: manganese ion binding,GO:0051015: actin fil…	Cytoplasm	51	2	105101|105103|246463|484066|483588|473370|475341|474998		Abl2|IDBG-200390|ENSMUSG00000026596|11352	BT.62162|IDBG-636736|ENSBTAG00000015026|511845	2017-02-20
ABO	ENSG00000175164	28	ABO	ABO blood group (transferase A, alpha 1-3-N-acetylgalactosaminyltransferase; transferase B, alpha 1-3-galactosyltransferase)	A3GALNT|A3GALT1|GTB|NAGAT	ABO|IDBG-90910|ENSG00000175164|28	133250401	133275214	-1	9	q34.2	GO:0004380|glycoprotein-fucosylgalactoside alpha-N-acetylgalactosaminyltransferase activity|molecular_function#GO:0004381|fucosylgalactoside 3-alpha-galactosyltransferase activity|molecular_function#GO:0005576|extracellular region|cellular_component#GO:0005975|carbohydrate metabolic process|biological_process#GO:0006486|protein glycosylation|biological_process#GO:0016020|membrane|cellular_compone…	transferase activity	GO:0004380: glycoprotein-fucosylgalactoside alpha-N-acetylgalactosaminyltransferase activity#GO:0004381: fucosylgalactoside 3-alpha-galactosyltransferase activity#GO:0016758: transferase activity, transferring hexosyl groups#GO:0046872: metal ion binding	GO:0004380: glycoprotein-fucosylgalactoside alpha-N-acetylgalactosaminyltransferase activity,GO:0004381: fucosylgalactoside 3-alpha-galactosyltransferase activity,GO:0016758: transferase activity, transferring hexosyl groups,GO:0046872: metal ion binding	Extracellular	3	0	807862|807868		Abo|IDBG-149923|ENSMUSG00000015787|80908	BT.29579|IDBG-640601|ENSBTAG00000012525|515340	2017-02-20
ABR	ENSG00000159842	29	ABR	active BCR-related	MDB	ABR|IDBG-14430|ENSG00000159842|29	1003518	1229021	-1	17	p13.3	GO:0005089|Rho guanyl-nucleotide exchange factor activity|molecular_function#GO:0005096|GTPase activator activity|molecular_function#GO:0005515|protein binding|molecular_function#GO:0005622|intracellular|cellular_component#GO:0005829|cytosol|cellular_component#GO:0005886|plasma membrane|cellular_component#GO:0007165|signal transduction|biological_process#GO:0007264|small GTPase mediated signal tr…	Rac GTPase activator activity	GO:0005089: Rho guanyl-nucleotide exchange factor activity#GO:0005096: GTPase activator activity#GO:0005515: protein binding#GO:0030675: Rac GTPase activator activity	GO:0005089: Rho guanyl-nucleotide exchange factor activity,GO:0005096: GTPase activator activity,GO:0005515: protein binding,GO:0030675: Rac GTPase activator activity	Plasma membrane	13	1	14434|14436|598022|602730|588344|763750|758936|762099|761456|760897|760018|759365|764452|764586|763754|760121|758794		Abr|IDBG-200937|ENSMUSG00000017631|109934	ABR|IDBG-632555|ENSBTAG00000008424|515556	2017-02-20
ACAN	ENSG00000157766	176	ACAN	aggrecan	AGC1|AGCAN|CSPG1|CSPGCP|MSK16|SEDK	ACAN|IDBG-28773|ENSG00000157766|176	88803443	88875354	1	15	q26.1	GO:0001502|cartilage condensation|biological_process#GO:0002063|chondrocyte development|biological_process#GO:0005509|calcium ion binding|molecular_function#GO:0005515|protein binding|molecular_function#GO:0005540|hyaluronic acid binding|molecular_function#GO:0005578|proteinaceous extracellular matrix|cellular_component#GO:0005604|basement membrane|cellular_component#GO:0007155|cell adhesion|biol…	carbohydrate binding	GO:0005509: calcium ion binding#GO:0005515: protein binding#GO:0005540: hyaluronic acid binding#GO:0030246: carbohydrate binding	GO:0005509: calcium ion binding,GO:0005515: protein binding,GO:0005540: hyaluronic acid binding,GO:0030246: carbohydrate binding	Extracellular	7	0	28779|379946|604191|604192|604193|604194|604195|808082		Acan|IDBG-193557|ENSMUSG00000030607|11595	BT.92700|IDBG-628953|ENSBTAG00000016158|280985	2017-02-20
ACE	ENSG00000159640	1636	ACE	angiotensin I converting enzyme (peptidyl-dipeptidase A) 1	ACE1|CD143|DCP|DCP1|ICH|MVCD3	ACE|IDBG-63266|ENSG00000159640|1636	63477061	63498380	1	17	q23.3	GO:0001822|kidney development|biological_process#GO:0001974|blood vessel remodeling|biological_process#GO:0002003|angiotensin maturation|biological_process#GO:0002005|angiotensin catabolic process in blood|biological_process#GO:0002019|regulation of renal output by angiotensin|biological_process#GO:0003081|regulation of systemic arterial blood pressure by renin-angiotensin|biological_process#GO:0…	bradykinin receptor binding	GO:0003779: actin binding#GO:0004175: endopeptidase activity#GO:0004180: carboxypeptidase activity#GO:0005515: protein binding#GO:0008144: drug binding#GO:0008237: metallopeptidase activity#GO:0008241: peptidyl-dipeptidase activity#GO:0008270: zinc ion binding#GO:0031404: chloride ion binding#GO:0031711: bradykinin receptor binding	GO:0003779: actin binding,GO:0004175: endopeptidase activity,GO:0004180: carboxypeptidase activity,GO:0005515: protein binding,GO:0008144: drug binding,GO:0008237: metallopeptidase activity,GO:0008241: peptidyl-dipeptidase activity,GO:0008270: zinc ion binding,GO:0031404: chloride ion binding,GO:0031711: bradykinin receptor binding	Extracellular	20	0	63268|63270|382881|382883|382886|762620|761773|759744|759071|764138|760349|762215|758121|763904|762860				2017-02-20
ACE2	ENSG00000130234	59272	ACE2	angiotensin I converting enzyme (peptidyl-dipeptidase A) 2		ACE2|IDBG-46534|ENSG00000130234|59272	15561033	15602148	-1	X	p22.2	GO:0001618|virus receptor activity|molecular_function#GO:0001817|regulation of cytokine production|biological_process#GO:0001948|glycoprotein binding|molecular_function#GO:0002003|angiotensin maturation|biological_process#GO:0002005|angiotensin catabolic process in blood|biological_process#GO:0003051|angiotensin-mediated drinking behavior|biological_process#GO:0003081|regulation of systemic arter…	peptide binding	GO:0001618: virus receptor activity#GO:0001948: glycoprotein binding#GO:0004175: endopeptidase activity#GO:0004180: carboxypeptidase activity#GO:0005515: protein binding#GO:0008237: metallopeptidase activity#GO:0008241: peptidyl-dipeptidase activity#GO:0008270: zinc ion binding#GO:0017046: peptide hormone binding#GO:0042277: peptide binding	GO:0001618: virus receptor activity,GO:0001948: glycoprotein binding,GO:0004175: endopeptidase activity,GO:0004180: carboxypeptidase activity,GO:0005515: protein binding,GO:0008237: metallopeptidase activity,GO:0008241: peptidyl-dipeptidase activity,GO:0008270: zinc ion binding,GO:0017046: peptide hormone binding,GO:0042277: peptide binding	Extracellular	5	0	46538|362748		Ace2|IDBG-184519|ENSMUSG00000015405|70008	ACE2|IDBG-638902|ENSBTAG00000034402|101908244,509235	2017-02-20
ACER2	ENSG00000177076	340485	ACER2	alkaline ceramidase 2		ACER2|IDBG-52948|ENSG00000177076|340485	19409059	19452020	1	9	p22.1	GO:0000139|Golgi membrane|cellular_component#GO:0001953|negative regulation of cell-matrix adhesion|biological_process#GO:0005794|Golgi apparatus|cellular_component#GO:0006665|sphingolipid metabolic process|biological_process#GO:0006672|ceramide metabolic process|biological_process#GO:0006919|activation of cysteine-type endopeptidase activity involved in apoptotic process|biological_process#GO:00…	hydrolase activity	GO:0016811: hydrolase activity, acting on carbon-nitrogen (but not peptide) bonds, in linear amides#GO:0017040: ceramidase activity#GO:0071633: dihydroceramidase activity	GO:0016811: hydrolase activity, acting on carbon-nitrogen (but not peptide) bonds, in linear amides,GO:0017040: ceramidase activity,GO:0071633: dihydroceramidase activity	Plasma membrane	1	0	52950		Acer2|IDBG-161377|ENSMUSG00000038007|230379	ACER2|IDBG-630250|ENSBTAG00000010821|540732	2017-02-20
ACHE	ENSG00000087085	43	ACHE	acetylcholinesterase	ACEE|ARACHE|N-ACHE|YT	ACHE|IDBG-32513|ENSG00000087085|43	100889994	100896974	-1	7	q22.1	GO:0001507|acetylcholine catabolic process in synaptic cleft|biological_process#GO:0001540|beta-amyloid binding|molecular_function#GO:0001919|regulation of receptor recycling|biological_process#GO:0002076|osteoblast development|biological_process#GO:0003990|acetylcholinesterase activity|molecular_function#GO:0004104|cholinesterase activity|molecular_function#GO:0005515|protein binding|molecular_f…	protein self-association	GO:0001540: beta-amyloid binding#GO:0003990: acetylcholinesterase activity#GO:0004104: cholinesterase activity#GO:0005515: protein binding#GO:0005518: collagen binding#GO:0016787: hydrolase activity#GO:0017171: serine hydrolase activity#GO:0042166: acetylcholine binding#GO:0042803: protein homodimerization activity#GO:0043236: laminin binding#GO:0043621: protein self-association	GO:0001540: beta-amyloid binding,GO:0003990: acetylcholinesterase activity,GO:0004104: cholinesterase activity,GO:0005515: protein binding,GO:0005518: collagen binding,GO:0016787: hydrolase activity,GO:0017171: serine hydrolase activity,GO:0042166: acetylcholine binding,GO:0042803: protein homodimerization activity,GO:0043236: laminin binding,GO:0043621: protein self-association	Nucleus	9	2	32515|32517|384043|384050|384051|384052|384053|384055|384058|384059|384063|384066|384067		Ache|IDBG-204838|ENSMUSG00000023328|11423	ACHE|IDBG-640435|ENSBTAG00000001139|540446	2017-02-20
ACIN1	ENSG00000100813	22985	ACIN1	apoptotic chromatin condensation inducer 1	ACINUS|ACN|fSAP152	ACIN1|IDBG-3055|ENSG00000100813|22985	23058564	23095614	-1	14	q11.2	GO:0000166|nucleotide binding|molecular_function#GO:0003676|nucleic acid binding|molecular_function#GO:0005515|protein binding|molecular_function#GO:0005634|nucleus|cellular_component#GO:0005730|nucleolus|cellular_component#GO:0005737|cytoplasm|cellular_component#GO:0005829|cytosol|cellular_component#GO:0005886|plasma membrane|cellular_component#GO:0006200|ATP catabolic process|biological_process…	poly(A) RNA binding	GO:0000166: nucleotide binding#GO:0003676: nucleic acid binding#GO:0005515: protein binding#GO:0016887: ATPase activity#GO:0019899: enzyme binding#GO:0044822: poly(A) RNA binding	GO:0000166: nucleotide binding,GO:0003676: nucleic acid binding,GO:0005515: protein binding,GO:0016887: ATPase activity,GO:0019899: enzyme binding,GO:0044822: poly(A) RNA binding	Nucleus	93	2	3057|3059|3061|235563|361982|807296|584400|585120|583407|807323|807311		Acin1|IDBG-161881|ENSMUSG00000022185|56215	ACIN1|IDBG-645833|ENSBTAG00000011571|534600	2017-02-20
ACOX1	ENSG00000161533	51	ACOX1	acyl-CoA oxidase 1, palmitoyl	ACOX|PALMCOX|SCOX	ACOX1|IDBG-69159|ENSG00000161533|51	75941507	75979363	-1	17	q25.1	GO:0000038|very long-chain fatty acid metabolic process|biological_process#GO:0003995|acyl-CoA dehydrogenase activity|molecular_function#GO:0003997|acyl-CoA oxidase activity|molecular_function#GO:0005102|receptor binding|molecular_function#GO:0005504|fatty acid binding|molecular_function#GO:0005737|cytoplasm|cellular_component#GO:0005739|mitochondrion|cellular_component#GO:0005777|peroxisome|cell…	oxidoreductase activity	GO:0003995: acyl-CoA dehydrogenase activity#GO:0003997: acyl-CoA oxidase activity#GO:0005102: receptor binding#GO:0005504: fatty acid binding#GO:0016401: palmitoyl-CoA oxidase activity#GO:0016627: oxidoreductase activity, acting on the CH-CH group of donors#GO:0030165: PDZ domain binding#GO:0047485: protein N-terminus binding#GO:0050660: flavin adenine dinucleotide binding#GO:0071949: FAD binding	GO:0003995: acyl-CoA dehydrogenase activity,GO:0003997: acyl-CoA oxidase activity,GO:0005102: receptor binding,GO:0005504: fatty acid binding,GO:0016401: palmitoyl-CoA oxidase activity,GO:0016627: oxidoreductase activity, acting on the CH-CH group of donors,GO:0030165: PDZ domain binding,GO:0047485: protein N-terminus binding,GO:0050660: flavin adenine dinucleotide binding,GO:0071949: FAD binding	Plasma membrane	14	0	69161|69163|763344|762235|760212|761367|758285|763001|760482		Acox1|IDBG-214419|ENSMUSG00000020777|11430	ACOX1|IDBG-643126|ENSBTAG00000030174|513996	2017-02-20
ACP5	ENSG00000102575	54	ACP5	acid phosphatase 5, tartrate resistant	SPENCDI|TRAP	ACP5|IDBG-29654|ENSG00000102575|54	11574660	11579008	-1	19	p13.2	GO:0003993|acid phosphatase activity|molecular_function#GO:0005764|lysosome|cellular_component#GO:0005829|cytosol|cellular_component#GO:0006766|vitamin metabolic process|biological_process#GO:0006767|water-soluble vitamin metabolic process|biological_process#GO:0006771|riboflavin metabolic process|biological_process#GO:0008198|ferrous iron binding|molecular_function#GO:0008199|ferric iron binding…	hydrolase activity	GO:0003993: acid phosphatase activity#GO:0008198: ferrous iron binding#GO:0008199: ferric iron binding#GO:0016787: hydrolase activity	GO:0003993: acid phosphatase activity,GO:0008198: ferrous iron binding,GO:0008199: ferric iron binding,GO:0016787: hydrolase activity	Plasma membrane	9	0	29656|372475|372479|765309|764139|762261|764133|765469|765903		Acp5|IDBG-143414|ENSMUSG00000001348|11433	ACP5|IDBG-643580|ENSBTAG00000004826|517002	2017-02-20
ACSF2	ENSG00000167107	80221	ACSF2	acyl-CoA synthetase family member 2		ACSF2|IDBG-58542|ENSG00000167107|80221	50426158	50474845	1	17	q21.33	GO:0003824|catalytic activity|molecular_function#GO:0005524|ATP binding|molecular_function#GO:0005739|mitochondrion|cellular_component#GO:0006631|fatty acid metabolic process|biological_process#GO:0008152|metabolic process|biological_process#GO:0016874|ligase activity|molecular_function	ligase activity	GO:0003824: catalytic activity#GO:0005524: ATP binding#GO:0016874: ligase activity	GO:0003824: catalytic activity,GO:0005524: ATP binding,GO:0016874: ligase activity	Unknown	4	0	58544|381021|483272|481165|481136|473969|482585|481222|484255		Acsf2|IDBG-209106|ENSMUSG00000076435|264895	ACSF2|IDBG-638557|ENSBTAG00000021301|768237	2017-02-20
ACSF3	ENSG00000176715	197322	ACSF3	acyl-CoA synthetase family member 3		ACSF3|IDBG-47147|ENSG00000176715|197322	89088375	89155846	1	16	q24.3	GO:0003824|catalytic activity|molecular_function#GO:0005524|ATP binding|molecular_function#GO:0005739|mitochondrion|cellular_component#GO:0006631|fatty acid metabolic process|biological_process#GO:0006633|fatty acid biosynthetic process|biological_process#GO:0008152|metabolic process|biological_process#GO:0016878|acid-thiol ligase activity|molecular_function#GO:0090409|malonyl-CoA synthetase acti…	malonyl-CoA synthetase activity	GO:0003824: catalytic activity#GO:0005524: ATP binding#GO:0016878: acid-thiol ligase activity#GO:0090409: malonyl-CoA synthetase activity	GO:0003824: catalytic activity,GO:0005524: ATP binding,GO:0016878: acid-thiol ligase activity,GO:0090409: malonyl-CoA synthetase activity	Unknown	7	1	47149|47151|294371|595648|595796|601145|747089|588170|587562|596643|587680|595763|810061		Acsf3|IDBG-198008|ENSMUSG00000015016|257633	ACSF3|IDBG-630685|ENSBTAG00000015968|509209	2017-02-20
ACSL4	ENSG00000068366	2182	ACSL4	acyl-CoA synthetase long-chain family member 4	ACS4|FACL4|LACS4|MRX63|MRX68	ACSL4|IDBG-82250|ENSG00000068366|2182	109624244	109733403	-1	X	q23	GO:0001676|long-chain fatty acid metabolic process|biological_process#GO:0003824|catalytic activity|molecular_function#GO:0004467|long-chain fatty acid-CoA ligase activity|molecular_function#GO:0005524|ATP binding|molecular_function#GO:0005737|cytoplasm|cellular_component#GO:0005739|mitochondrion|cellular_component#GO:0005741|mitochondrial outer membrane|cellular_component#GO:0005777|peroxisome|c…	arachidonate-CoA ligase activity	GO:0003824: catalytic activity#GO:0004467: long-chain fatty acid-CoA ligase activity#GO:0005524: ATP binding#GO:0031957: very long-chain fatty acid-CoA ligase activity#GO:0047676: arachidonate-CoA ligase activity	GO:0003824: catalytic activity,GO:0004467: long-chain fatty acid-CoA ligase activity,GO:0005524: ATP binding,GO:0031957: very long-chain fatty acid-CoA ligase activity,GO:0047676: arachidonate-CoA ligase activity	Plasma membrane	16	1	82252|82254|475772|484245|482341|476137|482639|480620|481215		Acsl4|IDBG-176201|ENSMUSG00000031278|50790	ACSL4|IDBG-634542|ENSBTAG00000018986|536628	2017-02-20
ACTC1	ENSG00000159251	70	ACTC1	actin, alpha, cardiac muscle 1	ACTC|ASD5|CMD1R|CMH11|LVNC4	ACTC1|IDBG-5666|ENSG00000159251|70	34788096	34796139	-1	15	q14	GO:0005515|protein binding|molecular_function#GO:0005524|ATP binding|molecular_function#GO:0005615|extracellular space|cellular_component#GO:0005737|cytoplasm|cellular_component#GO:0005829|cytosol|cellular_component#GO:0005884|actin filament|cellular_component#GO:0006200|ATP catabolic process|biological_process#GO:0006915|apoptotic process|biological_process#GO:0016020|membrane|cellular_component…	myosin binding	GO:0005515: protein binding#GO:0005524: ATP binding#GO:0016887: ATPase activity#GO:0017022: myosin binding	GO:0005515: protein binding,GO:0005524: ATP binding,GO:0016887: ATPase activity,GO:0017022: myosin binding	Extracellular	36	6	5668		Actc1|IDBG-197312|ENSMUSG00000068614|11464	ACTC1|IDBG-646169|ENSBTAG00000005714|533219	2017-02-20
ACTN1	ENSG00000072110	87	ACTN1	actinin, alpha 1	BDPLT15	ACTN1|IDBG-10222|ENSG00000072110|87	68874143	68979440	-1	14	q24.1	GO:0001725|stress fiber|cellular_component#GO:0001726|ruffle|cellular_component#GO:0002576|platelet degranulation|biological_process#GO:0003725|double-stranded RNA binding|molecular_function#GO:0003779|actin binding|molecular_function#GO:0005178|integrin binding|molecular_function#GO:0005509|calcium ion binding|molecular_function#GO:0005515|protein binding|molecular_function#GO:0005576|extracellu…	actin filament binding	GO:0003725: double-stranded RNA binding#GO:0003779: actin binding#GO:0005178: integrin binding#GO:0005509: calcium ion binding#GO:0005515: protein binding#GO:0017166: vinculin binding#GO:0019904: protein domain specific binding#GO:0044325: ion channel binding#GO:0051015: actin filament binding	GO:0003725: double-stranded RNA binding,GO:0003779: actin binding,GO:0005178: integrin binding,GO:0005509: calcium ion binding,GO:0005515: protein binding,GO:0017166: vinculin binding,GO:0019904: protein domain specific binding,GO:0044325: ion channel binding,GO:0051015: actin filament binding	Nucleus	120	9	10224|59350|241608|373144|583244|597868|589039|592375|600124|594113|590352|601025|599417|594929		Actn1|IDBG-153380|ENSMUSG00000015143|109711	ACTN1|IDBG-646802|ENSBTAG00000018255|524770	2017-02-20
ACTN2	ENSG00000077522	88	ACTN2	actinin, alpha 2	CMD1AA	ACTN2|IDBG-107634|ENSG00000077522|88	236686454	236764631	1	1	q43	GO:0002576|platelet degranulation|biological_process#GO:0005178|integrin binding|molecular_function#GO:0005509|calcium ion binding|molecular_function#GO:0005515|protein binding|molecular_function#GO:0005576|extracellular region|cellular_component#GO:0005829|cytosol|cellular_component#GO:0005856|cytoskeleton|cellular_component#GO:0005884|actin filament|cellular_component#GO:0005925|focal adhesion|…	titin Z domain binding	GO:0005178: integrin binding#GO:0005509: calcium ion binding#GO:0005515: protein binding#GO:0008092: cytoskeletal protein binding#GO:0008307: structural constituent of muscle#GO:0030274: LIM domain binding#GO:0030374: ligand-dependent nuclear receptor transcription coactivator activity#GO:0030375: thyroid hormone receptor coactivator activity#GO:0031432: titin binding#GO:0042802: identical protei…	GO:0005178: integrin binding,GO:0005509: calcium ion binding,GO:0005515: protein binding,GO:0008092: cytoskeletal protein binding,GO:0008307: structural constituent of muscle,GO:0030274: LIM domain binding,GO:0030374: ligand-dependent nuclear receptor transcription coactivator activity,GO:0030375: thyroid hormone receptor coactivator activity,GO:0031432: titin binding,GO:0042802: identical protei…	Extracellular	72	8	107636|583655|599082		Actn2|IDBG-129876|ENSMUSG00000052374|11472	BT.49327|IDBG-628557|ENSBTAG00000009696|536607	2017-02-20
ACTN3	ENSG00000248746	89	ACTN3	actinin, alpha 3 (gene/pseudogene)		ACTN3|IDBG-409425|ENSG00000248746|89	66546395	66563329	1	11	q13.2	GO:0003779|actin binding|molecular_function#GO:0005178|integrin binding|molecular_function#GO:0005509|calcium ion binding|molecular_function#GO:0005515|protein binding|molecular_function#GO:0005829|cytosol|cellular_component#GO:0005884|actin filament|cellular_component#GO:0005925|focal adhesion|cellular_component#GO:0006936|muscle contraction|biological_process#GO:0008307|structural constituent o…	actin filament binding	GO:0003779: actin binding#GO:0005178: integrin binding#GO:0005509: calcium ion binding#GO:0005515: protein binding#GO:0008307: structural constituent of muscle#GO:0042803: protein homodimerization activity#GO:0051015: actin filament binding	GO:0003779: actin binding,GO:0005178: integrin binding,GO:0005509: calcium ion binding,GO:0005515: protein binding,GO:0008307: structural constituent of muscle,GO:0042803: protein homodimerization activity,GO:0051015: actin filament binding	Cell surface	20	0	480400|480623|482084		Actn3|IDBG-130128|ENSMUSG00000006457|11474	ACTN3|IDBG-644440|ENSBTAG00000022244|539375	2017-02-20
ACTN4	ENSG00000130402	81	ACTN4	actinin, alpha 4	ACTININ-4|FSGS|FSGS1	ACTN4|IDBG-49384|ENSG00000130402|81	38647649	38731583	1	19	q13.2	GO:0001666|response to hypoxia|biological_process#GO:0001725|stress fiber|cellular_component#GO:0001882|nucleoside binding|molecular_function#GO:0002576|platelet degranulation|biological_process#GO:0003779|actin binding|molecular_function#GO:0005178|integrin binding|molecular_function#GO:0005509|calcium ion binding|molecular_function#GO:0005515|protein binding|molecular_function#GO:0005576|extrac…	actin filament binding	GO:0001882: nucleoside binding#GO:0003779: actin binding#GO:0005178: integrin binding#GO:0005509: calcium ion binding#GO:0005515: protein binding#GO:0032403: protein complex binding#GO:0042803: protein homodimerization activity#GO:0044822: poly(A) RNA binding#GO:0047485: protein N-terminus binding#GO:0051015: actin filament binding	GO:0001882: nucleoside binding,GO:0003779: actin binding,GO:0005178: integrin binding,GO:0005509: calcium ion binding,GO:0005515: protein binding,GO:0032403: protein complex binding,GO:0042803: protein homodimerization activity,GO:0044822: poly(A) RNA binding,GO:0047485: protein N-terminus binding,GO:0051015: actin filament binding	Nucleus	91	9	49386|598664|379441|379443|762543|764478		Actn4|IDBG-165033|ENSMUSG00000054808|60595	ACTN4|IDBG-637203|ENSBTAG00000011215|522269	2017-02-20
ACVR1	ENSG00000115170	90	ACVR1	activin A receptor, type I	ACTRI|ACVR1A|ACVRLK2|ALK2|FOP|SKR1|TSRI	ACVR1|IDBG-72930|ENSG00000115170|90	157736444	157875862	-1	2	q24.1	GO:0000082|G1/S transition of mitotic cell cycle|biological_process#GO:0001569|patterning of blood vessels|biological_process#GO:0001655|urogenital system development|biological_process#GO:0001701|in utero embryonic development|biological_process#GO:0001702|gastrulation with mouth forming second|biological_process#GO:0001707|mesoderm formation|biological_process#GO:0001755|neural crest cell migra…	transforming growth factor beta receptor activity	GO:0004672: protein kinase activity#GO:0004674: protein serine/threonine kinase activity#GO:0004675: transmembrane receptor protein serine/threonine kinase activity#GO:0004702: receptor signaling protein serine/threonine kinase activity#GO:0004713: protein tyrosine kinase activity#GO:0005024: transforming growth factor beta-activated receptor activity#GO:0005025: transforming growth factor beta r…	GO:0004672: protein kinase activity,GO:0004674: protein serine/threonine kinase activity,GO:0004675: transmembrane receptor protein serine/threonine kinase activity,GO:0004702: receptor signaling protein serine/threonine kinase activity,GO:0004713: protein tyrosine kinase activity,GO:0005024: transforming growth factor beta-activated receptor activity,GO:0005025: transforming growth factor beta r…	Plasma membrane	119	4	72932|293943|293941|386758|386762|386765|386767|386769|599489		Acvr1|IDBG-172102|ENSMUSG00000026836|11477	ACVR1|IDBG-641620|ENSBTAG00000011909|338068	2017-02-20
ACVR1B	ENSG00000135503	91	ACVR1B	activin A receptor, type IB	ACTRIB|ACVRLK4|ALK4|SKR2	ACVR1B|IDBG-33695|ENSG00000135503|91	51951667	51997078	1	12	q13.13	GO:0000082|G1/S transition of mitotic cell cycle|biological_process#GO:0001701|in utero embryonic development|biological_process#GO:0001942|hair follicle development|biological_process#GO:0004672|protein kinase activity|molecular_function#GO:0004674|protein serine/threonine kinase activity|molecular_function#GO:0004675|transmembrane receptor protein serine/threonine kinase activity|molecular_func…	activin receptor activity	GO:0004672: protein kinase activity#GO:0004674: protein serine/threonine kinase activity#GO:0004675: transmembrane receptor protein serine/threonine kinase activity#GO:0004702: receptor signaling protein serine/threonine kinase activity#GO:0004713: protein tyrosine kinase activity#GO:0005024: transforming growth factor beta-activated receptor activity#GO:0005515: protein binding#GO:0005524: ATP b…	GO:0004672: protein kinase activity,GO:0004674: protein serine/threonine kinase activity,GO:0004675: transmembrane receptor protein serine/threonine kinase activity,GO:0004702: receptor signaling protein serine/threonine kinase activity,GO:0004713: protein tyrosine kinase activity,GO:0005024: transforming growth factor beta-activated receptor activity,GO:0005515: protein binding,GO:0005524: ATP b…	Cell surface	39	2	33697|375358|375359|594353|585828|601570		Acvr1b|IDBG-185560|ENSMUSG00000000532|11479	ACVR1B|IDBG-632110|ENSBTAG00000013555|539315	2017-02-20
ACVR1C	ENSG00000123612	130399	ACVR1C	activin A receptor, type IC		ACVR1C|IDBG-72896|ENSG00000123612|130399	157526767	157629005	-1	2	q24.1	GO:0002021|response to dietary excess|biological_process#GO:0004672|protein kinase activity|molecular_function#GO:0004675|transmembrane receptor protein serine/threonine kinase activity|molecular_function#GO:0004702|receptor signaling protein serine/threonine kinase activity|molecular_function#GO:0004713|protein tyrosine kinase activity|molecular_function#GO:0005024|transforming growth factor bet…	activin receptor activity	GO:0004672: protein kinase activity#GO:0004675: transmembrane receptor protein serine/threonine kinase activity#GO:0004702: receptor signaling protein serine/threonine kinase activity#GO:0004713: protein tyrosine kinase activity#GO:0005024: transforming growth factor beta-activated receptor activity#GO:0005524: ATP binding#GO:0016361: activin receptor activity, type I#GO:0016772: transferase acti…	GO:0004672: protein kinase activity,GO:0004675: transmembrane receptor protein serine/threonine kinase activity,GO:0004702: receptor signaling protein serine/threonine kinase activity,GO:0004713: protein tyrosine kinase activity,GO:0005024: transforming growth factor beta-activated receptor activity,GO:0005524: ATP binding,GO:0016361: activin receptor activity, type I,GO:0016772: transferase acti…	Plasma membrane	3	1	72898|72900|72902|293953		Acvr1c|IDBG-172013|ENSMUSG00000026834|269275	ACVR1C|IDBG-641609|ENSBTAG00000019337|536380	2017-02-20
ACVRL1	ENSG00000139567	102723650,94	ACVRL1	activin A receptor type II-like 1	ACVRLK1|ALK-1|ALK1|HHT|HHT2|ORW2|SKR3|TSR-I	ACVRL1|IDBG-33826|ENSG00000139567|102723650,94	51906908	51923361	1	12	q13.13	GO:0001525|angiogenesis|biological_process#GO:0001701|in utero embryonic development|biological_process#GO:0001936|regulation of endothelial cell proliferation|biological_process#GO:0001937|negative regulation of endothelial cell proliferation|biological_process#GO:0001938|positive regulation of endothelial cell proliferation|biological_process#GO:0001946|lymphangiogenesis|biological_process#GO:0…	transforming growth factor beta receptor activity	GO:0004672: protein kinase activity#GO:0004674: protein serine/threonine kinase activity#GO:0004675: transmembrane receptor protein serine/threonine kinase activity#GO:0004702: receptor signaling protein serine/threonine kinase activity#GO:0004713: protein tyrosine kinase activity#GO:0005024: transforming growth factor beta-activated receptor activity#GO:0005025: transforming growth factor beta r…	GO:0004672: protein kinase activity,GO:0004674: protein serine/threonine kinase activity,GO:0004675: transmembrane receptor protein serine/threonine kinase activity,GO:0004702: receptor signaling protein serine/threonine kinase activity,GO:0004713: protein tyrosine kinase activity,GO:0005024: transforming growth factor beta-activated receptor activity,GO:0005025: transforming growth factor beta r…	Cell surface	31	4	33832|375339|717260|586807|604009|718323		Acvrl1|IDBG-185502|ENSMUSG00000000530|11482	BT.28710|IDBG-632173|ENSBTAG00000013843|534536	2017-02-20
ADA	ENSG00000196839	100	ADA	adenosine deaminase		ADA|IDBG-76830|ENSG00000196839|100	44619522	44652233	-1	20	q13.12	GO:0001666|response to hypoxia|biological_process#GO:0001701|in utero embryonic development|biological_process#GO:0001821|histamine secretion|biological_process#GO:0001829|trophectodermal cell differentiation|biological_process#GO:0001883|purine nucleoside binding|molecular_function#GO:0001889|liver development|biological_process#GO:0001890|placenta development|biological_process#GO:0002314|germi…	deaminase activity	GO:0001883: purine nucleoside binding#GO:0004000: adenosine deaminase activity#GO:0005515: protein binding#GO:0008270: zinc ion binding#GO:0019239: deaminase activity	GO:0001883: purine nucleoside binding,GO:0004000: adenosine deaminase activity,GO:0005515: protein binding,GO:0008270: zinc ion binding,GO:0019239: deaminase activity	Extracellular	12	0	76832|587055|594126|593726		Ada|IDBG-211962|ENSMUSG00000017697|11486	ADA|IDBG-642808|ENSBTAG00000005280|280712	2017-02-20
ADAD1	ENSG00000164113	132612	ADAD1	adenosine deaminase domain containing 1 (testis-specific)		ADAD1|IDBG-36845|ENSG00000164113|132612	122378966	122429802	1	4	q27	GO:0003723|RNA binding|molecular_function#GO:0004000|adenosine deaminase activity|molecular_function#GO:0005634|nucleus|cellular_component#GO:0006396|RNA processing|biological_process#GO:0007275|multicellular organismal development|biological_process#GO:0007286|spermatid development|biological_process#GO:0045087|innate immune response|biological_process	adenosine deaminase activity	GO:0003723: RNA binding#GO:0004000: adenosine deaminase activity	GO:0003723: RNA binding,GO:0004000: adenosine deaminase activity	Nucleus	0	0	36847|36849|36851|377326|377340		Adad1|IDBG-140104|ENSMUSG00000027719|21744	ADAD1|IDBG-630374|ENSBTAG00000046191|537320	2017-02-20
ADAD2	ENSG00000140955	161931	ADAD2	adenosine deaminase domain containing 2		ADAD2|IDBG-44468|ENSG00000140955|161931	84191138	84197168	1	16	q24.1	GO:0003723|RNA binding|molecular_function#GO:0004000|adenosine deaminase activity|molecular_function#GO:0006396|RNA processing|biological_process	adenosine deaminase activity	GO:0003723: RNA binding#GO:0004000: adenosine deaminase activity	GO:0003723: RNA binding,GO:0004000: adenosine deaminase activity	Unknown	1	0	44470|44472|745110		Adad2|IDBG-195690|ENSMUSG00000024266|75773	ADAD2|IDBG-629790|ENSBTAG00000034283|	2017-02-20
ADAL	ENSG00000168803	161823	ADAL	adenosine deaminase-like		ADAL|IDBG-8385|ENSG00000168803|161823	43330674	43354555	1	15	q15.3	GO:0004000|adenosine deaminase activity|molecular_function#GO:0005829|cytosol|cellular_component#GO:0006144|purine nucleobase metabolic process|biological_process#GO:0006154|adenosine catabolic process|biological_process#GO:0009117|nucleotide metabolic process|biological_process#GO:0017144|drug metabolic process|biological_process#GO:0019239|deaminase activity|molecular_function#GO:0043101|purine…	metal ion binding	GO:0004000: adenosine deaminase activity#GO:0019239: deaminase activity#GO:0046872: metal ion binding	GO:0004000: adenosine deaminase activity,GO:0019239: deaminase activity,GO:0046872: metal ion binding	Cytoplasm	0	0	8389|369254|369256|746267|746410|745284|811909		Adal|IDBG-201783|ENSMUSG00000027259|75894	BT.28556|IDBG-633080|ENSBTAG00000014476|512667	2017-02-20
ADAM10	ENSG00000137845	102	ADAM10	ADAM metallopeptidase domain 10	AD10|AD18|CD156c|HsT18717|kuz|MADM|RAK	ADAM10|IDBG-14155|ENSG00000137845|102	58588807	58749978	-1	15	q21.3	GO:0001701|in utero embryonic development|biological_process#GO:0004175|endopeptidase activity|molecular_function#GO:0004222|metalloendopeptidase activity|molecular_function#GO:0005102|receptor binding|molecular_function#GO:0005178|integrin binding|molecular_function#GO:0005515|protein binding|molecular_function#GO:0005634|nucleus|cellular_component#GO:0005737|cytoplasm|cellular_component#GO:0005…	protein homodimerization activity	GO:0004175: endopeptidase activity#GO:0004222: metalloendopeptidase activity#GO:0005102: receptor binding#GO:0005178: integrin binding#GO:0005515: protein binding#GO:0008237: metallopeptidase activity#GO:0008270: zinc ion binding#GO:0017124: SH3 domain binding#GO:0019901: protein kinase binding#GO:0042803: protein homodimerization activity	GO:0004175: endopeptidase activity,GO:0004222: metalloendopeptidase activity,GO:0005102: receptor binding,GO:0005178: integrin binding,GO:0005515: protein binding,GO:0008237: metallopeptidase activity,GO:0008270: zinc ion binding,GO:0017124: SH3 domain binding,GO:0019901: protein kinase binding,GO:0042803: protein homodimerization activity	Nucleus	17	3	14157|747469|294040|373921|806500|589753|603791|591541		Adam10|IDBG-182594|ENSMUSG00000054693|11487	ADAM10|IDBG-646594|ENSBTAG00000005481|282132	2017-02-20
ADAM11	ENSG00000073670	4185	ADAM11	ADAM metallopeptidase domain 11	MDC	ADAM11|IDBG-54231|ENSG00000073670|4185	44759031	44781846	1	17	q21.31	GO:0004222|metalloendopeptidase activity|molecular_function#GO:0005178|integrin binding|molecular_function#GO:0005515|protein binding|molecular_function#GO:0005886|plasma membrane|cellular_component#GO:0006508|proteolysis|biological_process#GO:0007229|integrin-mediated signaling pathway|biological_process#GO:0008237|metallopeptidase activity|molecular_function#GO:0008270|zinc ion binding|molecula…	zinc ion binding	GO:0004222: metalloendopeptidase activity#GO:0005178: integrin binding#GO:0005515: protein binding#GO:0008237: metallopeptidase activity#GO:0008270: zinc ion binding	GO:0004222: metalloendopeptidase activity,GO:0005178: integrin binding,GO:0005515: protein binding,GO:0008237: metallopeptidase activity,GO:0008270: zinc ion binding	Extracellular	1	1	54233|54235|596668|762484		Adam11|IDBG-212766|ENSMUSG00000020926|11488	ADAM11|IDBG-640987|ENSBTAG00000001735|522375	2017-02-20
ADAM12	ENSG00000148848	8038	ADAM12	ADAM metallopeptidase domain 12	ADAM12-OT1|CAR10|MCMP|MCMPMltna|MLTN|MLTNA	ADAM12|IDBG-93032|ENSG00000148848|8038	126012381	126388455	-1	10	q26.2	GO:0004222|metalloendopeptidase activity|molecular_function#GO:0005515|protein binding|molecular_function#GO:0005576|extracellular region|cellular_component#GO:0005886|plasma membrane|cellular_component#GO:0006508|proteolysis|biological_process#GO:0007155|cell adhesion|biological_process#GO:0007173|epidermal growth factor receptor signaling pathway|biological_process#GO:0007520|myoblast fusion|bi…	SH3 domain binding	GO:0004222: metalloendopeptidase activity#GO:0005515: protein binding#GO:0008237: metallopeptidase activity#GO:0008270: zinc ion binding#GO:0017124: SH3 domain binding	GO:0004222: metalloendopeptidase activity,GO:0005515: protein binding,GO:0008237: metallopeptidase activity,GO:0008270: zinc ion binding,GO:0017124: SH3 domain binding	Extracellular	10	4	93036|93038|386811		Adam12|IDBG-211287|ENSMUSG00000054555|11489	BT.29890|IDBG-640937|ENSBTAG00000012444|407229	2017-02-20
ADAM15	ENSG00000143537	8751	ADAM15	ADAM metallopeptidase domain 15	MDC15	ADAM15|IDBG-103072|ENSG00000143537|8751	155050566	155062775	1	1	q21.3	GO:0001525|angiogenesis|biological_process#GO:0001669|acrosomal vesicle|cellular_component#GO:0004222|metalloendopeptidase activity|molecular_function#GO:0005515|protein binding|molecular_function#GO:0005886|plasma membrane|cellular_component#GO:0005912|adherens junction|cellular_component#GO:0006508|proteolysis|biological_process#GO:0007160|cell-matrix adhesion|biological_process#GO:0008237|meta…	SH3 domain binding	GO:0004222: metalloendopeptidase activity#GO:0005515: protein binding#GO:0008237: metallopeptidase activity#GO:0008270: zinc ion binding#GO:0017124: SH3 domain binding	GO:0004222: metalloendopeptidase activity,GO:0005515: protein binding,GO:0008237: metallopeptidase activity,GO:0008270: zinc ion binding,GO:0017124: SH3 domain binding	Cell surface	50	4	103074|103076|103078|103080|103082|103084|103086|388806|809013|589923|602206|588904		Adam15|IDBG-163900|ENSMUSG00000028041|11490	ADAM15|IDBG-632243|ENSBTAG00000010663|784605	2017-02-20
ADAM17	ENSG00000151694	6868	ADAM17	ADAM metallopeptidase domain 17	ADAM18|CD156B|CSVP|NISBD|TACE	ADAM17|IDBG-27788|ENSG00000151694|6868	9488486	9555792	-1	2	p25.1	GO:0001666|response to hypoxia|biological_process#GO:0001934|positive regulation of protein phosphorylation|biological_process#GO:0002446|neutrophil mediated immunity|biological_process#GO:0002467|germinal center formation|biological_process#GO:0002690|positive regulation of leukocyte chemotaxis|biological_process#GO:0004222|metalloendopeptidase activity|molecular_function#GO:0005112|Notch bindin…	PDZ domain binding	GO:0004222: metalloendopeptidase activity#GO:0005112: Notch binding#GO:0005138: interleukin-6 receptor binding#GO:0005178: integrin binding#GO:0005515: protein binding#GO:0008237: metallopeptidase activity#GO:0008270: zinc ion binding#GO:0017124: SH3 domain binding#GO:0030165: PDZ domain binding	GO:0004222: metalloendopeptidase activity,GO:0005112: Notch binding,GO:0005138: interleukin-6 receptor binding,GO:0005178: integrin binding,GO:0005515: protein binding,GO:0008237: metallopeptidase activity,GO:0008270: zinc ion binding,GO:0017124: SH3 domain binding,GO:0030165: PDZ domain binding	Cell surface	26	1	27792|484891|812589		Adam17|IDBG-130508|ENSMUSG00000052593|11491	ADAM17|IDBG-638333|ENSBTAG00000001141|517541	2017-02-20
ADAM2	ENSG00000104755	2515	ADAM2	ADAM metallopeptidase domain 2	CRYN1|CRYN2|CT15|FTNB|PH-30b|PH30|PH30-beta	ADAM2|IDBG-18630|ENSG00000104755|2515	39743735	39838289	-1	8	p11.22	GO:0004222|metalloendopeptidase activity|molecular_function#GO:0005178|integrin binding|molecular_function#GO:0005515|protein binding|molecular_function#GO:0005576|extracellular region|cellular_component#GO:0005886|plasma membrane|cellular_component#GO:0005887|integral component of plasma membrane|cellular_component#GO:0006508|proteolysis|biological_process#GO:0007155|cell adhesion|biological_pro…	zinc ion binding	GO:0004222: metalloendopeptidase activity#GO:0005178: integrin binding#GO:0005515: protein binding#GO:0008237: metallopeptidase activity#GO:0008270: zinc ion binding	GO:0004222: metalloendopeptidase activity,GO:0005178: integrin binding,GO:0005515: protein binding,GO:0008237: metallopeptidase activity,GO:0008270: zinc ion binding	Extracellular	3	0	18632|18634|18636|485101|809746		Adam2|IDBG-174827|ENSMUSG00000022039|11495	ADAM2|IDBG-629478|ENSBTAG00000009408|281599	2017-02-20
ADAM22	ENSG00000008277	53616	ADAM22	ADAM metallopeptidase domain 22		ADAM22|IDBG-25323|ENSG00000008277|53616	87934143	88202889	1	7	q21.12	GO:0004222|metalloendopeptidase activity|molecular_function#GO:0005178|integrin binding|molecular_function#GO:0005515|protein binding|molecular_function#GO:0006508|proteolysis|biological_process#GO:0007155|cell adhesion|biological_process#GO:0007162|negative regulation of cell adhesion|biological_process#GO:0007417|central nervous system development|biological_process#GO:0008270|zinc ion binding|…	zinc ion binding	GO:0004222: metalloendopeptidase activity#GO:0005178: integrin binding#GO:0005515: protein binding#GO:0008270: zinc ion binding	GO:0004222: metalloendopeptidase activity,GO:0005178: integrin binding,GO:0005515: protein binding,GO:0008270: zinc ion binding	Plasma membrane	12	1	25325|233507|233509|233511|233513|381143|381144|381168|381170		Adam22|IDBG-133249|ENSMUSG00000040537|11496	ADAM22|IDBG-633802|ENSBTAG00000007136|523645	2017-02-20
ADAM23	ENSG00000114948	8745	ADAM23	ADAM metallopeptidase domain 23	MDC-3|MDC3	ADAM23|IDBG-79482|ENSG00000114948|8745	206443539	206621130	1	2	q33.3	GO:0004222|metalloendopeptidase activity|molecular_function#GO:0005178|integrin binding|molecular_function#GO:0005515|protein binding|molecular_function#GO:0005576|extracellular region|cellular_component#GO:0005887|integral component of plasma membrane|cellular_component#GO:0006508|proteolysis|biological_process#GO:0007155|cell adhesion|biological_process#GO:0007417|central nervous system develop…	zinc ion binding	GO:0004222: metalloendopeptidase activity#GO:0005178: integrin binding#GO:0005515: protein binding#GO:0008237: metallopeptidase activity#GO:0008270: zinc ion binding	GO:0004222: metalloendopeptidase activity,GO:0005178: integrin binding,GO:0005515: protein binding,GO:0008237: metallopeptidase activity,GO:0008270: zinc ion binding	Extracellular	3	1	79484|79488|388581		Adam23|IDBG-160540|ENSMUSG00000025964|23792	ADAM23|IDBG-643424|ENSBTAG00000019694|531241	2017-02-20
ADAM9	ENSG00000168615	8754	ADAM9	ADAM metallopeptidase domain 9	CORD9|MCMP|MDC9|Mltng	ADAM9|IDBG-18369|ENSG00000168615|8754	38996869	39105144	1	8	p11.22	GO:0000186|activation of MAPKK activity|biological_process#GO:0004222|metalloendopeptidase activity|molecular_function#GO:0005080|protein kinase C binding|molecular_function#GO:0005178|integrin binding|molecular_function#GO:0005515|protein binding|molecular_function#GO:0005518|collagen binding|molecular_function#GO:0005576|extracellular region|cellular_component#GO:0005615|extracellular space|cel…	laminin binding	GO:0004222: metalloendopeptidase activity#GO:0005080: protein kinase C binding#GO:0005178: integrin binding#GO:0005515: protein binding#GO:0005518: collagen binding#GO:0008237: metallopeptidase activity#GO:0008270: zinc ion binding#GO:0017124: SH3 domain binding#GO:0043236: laminin binding	GO:0004222: metalloendopeptidase activity,GO:0005080: protein kinase C binding,GO:0005178: integrin binding,GO:0005515: protein binding,GO:0005518: collagen binding,GO:0008237: metallopeptidase activity,GO:0008270: zinc ion binding,GO:0017124: SH3 domain binding,GO:0043236: laminin binding	Extracellular	10	2	18371|477774|474127|475819|479133|484424		Adam9|IDBG-143125|ENSMUSG00000031555|11502	ADAM9|IDBG-629406|ENSBTAG00000017455|281600	2017-02-20
ADAMDEC1	ENSG00000134028	27299	ADAMDEC1	ADAM-like, decysin 1		ADAMDEC1|IDBG-12360|ENSG00000134028|27299	24384285	24406013	1	8	p21.2	GO:0004222|metalloendopeptidase activity|molecular_function#GO:0005575|cellular_component|cellular_component#GO:0005576|extracellular region|cellular_component#GO:0006508|proteolysis|biological_process#GO:0006955|immune response|biological_process#GO:0007162|negative regulation of cell adhesion|biological_process#GO:0008270|zinc ion binding|molecular_function	zinc ion binding	GO:0004222: metalloendopeptidase activity#GO:0008270: zinc ion binding	GO:0004222: metalloendopeptidase activity,GO:0008270: zinc ion binding	Extracellular	0	0	12364|478174|478191		Adamdec1|IDBG-176764|ENSMUSG00000022057|58860	ADAMDEC1|IDBG-635222|ENSBTAG00000001125|505890,507019	2017-02-20
ADAMTS1	ENSG00000154734	9510	ADAMTS1	ADAM metallopeptidase with thrombospondin type 1 motif, 1	C3-C5|METH1	ADAMTS1|IDBG-1192|ENSG00000154734|9510	26835747	26845409	-1	21	q21.3	GO:0001542|ovulation from ovarian follicle|biological_process#GO:0001822|kidney development|biological_process#GO:0004222|metalloendopeptidase activity|molecular_function#GO:0005515|protein binding|molecular_function#GO:0005604|basement membrane|cellular_component#GO:0005737|cytoplasm|cellular_component#GO:0006508|proteolysis|biological_process#GO:0007229|integrin-mediated signaling pathway|biolo…	zinc ion binding	GO:0004222: metalloendopeptidase activity#GO:0005515: protein binding#GO:0008201: heparin binding#GO:0008237: metallopeptidase activity#GO:0008270: zinc ion binding	GO:0004222: metalloendopeptidase activity,GO:0005515: protein binding,GO:0008201: heparin binding,GO:0008237: metallopeptidase activity,GO:0008270: zinc ion binding	Extracellular	7	2	1194|361197|485423|473729		Adamts1|IDBG-173182|ENSMUSG00000022893|11504	ADAMTS1|IDBG-630287|ENSBTAG00000000706|512171	2017-02-20
ADAMTS13	ENSG00000160323	11093	ADAMTS13	ADAM metallopeptidase with thrombospondin type 1 motif, 13	ADAM-TS13|ADAMTS-13|C9orf8|vWF-CP|VWFCP	ADAMTS13|IDBG-91330|ENSG00000160323|11093	133414358	133459402	1	9	q34.2	GO:0004175|endopeptidase activity|molecular_function#GO:0004222|metalloendopeptidase activity|molecular_function#GO:0005178|integrin binding|molecular_function#GO:0005509|calcium ion binding|molecular_function#GO:0005515|protein binding|molecular_function#GO:0005578|proteinaceous extracellular matrix|cellular_component#GO:0005615|extracellular space|cellular_component#GO:0006508|proteolysis|biolo…	zinc ion binding	GO:0004175: endopeptidase activity#GO:0004222: metalloendopeptidase activity#GO:0005178: integrin binding#GO:0005509: calcium ion binding#GO:0005515: protein binding#GO:0008233: peptidase activity#GO:0008237: metallopeptidase activity#GO:0008270: zinc ion binding	GO:0004175: endopeptidase activity,GO:0004222: metalloendopeptidase activity,GO:0005178: integrin binding,GO:0005509: calcium ion binding,GO:0005515: protein binding,GO:0008233: peptidase activity,GO:0008237: metallopeptidase activity,GO:0008270: zinc ion binding	Extracellular	3	0	91332|91334|91336|91340|91344|91346|604140|604148		Adamts13|IDBG-150457|ENSMUSG00000014852|279028	ADAMTS13|IDBG-640733|ENSBTAG00000015093|	2017-02-20
ADAMTS20	ENSG00000173157	80070	ADAMTS20	ADAM metallopeptidase with thrombospondin type 1 motif, 20		ADAMTS20|IDBG-27897|ENSG00000173157|80070	43353866	43551921	-1	12	q12	GO:0004175|endopeptidase activity|molecular_function#GO:0004222|metalloendopeptidase activity|molecular_function#GO:0005578|proteinaceous extracellular matrix|cellular_component#GO:0005615|extracellular space|cellular_component#GO:0006508|proteolysis|biological_process#GO:0008270|zinc ion binding|molecular_function#GO:0009967|positive regulation of signal transduction|biological_process#GO:003019…	zinc ion binding	GO:0004175: endopeptidase activity#GO:0004222: metalloendopeptidase activity#GO:0008270: zinc ion binding	GO:0004175: endopeptidase activity,GO:0004222: metalloendopeptidase activity,GO:0008270: zinc ion binding	Extracellular	0	1	27899|239311|603171|596982|810608		Adamts20|IDBG-176927|ENSMUSG00000022449|223838	ADAMTS20|IDBG-633324|ENSBTAG00000000395|536137	2017-02-20
ADAMTS5	ENSG00000154736	11096	ADAMTS5	ADAM metallopeptidase with thrombospondin type 1 motif, 5	ADAM-TS 11|ADAM-TS 5|ADAM-TS5|ADAMTS-11|ADAMTS-5|ADAMTS11|ADMP-2	ADAMTS5|IDBG-1207|ENSG00000154736|11096	26917912	26966513	-1	21	q21.3	GO:0004222|metalloendopeptidase activity|molecular_function#GO:0005178|integrin binding|molecular_function#GO:0005515|protein binding|molecular_function#GO:0005576|extracellular region|cellular_component#GO:0005578|proteinaceous extracellular matrix|cellular_component#GO:0006508|proteolysis|biological_process#GO:0008237|metallopeptidase activity|molecular_function#GO:0008270|zinc ion binding|mole…	zinc ion binding	GO:0004222: metalloendopeptidase activity#GO:0005178: integrin binding#GO:0005515: protein binding#GO:0008237: metallopeptidase activity#GO:0008270: zinc ion binding	GO:0004222: metalloendopeptidase activity,GO:0005178: integrin binding,GO:0005515: protein binding,GO:0008237: metallopeptidase activity,GO:0008270: zinc ion binding	Extracellular	1	0	1209		Adamts5|IDBG-173252|ENSMUSG00000022894|23794	ADAMTS5|IDBG-630284|ENSBTAG00000000648|286805	2017-02-20
ADAMTS8	ENSG00000134917	11095	ADAMTS8	ADAM metallopeptidase with thrombospondin type 1 motif, 8	ADAM-TS8|METH2	ADAMTS8|IDBG-76259|ENSG00000134917|11095	130404925	130428993	-1	11	q24.3	GO:0004222|metalloendopeptidase activity|molecular_function#GO:0005178|integrin binding|molecular_function#GO:0005578|proteinaceous extracellular matrix|cellular_component#GO:0006508|proteolysis|biological_process#GO:0008201|heparin binding|molecular_function#GO:0008237|metallopeptidase activity|molecular_function#GO:0008270|zinc ion binding|molecular_function#GO:0008285|negative regulation of ce…	low affinity phosphate transmembrane transporter activity	GO:0004222: metalloendopeptidase activity#GO:0005178: integrin binding#GO:0008201: heparin binding#GO:0008237: metallopeptidase activity#GO:0008270: zinc ion binding#GO:0009673: low affinity phosphate transmembrane transporter activity	GO:0004222: metalloendopeptidase activity,GO:0005178: integrin binding,GO:0008201: heparin binding,GO:0008237: metallopeptidase activity,GO:0008270: zinc ion binding,GO:0009673: low affinity phosphate transmembrane transporter activity	Extracellular	0	0	76261		Adamts8|IDBG-146397|ENSMUSG00000031994|30806	ADAMTS8|IDBG-642991|ENSBTAG00000010411|512544	2017-02-20
ADAMTSL4	ENSG00000143382	54507	ADAMTSL4	ADAMTS-like 4		ADAMTSL4|IDBG-102129|ENSG00000143382|54507	150549369	150560937	1	1	q21.2	GO:0002020|protease binding|molecular_function#GO:0004222|metalloendopeptidase activity|molecular_function#GO:0005515|protein binding|molecular_function#GO:0005575|cellular_component|cellular_component#GO:0005614|interstitial matrix|cellular_component#GO:0006508|proteolysis|biological_process#GO:0006915|apoptotic process|biological_process#GO:0008233|peptidase activity|molecular_function#GO:00301…	peptidase activity	GO:0002020: protease binding#GO:0004222: metalloendopeptidase activity#GO:0005515: protein binding#GO:0008233: peptidase activity	GO:0002020: protease binding,GO:0004222: metalloendopeptidase activity,GO:0005515: protein binding,GO:0008233: peptidase activity	Extracellular	31	0	102131|102133|102135|102137|809287		Adamtsl4|IDBG-173246|ENSMUSG00000015850|229595	ADAMTSL4|IDBG-633354|ENSBTAG00000003604|507654	2017-02-20
ADAR	ENSG00000160710	102724045103	ADAR	adenosine deaminase, RNA-specific	ADAR1|AGS6|DRADA|DSH|DSRAD|G1P1|IFI-4|IFI4|K88DSRBP|P136	ADAR|IDBG-102968|ENSG00000160710|102724045,103	154582062	154627999	-1	1	q21.3	GO:0001701|in utero embryonic development|biological_process#GO:0003677|DNA binding|molecular_function#GO:0003723|RNA binding|molecular_function#GO:0003726|double-stranded RNA adenosine deaminase activity|molecular_function#GO:0004000|adenosine deaminase activity|molecular_function#GO:0005515|protein binding|molecular_function#GO:0005634|nucleus|cellular_component#GO:0005654|nucleoplasm|cellular_…	metal ion binding	GO:0003677: DNA binding#GO:0003723: RNA binding#GO:0003726: double-stranded RNA adenosine deaminase activity#GO:0004000: adenosine deaminase activity#GO:0005515: protein binding#GO:0044822: poly(A) RNA binding#GO:0046872: metal ion binding	GO:0003677: DNA binding,GO:0003723: RNA binding,GO:0003726: double-stranded RNA adenosine deaminase activity,GO:0004000: adenosine deaminase activity,GO:0005515: protein binding,GO:0044822: poly(A) RNA binding,GO:0046872: metal ion binding	Nucleus	41	3	102970|102972|592266		Adar|IDBG-164791|ENSMUSG00000027951|56417	ADAR|IDBG-632405|ENSBTAG00000007519|505134	2017-02-20
ADARB1	ENSG00000197381	104	ADARB1	adenosine deaminase, RNA-specific, B1	ADAR2|DRABA2|DRADA2|RED1	ADARB1|IDBG-5701|ENSG00000197381|104	45073853	45226560	1	21	q22.3	GO:0003723|RNA binding|molecular_function#GO:0003725|double-stranded RNA binding|molecular_function#GO:0003726|double-stranded RNA adenosine deaminase activity|molecular_function#GO:0003729|mRNA binding|molecular_function#GO:0004000|adenosine deaminase activity|molecular_function#GO:0005515|protein binding|molecular_function#GO:0005634|nucleus|cellular_component#GO:0005654|nucleoplasm|cellular_co…	metal ion binding	GO:0003723: RNA binding#GO:0003725: double-stranded RNA binding#GO:0003726: double-stranded RNA adenosine deaminase activity#GO:0003729: mRNA binding#GO:0004000: adenosine deaminase activity#GO:0005515: protein binding#GO:0044822: poly(A) RNA binding#GO:0046872: metal ion binding	GO:0003723: RNA binding,GO:0003725: double-stranded RNA binding,GO:0003726: double-stranded RNA adenosine deaminase activity,GO:0003729: mRNA binding,GO:0004000: adenosine deaminase activity,GO:0005515: protein binding,GO:0044822: poly(A) RNA binding,GO:0046872: metal ion binding	Nucleus	22	0	5703|5705|5711|5715|370817|370818|583333|589463|813164		Adarb1|IDBG-166979|ENSMUSG00000020262|110532	ADARB1|IDBG-639626|ENSBTAG00000017486|521761	2017-02-20
ADARB2	ENSG00000185736	105	ADARB2	adenosine deaminase, RNA-specific, B2	ADAR3|RED2	ADARB2|IDBG-45374|ENSG00000185736|105	1177318	1737476	-1	10	p15.3	GO:0003723|RNA binding|molecular_function#GO:0003725|double-stranded RNA binding|molecular_function#GO:0003727|single-stranded RNA binding|molecular_function#GO:0004000|adenosine deaminase activity|molecular_function#GO:0005634|nucleus|cellular_component#GO:0006396|RNA processing|biological_process#GO:0006397|mRNA processing|biological_process#GO:0044822|poly(A) RNA binding|molecular_function#GO:…	metal ion binding	GO:0003723: RNA binding#GO:0003725: double-stranded RNA binding#GO:0003727: single-stranded RNA binding#GO:0004000: adenosine deaminase activity#GO:0044822: poly(A) RNA binding#GO:0046872: metal ion binding	GO:0003723: RNA binding,GO:0003725: double-stranded RNA binding,GO:0003727: single-stranded RNA binding,GO:0004000: adenosine deaminase activity,GO:0044822: poly(A) RNA binding,GO:0046872: metal ion binding	Nucleus	7	0	45376|45378|45384		Adarb2|IDBG-129047|ENSMUSG00000052551|94191	ADARB2|IDBG-639585|ENSBTAG00000014194|524061	2017-02-20
ADAT1	ENSG00000065457	23536	ADAT1	adenosine deaminase, tRNA-specific 1	HADAT1	ADAT1|IDBG-42667|ENSG00000065457|23536	75596981	75623300	-1	16	q23.1	GO:0003723|RNA binding|molecular_function#GO:0004000|adenosine deaminase activity|molecular_function#GO:0006396|RNA processing|biological_process#GO:0008033|tRNA processing|biological_process#GO:0008251|tRNA-specific adenosine deaminase activity|molecular_function#GO:0046872|metal ion binding|molecular_function	metal ion binding	GO:0003723: RNA binding#GO:0004000: adenosine deaminase activity#GO:0008251: tRNA-specific adenosine deaminase activity#GO:0046872: metal ion binding	GO:0003723: RNA binding,GO:0004000: adenosine deaminase activity,GO:0008251: tRNA-specific adenosine deaminase activity,GO:0046872: metal ion binding	Unknown	3	0	42669|753536|749340|745630|752009|746998|747392|747709		Adat1|IDBG-193802|ENSMUSG00000031949|30947	ADAT1|IDBG-629163|ENSBTAG00000015669|618521	2017-02-20
ADAT2	ENSG00000189007	134637	ADAT2	adenosine deaminase, tRNA-specific 2		ADAT2|IDBG-97299|ENSG00000189007|134637	143422832	143450673	-1	6	q24.2	GO:0002100|tRNA wobble adenosine to inosine editing|biological_process#GO:0003824|catalytic activity|molecular_function#GO:0008251|tRNA-specific adenosine deaminase activity|molecular_function#GO:0008270|zinc ion binding|molecular_function#GO:0016787|hydrolase activity|molecular_function	hydrolase activity	GO:0003824: catalytic activity#GO:0008251: tRNA-specific adenosine deaminase activity#GO:0008270: zinc ion binding#GO:0016787: hydrolase activity	GO:0003824: catalytic activity,GO:0008251: tRNA-specific adenosine deaminase activity,GO:0008270: zinc ion binding,GO:0016787: hydrolase activity	Unknown	3	0	97301|809650		Adat2|IDBG-134387|ENSMUSG00000019808|66757	DEADC1|IDBG-633882|ENSBTAG00000026519|615418	2017-02-20
ADAT3	ENSG00000213638	113179	ADAT3	adenosine deaminase, tRNA-specific 3		ADAT3|IDBG-239705|ENSG00000213638|113179	1905378	1913447	1	19	p13.3	GO:0003824|catalytic activity|molecular_function#GO:0008033|tRNA processing|biological_process#GO:0008270|zinc ion binding|molecular_function#GO:0016787|hydrolase activity|molecular_function	hydrolase activity	GO:0003824: catalytic activity#GO:0008270: zinc ion binding#GO:0016787: hydrolase activity	GO:0003824: catalytic activity,GO:0008270: zinc ion binding,GO:0016787: hydrolase activity	Unknown	2	0	15150|362676		Adat3|IDBG-174929|ENSMUSG00000035370|100113398		2017-02-20
ADCY10	ENSG00000143199	55811	ADCY10	adenylate cyclase 10 (soluble)		ADCY10|IDBG-104569|ENSG00000143199|55811	167809388	167914215	-1	1	q24.2	GO:0000287|magnesium ion binding|molecular_function#GO:0004016|adenylate cyclase activity|molecular_function#GO:0005524|ATP binding|molecular_function#GO:0005737|cytoplasm|cellular_component#GO:0005829|cytosol|cellular_component#GO:0005856|cytoskeleton|cellular_component#GO:0005886|plasma membrane|cellular_component#GO:0006171|cAMP biosynthetic process|biological_process#GO:0007283|spermatogenesi…	ATPase binding	GO:0000287: magnesium ion binding#GO:0004016: adenylate cyclase activity#GO:0005524: ATP binding#GO:0016849: phosphorus-oxygen lyase activity#GO:0030145: manganese ion binding#GO:0051117: ATPase binding	GO:0000287: magnesium ion binding,GO:0004016: adenylate cyclase activity,GO:0005524: ATP binding,GO:0016849: phosphorus-oxygen lyase activity,GO:0030145: manganese ion binding,GO:0051117: ATPase binding	Plasma membrane	2	0	104571|104577|810081|810086|600946		Adcy10|IDBG-202672|ENSMUSG00000026567|271639	ADCY10|IDBG-629473|ENSBTAG00000001052|521844	2017-02-20
ADCYAP1	ENSG00000141433	116	ADCYAP1	adenylate cyclase activating polypeptide 1 (pituitary)	PACAP	ADCYAP1|IDBG-368|ENSG00000141433|116	904943	912172	1	18	p11.32	GO:0001541|ovarian follicle development|biological_process#GO:0001662|behavioral fear response|biological_process#GO:0001821|histamine secretion|biological_process#GO:0002865|negative regulation of acute inflammatory response to antigenic stimulus|biological_process#GO:0002878|negative regulation of acute inflammatory response to non-antigenic stimulus|biological_process#GO:0005057|receptor signa…	peptide hormone receptor binding	GO:0005057: receptor signaling protein activity#GO:0005102: receptor binding#GO:0005179: hormone activity#GO:0005184: neuropeptide hormone activity#GO:0016521: pituitary adenylate cyclase activating polypeptide activity#GO:0031858: pituitary adenylate cyclase-activating polypeptide receptor binding#GO:0051428: peptide hormone receptor binding	GO:0005057: receptor signaling protein activity,GO:0005102: receptor binding,GO:0005179: hormone activity,GO:0005184: neuropeptide hormone activity,GO:0016521: pituitary adenylate cyclase activating polypeptide activity,GO:0031858: pituitary adenylate cyclase-activating polypeptide receptor binding,GO:0051428: peptide hormone receptor binding	Extracellular	7	1	362077|725900		Adcyap1|IDBG-201932|ENSMUSG00000024256|11516	ADCYAP1|IDBG-644139|ENSBTAG00000020650|615187	2017-02-20
ADD3	ENSG00000148700	120	ADD3	adducin 3 (gamma)	ADDL	ADD3|IDBG-89137|ENSG00000148700|120	109996368	110135565	1	10	q25.1	GO:0000794|condensed nuclear chromosome|cellular_component#GO:0003779|actin binding|molecular_function#GO:0005198|structural molecule activity|molecular_function#GO:0005200|structural constituent of cytoskeleton|molecular_function#GO:0005516|calmodulin binding|molecular_function#GO:0005737|cytoplasm|cellular_component#GO:0005856|cytoskeleton|cellular_component#GO:0005886|plasma membrane|cellular_…	calmodulin binding	GO:0003779: actin binding#GO:0005198: structural molecule activity#GO:0005200: structural constituent of cytoskeleton#GO:0005516: calmodulin binding	GO:0003779: actin binding,GO:0005198: structural molecule activity,GO:0005200: structural constituent of cytoskeleton,GO:0005516: calmodulin binding	Nucleus	8	1	89139|89141|89145|808759		Add3|IDBG-176324|ENSMUSG00000025026|27360	ADD3|IDBG-639654|ENSBTAG00000003265|505225	2017-02-20
ADH5	ENSG00000197894	128	ADH5	alcohol dehydrogenase 5 (class III), chi polypeptide	ADH-3|ADHX|FALDH|FDH|GSH-FDH|GSNOR	ADH5|IDBG-31067|ENSG00000197894|128	99070978	99088801	-1	4	q23	GO:0001523|retinoid metabolic process|biological_process#GO:0003016|respiratory system process|biological_process#GO:0004022|alcohol dehydrogenase (NAD) activity|molecular_function#GO:0005504|fatty acid binding|molecular_function#GO:0005634|nucleus|cellular_component#GO:0005737|cytoplasm|cellular_component#GO:0005739|mitochondrion|cellular_component#GO:0006068|ethanol catabolic process|biological…	S-(hydroxymethyl)glutathione dehydrogenase activity	GO:0004022: alcohol dehydrogenase (NAD) activity#GO:0005504: fatty acid binding#GO:0008270: zinc ion binding#GO:0009055: electron carrier activity#GO:0016491: oxidoreductase activity#GO:0018467: formaldehyde dehydrogenase activity#GO:0042803: protein homodimerization activity#GO:0051903: S-(hydroxymethyl)glutathione dehydrogenase activity	GO:0004022: alcohol dehydrogenase (NAD) activity,GO:0005504: fatty acid binding,GO:0008270: zinc ion binding,GO:0009055: electron carrier activity,GO:0016491: oxidoreductase activity,GO:0018467: formaldehyde dehydrogenase activity,GO:0042803: protein homodimerization activity,GO:0051903: S-(hydroxymethyl)glutathione dehydrogenase activity	Nucleus	17	0	31069|481487|476690|478966|485261|475621		Adh5|IDBG-196598|ENSMUSG00000028138|11532	ADH5|IDBG-640968|ENSBTAG00000016007|505515	2017-02-20
ADH5P2	ENSG00000232676		ADH5P2	alcohol dehydrogenase 5 (class III), chi polypeptide, pseudogene 2		ADH5P2|IDBG-308811|ENSG00000232676|	79521080	79522203	1	1	p31.1					Unknown	0	0					2017-02-20
ADH5P3	ENSG00000223694		ADH5P3	alcohol dehydrogenase 5 (class III), chi polypeptide, pseudogene 3		ADH5P3|IDBG-311342|ENSG00000223694|	240170155	240171291	1	1	q43					Unknown	0	0					2017-02-20
ADH5P4	ENSG00000233859		ADH5P4	alcohol dehydrogenase 5 (class III), chi polypeptide, pseudogene 4		ADH5P4|IDBG-307336|ENSG00000233859|	65836930	65838039	-1	6	q12					Unknown	0	0					2017-02-20
ADIG	ENSG00000182035	149685	ADIG	adipogenin		ADIG|IDBG-74831|ENSG00000182035|149685	38581195	38588463	1	20	q11.23	GO:0005634|nucleus|cellular_component#GO:0005737|cytoplasm|cellular_component#GO:0007283|spermatogenesis|biological_process#GO:0016021|integral component of membrane|cellular_component#GO:0045444|fat cell differentiation|biological_process#GO:0045600|positive regulation of fat cell differentiation|biological_process#GO:0050872|white fat cell differentiation|biological_process#GO:0050873|brown fat…				Nucleus	0	0	74839|375050|588666|598078		Adig|IDBG-211520|ENSMUSG00000044405|246747	ADIG|IDBG-642634|ENSBTAG00000031188|510677	2017-02-20
ADIPOQ	ENSG00000181092	9370	ADIPOQ	adiponectin, C1Q and collagen domain containing	ACDC|ACRP30|ADIPQTL1|ADPN|APM-1|APM1|GBP28	ADIPOQ|IDBG-69167|ENSG00000181092|9370	186842690	186858463	1	3	q27.3	GO:0001666|response to hypoxia|biological_process#GO:0001934|positive regulation of protein phosphorylation|biological_process#GO:0005102|receptor binding|molecular_function#GO:0005125|cytokine activity|molecular_function#GO:0005179|hormone activity|molecular_function#GO:0005515|protein binding|molecular_function#GO:0005576|extracellular region|cellular_component#GO:0005581|collagen trimer|cellul…	protein homodimerization activity	GO:0005102: receptor binding#GO:0005125: cytokine activity#GO:0005179: hormone activity#GO:0005515: protein binding#GO:0033691: sialic acid binding#GO:0042802: identical protein binding#GO:0042803: protein homodimerization activity	GO:0005102: receptor binding,GO:0005125: cytokine activity,GO:0005179: hormone activity,GO:0005515: protein binding,GO:0033691: sialic acid binding,GO:0042802: identical protein binding,GO:0042803: protein homodimerization activity	Extracellular	6	3	69169|386456		Adipoq|IDBG-149533|ENSMUSG00000022878|11450	ADIPOQ|IDBG-634641|ENSBTAG00000019813|282865	2017-02-20
ADK	ENSG00000156110	132	ADK	adenosine kinase	AK	ADK|IDBG-79046|ENSG00000156110|132	74151185	74709303	1	10	q22.2	GO:0004001|adenosine kinase activity|molecular_function#GO:0005524|ATP binding|molecular_function#GO:0005634|nucleus|cellular_component#GO:0005737|cytoplasm|cellular_component#GO:0005829|cytosol|cellular_component#GO:0006144|purine nucleobase metabolic process|biological_process#GO:0006166|purine ribonucleoside salvage|biological_process#GO:0006175|dATP biosynthetic process|biological_process#GO:…	phosphotransferase activity	GO:0004001: adenosine kinase activity#GO:0005524: ATP binding#GO:0016773: phosphotransferase activity, alcohol group as acceptor#GO:0044822: poly(A) RNA binding#GO:0046872: metal ion binding	GO:0004001: adenosine kinase activity,GO:0005524: ATP binding,GO:0016773: phosphotransferase activity, alcohol group as acceptor,GO:0044822: poly(A) RNA binding,GO:0046872: metal ion binding	Nucleus	4	0	79048|79050|598952|584525		Adk|IDBG-137102|ENSMUSG00000039197|11534		2017-02-20
ADM	ENSG00000148926	133	ADM	adrenomedullin	AM|PAMP	ADM|IDBG-31636|ENSG00000148926|133	10304680	10307397	1	11	p15.4	GO:0001570|vasculogenesis|biological_process#GO:0001666|response to hypoxia|biological_process#GO:0001843|neural tube closure|biological_process#GO:0002026|regulation of the force of heart contraction|biological_process#GO:0002031|G-protein coupled receptor internalization|biological_process#GO:0005102|receptor binding|molecular_function#GO:0005179|hormone activity|molecular_function#GO:0005515|p…	adrenomedullin receptor binding	GO:0005102: receptor binding#GO:0005179: hormone activity#GO:0005515: protein binding#GO:0031700: adrenomedullin receptor binding	GO:0005102: receptor binding,GO:0005179: hormone activity,GO:0005515: protein binding,GO:0031700: adrenomedullin receptor binding	Extracellular	0	1	31638|601972|598878|604027|589740|602127|584340|603446		Adm|IDBG-206620|ENSMUSG00000030790|11535	ADM|IDBG-633364|ENSBTAG00000021048|280713	2017-02-20
ADORA1	ENSG00000163485	134	ADORA1	adenosine A1 receptor	RDC7	ADORA1|IDBG-105921|ENSG00000163485|134	203090654	203167405	1	1	q32.1	GO:0000186|activation of MAPKK activity|biological_process#GO:0001609|G-protein coupled adenosine receptor activity|molecular_function#GO:0001659|temperature homeostasis|biological_process#GO:0001664|G-protein coupled receptor binding|molecular_function#GO:0001666|response to hypoxia|biological_process#GO:0001883|purine nucleoside binding|molecular_function#GO:0001973|adenosine receptor signaling…	protein heterodimerization activity	GO:0001609: G-protein coupled adenosine receptor activity#GO:0001664: G-protein coupled receptor binding#GO:0001883: purine nucleoside binding#GO:0004629: phospholipase C activity#GO:0004930: G-protein coupled receptor activity#GO:0005515: protein binding#GO:0031683: G-protein beta/gamma-subunit complex binding#GO:0032795: heterotrimeric G-protein binding#GO:0046982: protein heterodimerization ac…	GO:0001609: G-protein coupled adenosine receptor activity,GO:0001664: G-protein coupled receptor binding,GO:0001883: purine nucleoside binding,GO:0004629: phospholipase C activity,GO:0004930: G-protein coupled receptor activity,GO:0005515: protein binding,GO:0031683: G-protein beta/gamma-subunit complex binding,GO:0032795: heterotrimeric G-protein binding,GO:0046982: protein heterodimerization ac…	Plasma membrane	7	2	105923|105925|105927|105929|813780		Adora1|IDBG-193467|ENSMUSG00000042429|11539	ADORA1|IDBG-628574|ENSBTAG00000011461|282133,787449	2017-02-20
ADORA2A	ENSG00000128271	135	ADORA2A	adenosine A2a receptor		ADORA2A|IDBG-2843|ENSG00000128271|135	24417879	24442360	1	22	q11.23	GO:0001609|G-protein coupled adenosine receptor activity|molecular_function#GO:0004930|G-protein coupled receptor activity|molecular_function#GO:0005515|protein binding|molecular_function#GO:0005886|plasma membrane|cellular_component#GO:0005887|integral component of plasma membrane|cellular_component#GO:0006171|cAMP biosynthetic process|biological_process#GO:0006909|phagocytosis|biological_proces…	identical protein binding	GO:0001609: G-protein coupled adenosine receptor activity#GO:0004930: G-protein coupled receptor activity#GO:0005515: protein binding#GO:0019899: enzyme binding#GO:0042802: identical protein binding	GO:0001609: G-protein coupled adenosine receptor activity,GO:0004930: G-protein coupled receptor activity,GO:0005515: protein binding,GO:0019899: enzyme binding,GO:0042802: identical protein binding	Plasma membrane	12	1	2847|367398|367399|367403|367406|813240|813241|813242|813246		Adora2a|IDBG-162633|ENSMUSG00000020178|11540	BT.56667|IDBG-637272|ENSBTAG00000016944|617828	2017-02-20
ADORA2B	ENSG00000170425	136	ADORA2B	adenosine A2b receptor	ADORA2	ADORA2B|IDBG-31920|ENSG00000170425|136	15944917	15975746	1	17	p12	GO:0000187|activation of MAPK activity|biological_process#GO:0001609|G-protein coupled adenosine receptor activity|molecular_function#GO:0001973|adenosine receptor signaling pathway|biological_process#GO:0002882|positive regulation of chronic inflammatory response to non-antigenic stimulus|biological_process#GO:0004930|G-protein coupled receptor activity|molecular_function#GO:0005886|plasma membr…	G-protein coupled receptor activity	GO:0001609: G-protein coupled adenosine receptor activity#GO:0004930: G-protein coupled receptor activity	GO:0001609: G-protein coupled adenosine receptor activity,GO:0004930: G-protein coupled receptor activity	Plasma membrane	5	0	31922		Adora2b|IDBG-184026|ENSMUSG00000018500|11541	ADORA2B|IDBG-637504|ENSBTAG00000007581|529760	2017-02-20
ADRA1A	ENSG00000120907	148	ADRA1A	adrenoceptor alpha 1A	ADRA1C|ADRA1L1|ALPHA1AAR	ADRA1A|IDBG-13362|ENSG00000120907|148	26748150	26867273	-1	8	p21.2	GO:0001985|negative regulation of heart rate involved in baroreceptor response to increased systemic arterial blood pressure|biological_process#GO:0001994|norepinephrine-epinephrine vasoconstriction involved in regulation of systemic arterial blood pressure|biological_process#GO:0001996|positive regulation of heart rate by epinephrine-norepinephrine|biological_process#GO:0001997|positive regulati…	protein heterodimerization activity	GO:0004930: G-protein coupled receptor activity#GO:0004937: alpha1-adrenergic receptor activity#GO:0046982: protein heterodimerization activity	GO:0004930: G-protein coupled receptor activity,GO:0004937: alpha1-adrenergic receptor activity,GO:0046982: protein heterodimerization activity	Nucleus	1	0	13364|13374|13378|13382|13384|13386|484953|482686|484405		Adra1a|IDBG-175481|ENSMUSG00000045875|11549	ADRA1A|IDBG-635639|ENSBTAG00000031632|282134	2017-02-20
ADRA1B	ENSG00000170214	147	ADRA1B	adrenoceptor alpha 1B	ADRA1|ALPHA1BAR	ADRA1B|IDBG-55923|ENSG00000170214|147	159916783	159972544	1	5	q33.3	GO:0001974|blood vessel remodeling|biological_process#GO:0001975|response to amphetamine|biological_process#GO:0001987|vasoconstriction of artery involved in baroreceptor response to lowering of systemic arterial blood pressure|biological_process#GO:0001996|positive regulation of heart rate by epinephrine-norepinephrine|biological_process#GO:0001997|positive regulation of the force of heart contr…	protein heterodimerization activity	GO:0004930: G-protein coupled receptor activity#GO:0004937: alpha1-adrenergic receptor activity#GO:0046982: protein heterodimerization activity	GO:0004930: G-protein coupled receptor activity,GO:0004937: alpha1-adrenergic receptor activity,GO:0046982: protein heterodimerization activity	Nucleus	5	0	55925		Adra1b|IDBG-164464|ENSMUSG00000050541|11548	BT.27996|IDBG-646421|ENSBTAG00000040253|407140	2017-02-20
ADRA2A	ENSG00000150594	150	ADRA2A	adrenoceptor alpha 2A	ADRA2|ADRA2R|ADRAR|ALPHA2AAR|ZNF32	ADRA2A|IDBG-89698|ENSG00000150594|150	111077163	111080907	1	10	q25.2	GO:0001819|positive regulation of cytokine production|biological_process#GO:0002526|acute inflammatory response|biological_process#GO:0004930|G-protein coupled receptor activity|molecular_function#GO:0004935|adrenergic receptor activity|molecular_function#GO:0004938|alpha2-adrenergic receptor activity|molecular_function#GO:0005515|protein binding|molecular_function#GO:0005737|cytoplasm|cellular_c…	norepinephrine binding	GO:0004930: G-protein coupled receptor activity#GO:0004935: adrenergic receptor activity#GO:0004938: alpha2-adrenergic receptor activity#GO:0005515: protein binding#GO:0019901: protein kinase binding#GO:0031692: alpha-1B adrenergic receptor binding#GO:0031696: alpha-2C adrenergic receptor binding#GO:0031996: thioesterase binding#GO:0032795: heterotrimeric G-protein binding#GO:0042803: protein hom…	GO:0004930: G-protein coupled receptor activity,GO:0004935: adrenergic receptor activity,GO:0004938: alpha2-adrenergic receptor activity,GO:0005515: protein binding,GO:0019901: protein kinase binding,GO:0031692: alpha-1B adrenergic receptor binding,GO:0031696: alpha-2C adrenergic receptor binding,GO:0031996: thioesterase binding,GO:0032795: heterotrimeric G-protein binding,GO:0042803: protein hom…	Plasma membrane	13	1	89702		Adra2a|IDBG-177063|ENSMUSG00000033717|11551		2017-02-20
ADRB1	ENSG00000043591	153	ADRB1	adrenoceptor beta 1	ADRB1R|B1AR|BETA1AR|RHR	ADRB1|IDBG-90231|ENSG00000043591|153	114044056	114046908	1	10	q25.3	GO:0001996|positive regulation of heart rate by epinephrine-norepinephrine|biological_process#GO:0001997|positive regulation of the force of heart contraction by epinephrine-norepinephrine|biological_process#GO:0002024|diet induced thermogenesis|biological_process#GO:0002025|vasodilation by norepinephrine-epinephrine involved in regulation of systemic arterial blood pressure|biological_process#GO…	norepinephrine binding	GO:0004930: G-protein coupled receptor activity#GO:0004939: beta-adrenergic receptor activity#GO:0004940: beta1-adrenergic receptor activity#GO:0005057: receptor signaling protein activity#GO:0005088: Ras guanyl-nucleotide exchange factor activity#GO:0005515: protein binding#GO:0008144: drug binding#GO:0030165: PDZ domain binding#GO:0031694: alpha-2A adrenergic receptor binding#GO:0035240: dopami…	GO:0004930: G-protein coupled receptor activity,GO:0004939: beta-adrenergic receptor activity,GO:0004940: beta1-adrenergic receptor activity,GO:0005057: receptor signaling protein activity,GO:0005088: Ras guanyl-nucleotide exchange factor activity,GO:0005515: protein binding,GO:0008144: drug binding,GO:0030165: PDZ domain binding,GO:0031694: alpha-2A adrenergic receptor binding,GO:0035240: dopami…	Nucleus	26	3	90235		Adrb1|IDBG-179107|ENSMUSG00000035283|11554	BT.79981|IDBG-648826|ENSBTAG00000001242|281604	2017-02-20
ADRB2	ENSG00000169252	154	ADRB2	adrenoceptor beta 2, surface	ADRB2R|ADRBR|B2AR|BAR|BETA2AR	ADRB2|IDBG-52685|ENSG00000169252|154	148825245	148828687	1	5	q32	GO:0001993|regulation of systemic arterial blood pressure by norepinephrine-epinephrine|biological_process#GO:0002024|diet induced thermogenesis|biological_process#GO:0002025|vasodilation by norepinephrine-epinephrine involved in regulation of systemic arterial blood pressure|biological_process#GO:0002028|regulation of sodium ion transport|biological_process#GO:0002032|desensitization of G-protei…	norepinephrine binding	GO:0004930: G-protein coupled receptor activity#GO:0004941: beta2-adrenergic receptor activity#GO:0005515: protein binding#GO:0008179: adenylate cyclase binding#GO:0015459: potassium channel regulator activity#GO:0019899: enzyme binding#GO:0042803: protein homodimerization activity#GO:0051380: norepinephrine binding	GO:0004930: G-protein coupled receptor activity,GO:0004941: beta2-adrenergic receptor activity,GO:0005515: protein binding,GO:0008179: adenylate cyclase binding,GO:0015459: potassium channel regulator activity,GO:0019899: enzyme binding,GO:0042803: protein homodimerization activity,GO:0051380: norepinephrine binding	Nucleus	336	3	52687		Adrb2|IDBG-152615|ENSMUSG00000045730|11555	ADRB2|IDBG-648668|ENSBTAG00000002144|281605	2017-02-20
ADRB3	ENSG00000188778	155	ADRB3	adrenoceptor beta 3	BETA3AR	ADRB3|IDBG-17239|ENSG00000188778|155	37962991	37966965	-1	8	p11.23	GO:0002024|diet induced thermogenesis|biological_process#GO:0002025|vasodilation by norepinephrine-epinephrine involved in regulation of systemic arterial blood pressure|biological_process#GO:0004930|G-protein coupled receptor activity|molecular_function#GO:0004939|beta-adrenergic receptor activity|molecular_function#GO:0005515|protein binding|molecular_function#GO:0005634|nucleus|cellular_compon…	norepinephrine binding	GO:0004930: G-protein coupled receptor activity#GO:0004939: beta-adrenergic receptor activity#GO:0005515: protein binding#GO:0015052: beta3-adrenergic receptor activity#GO:0031699: beta-3 adrenergic receptor binding#GO:0042803: protein homodimerization activity#GO:0051379: epinephrine binding#GO:0051380: norepinephrine binding	GO:0004930: G-protein coupled receptor activity,GO:0004939: beta-adrenergic receptor activity,GO:0005515: protein binding,GO:0015052: beta3-adrenergic receptor activity,GO:0031699: beta-3 adrenergic receptor binding,GO:0042803: protein homodimerization activity,GO:0051379: epinephrine binding,GO:0051380: norepinephrine binding	Nucleus	4	0	17241|810159		Adrb3|IDBG-145892|ENSMUSG00000031489|11556	ADRB3|IDBG-629092|ENSBTAG00000017981|281606	2017-02-20
ADRBK1	ENSG00000173020	156	ADRBK1	adrenergic, beta, receptor kinase 1	BARK1|BETA-ARK1|GRK2	ADRBK1|IDBG-59896|ENSG00000173020|156	67266410	67286556	1	11	q13.2	GO:0002026|regulation of the force of heart contraction|biological_process#GO:0002029|desensitization of G-protein coupled receptor protein signaling pathway|biological_process#GO:0003108|negative regulation of the force of heart contraction by chemical signal|biological_process#GO:0004672|protein kinase activity|molecular_function#GO:0004674|protein serine/threonine kinase activity|molecular_fun…	transferase activity	GO:0004672: protein kinase activity#GO:0004674: protein serine/threonine kinase activity#GO:0004703: G-protein coupled receptor kinase activity#GO:0004713: protein tyrosine kinase activity#GO:0005515: protein binding#GO:0005524: ATP binding#GO:0016772: transferase activity, transferring phosphorus-containing groups#GO:0031694: alpha-2A adrenergic receptor binding#GO:0031755: Edg-2 lysophosphatidi…	GO:0004672: protein kinase activity,GO:0004674: protein serine/threonine kinase activity,GO:0004703: G-protein coupled receptor kinase activity,GO:0004713: protein tyrosine kinase activity,GO:0005515: protein binding,GO:0005524: ATP binding,GO:0016772: transferase activity, transferring phosphorus-containing groups,GO:0031694: alpha-2A adrenergic receptor binding,GO:0031755: Edg-2 lysophosphatidi…	Plasma membrane	58	11	59898|592781		Adrbk1|IDBG-129419|ENSMUSG00000024858|110355	ADRBK1|IDBG-644669|ENSBTAG00000005832|282682	2017-02-20
ADRM1	ENSG00000130706	11047	ADRM1	adhesion regulating molecule 1	ARM-1|ARM1|GP110	ADRM1|IDBG-84373|ENSG00000130706|11047	62302093	62308862	1	20	q13.33	GO:0000502|proteasome complex|cellular_component#GO:0002020|protease binding|molecular_function#GO:0005515|protein binding|molecular_function#GO:0005634|nucleus|cellular_component#GO:0005737|cytoplasm|cellular_component#GO:0005886|plasma membrane|cellular_component#GO:0005887|integral component of plasma membrane|cellular_component#GO:0006368|transcription elongation from RNA polymerase II promot…	proteasome binding	GO:0002020: protease binding#GO:0005515: protein binding#GO:0061133: endopeptidase activator activity#GO:0070628: proteasome binding	GO:0002020: protease binding,GO:0005515: protein binding,GO:0061133: endopeptidase activator activity,GO:0070628: proteasome binding	Nucleus	69	2	84375|812153|812155|812159			ADRM1|IDBG-640954|ENSBTAG00000003058|519729	2017-02-20
AEBP1	ENSG00000106624	165	AEBP1	AE binding protein 1	ACLP	AEBP1|IDBG-14232|ENSG00000106624|165	44104361	44114562	1	7	p13	GO:0000122|negative regulation of transcription from RNA polymerase II promoter|biological_process#GO:0000977|RNA polymerase II regulatory region sequence-specific DNA binding|molecular_function#GO:0001227|RNA polymerase II transcription regulatory region sequence-specific DNA binding transcription factor activity involved in negative regulation of transcription|molecular_function#GO:0001501|skel…	zinc ion binding	GO:0000977: RNA polymerase II regulatory region sequence-specific DNA binding#GO:0001227: RNA polymerase II transcription regulatory region sequence-specific DNA binding transcription factor activity involved in negative regulation of transcription#GO:0003700: sequence-specific DNA binding transcription factor activity#GO:0003714: transcription corepressor activity#GO:0004180: carboxypeptidase ac…	GO:0000977: RNA polymerase II regulatory region sequence-specific DNA binding,GO:0001227: RNA polymerase II transcription regulatory region sequence-specific DNA binding transcription factor activity involved in negative regulation of transcription,GO:0003700: sequence-specific DNA binding transcription factor activity,GO:0003714: transcription corepressor activity,GO:0004180: carboxypeptidase ac…	Nucleus	1	2	14234|373600|373601|373602|373607|373609|373611|373615		Aebp1|IDBG-145390|ENSMUSG00000020473|11568	BT.103111|IDBG-634380|ENSBTAG00000012237|317693	2017-02-20
AEN	ENSG00000181026	64782	AEN	apoptosis enhancing nuclease		AEN|IDBG-28670|ENSG00000181026|64782	88621296	88632282	1	15	q26.1	GO:0003676|nucleic acid binding|molecular_function#GO:0004527|exonuclease activity|molecular_function#GO:0005634|nucleus|cellular_component#GO:0005654|nucleoplasm|cellular_component#GO:0005730|nucleolus|cellular_component#GO:0010212|response to ionizing radiation|biological_process#GO:0031965|nuclear membrane|cellular_component#GO:0042771|intrinsic apoptotic signaling pathway in response to DNA d…	exonuclease activity	GO:0003676: nucleic acid binding#GO:0004527: exonuclease activity	GO:0003676: nucleic acid binding,GO:0004527: exonuclease activity	Nucleus	4	0	28672|604136		Aen|IDBG-193491|ENSMUSG00000030609|68048	AEN|IDBG-628911|ENSBTAG00000017632|614749	2017-02-20
AES	ENSG00000104964	166	AES	amino-terminal enhancer of split	AES-1|AES-2|ESP1|GRG|GRG5|TLE5	AES|IDBG-16753|ENSG00000104964|166	3052910	3063107	-1	19	p13.3	GO:0000122|negative regulation of transcription from RNA polymerase II promoter|biological_process#GO:0001501|skeletal system development|biological_process#GO:0003714|transcription corepressor activity|molecular_function#GO:0005515|protein binding|molecular_function#GO:0005634|nucleus|cellular_component#GO:0006351|transcription, DNA-templated|biological_process#GO:0006357|regulation of transcrip…	protein binding	GO:0003714: transcription corepressor activity#GO:0005515: protein binding	GO:0003714: transcription corepressor activity,GO:0005515: protein binding	Nucleus	145	8	16755|16757|761422|765288|765789		Aes|IDBG-178824|ENSMUSG00000054452|14797	AES|IDBG-644452|ENSBTAG00000031363|505375	2017-02-20
AFAP1L2	ENSG00000169129	84632	AFAP1L2	actin filament associated protein 1-like 2		AFAP1L2|IDBG-90372|ENSG00000169129|84632	114294824	114404756	-1	10	q25.3	GO:0005737|cytoplasm|cellular_component#GO:0006954|inflammatory response|biological_process#GO:0007346|regulation of mitotic cell cycle|biological_process#GO:0017124|SH3 domain binding|molecular_function#GO:0030296|protein tyrosine kinase activator activity|molecular_function#GO:0032675|regulation of interleukin-6 production|biological_process#GO:0032757|positive regulation of interleukin-8 produ…	SH2 domain binding	GO:0017124: SH3 domain binding#GO:0030296: protein tyrosine kinase activator activity#GO:0042169: SH2 domain binding	GO:0017124: SH3 domain binding,GO:0030296: protein tyrosine kinase activator activity,GO:0042169: SH2 domain binding	Cytoplasm	8	0	90374|90376|385758		Afap1l2|IDBG-179434|ENSMUSG00000025083|226250	AFAP1L2|IDBG-640002|ENSBTAG00000004895|615436	2017-02-20
AGER	ENSG00000204305	177	AGER	advanced glycosylation end product-specific receptor	RAGE	AGER|IDBG-80463|ENSG00000204305|177	32180968	32184324	-1	6	p21.32	GO:0004872|receptor activity|molecular_function#GO:0004888|transmembrane signaling receptor activity|molecular_function#GO:0005515|protein binding|molecular_function#GO:0005576|extracellular region|cellular_component#GO:0005886|plasma membrane|cellular_component#GO:0005887|integral component of plasma membrane|cellular_component#GO:0006954|inflammatory response|biological_process#GO:0007166|cell …	S100 protein binding	GO:0004872: receptor activity#GO:0004888: transmembrane signaling receptor activity#GO:0005515: protein binding#GO:0042802: identical protein binding#GO:0044548: S100 protein binding	GO:0004872: receptor activity,GO:0004888: transmembrane signaling receptor activity,GO:0005515: protein binding,GO:0042802: identical protein binding,GO:0044548: S100 protein binding	Extracellular	21	1	80465|80467|80469|80471|80473|80479|80481|374279|374281|587270|809252		Ager|IDBG-172144|ENSMUSG00000015452|11596	AGER|IDBG-633065|ENSBTAG00000014420|280986	2017-02-20
AGGF1	ENSG00000164252	55109	AGGF1	angiogenic factor with G patch and FHA domains 1		AGGF1|IDBG-29861|ENSG00000164252|55109	77029251	77065234	1	5	q13.3	GO:0001525|angiogenesis|biological_process#GO:0001570|vasculogenesis|biological_process#GO:0001938|positive regulation of endothelial cell proliferation|biological_process#GO:0003676|nucleic acid binding|molecular_function#GO:0005515|protein binding|molecular_function#GO:0005576|extracellular region|cellular_component#GO:0005737|cytoplasm|cellular_component#GO:0006396|RNA processing|biological_pr…	protein binding	GO:0003676: nucleic acid binding#GO:0005515: protein binding	GO:0003676: nucleic acid binding,GO:0005515: protein binding	Extracellular	18	0	29865|482735|482352		Aggf1|IDBG-173830|ENSMUSG00000021681|66549	AGGF1|IDBG-645167|ENSBTAG00000034823|511650	2017-02-20
AGK	ENSG00000006530	55750	AGK	acylglycerol kinase		AGK|IDBG-44452|ENSG00000006530|55750	141551189	141655244	1	7	q34	GO:0001727|lipid kinase activity|molecular_function#GO:0001729|ceramide kinase activity|molecular_function#GO:0003951|NAD+ kinase activity|molecular_function#GO:0004143|diacylglycerol kinase activity|molecular_function#GO:0005524|ATP binding|molecular_function#GO:0005739|mitochondrion|cellular_component#GO:0007205|protein kinase C-activating G-protein coupled receptor signaling pathway|biological…	acylglycerol kinase activity	GO:0001727: lipid kinase activity#GO:0001729: ceramide kinase activity#GO:0003951: NAD+ kinase activity#GO:0004143: diacylglycerol kinase activity#GO:0005524: ATP binding#GO:0047620: acylglycerol kinase activity	GO:0001727: lipid kinase activity,GO:0001729: ceramide kinase activity,GO:0003951: NAD+ kinase activity,GO:0004143: diacylglycerol kinase activity,GO:0005524: ATP binding,GO:0047620: acylglycerol kinase activity	Plasma membrane	12	0	44454|473665|475838|478041|482403		Agk|IDBG-138799|ENSMUSG00000029916|69923	AGK|IDBG-636479|ENSBTAG00000019265|514693	2017-02-20
AGPAT1	ENSG00000204310	10554	AGPAT1	1-acylglycerol-3-phosphate O-acyltransferase 1 (lysophosphatidic acid acyltransferase, alpha)	1-AGPAT1|G15|LPAAT-alpha|LPAATA	AGPAT1|IDBG-80399|ENSG00000204310|10554	32168212	32178096	-1	6	p21.32	GO:0001819|positive regulation of cytokine production|biological_process#GO:0001961|positive regulation of cytokine-mediated signaling pathway|biological_process#GO:0003841|1-acylglycerol-3-phosphate O-acyltransferase activity|molecular_function#GO:0005783|endoplasmic reticulum|cellular_component#GO:0005789|endoplasmic reticulum membrane|cellular_component#GO:0006112|energy reserve metabolic proc…	transferase activity	GO:0003841: 1-acylglycerol-3-phosphate O-acyltransferase activity#GO:0016746: transferase activity, transferring acyl groups	GO:0003841: 1-acylglycerol-3-phosphate O-acyltransferase activity,GO:0016746: transferase activity, transferring acyl groups	Plasma membrane	6	0	80401|80403|80405|239415|239417|239419		Agpat1|IDBG-172282|ENSMUSG00000034254|55979	AGPAT1|IDBG-633119|ENSBTAG00000004442|282137	2017-02-20
AGPAT2	ENSG00000169692	10555	AGPAT2	1-acylglycerol-3-phosphate O-acyltransferase 2 (lysophosphatidic acid acyltransferase, beta)	1-AGPAT2|BSCL|BSCL1|LPAAB|LPAAT-beta	AGPAT2|IDBG-92546|ENSG00000169692|10555	136673143	136687423	-1	9	q34.3	GO:0001819|positive regulation of cytokine production|biological_process#GO:0001961|positive regulation of cytokine-mediated signaling pathway|biological_process#GO:0003841|1-acylglycerol-3-phosphate O-acyltransferase activity|molecular_function#GO:0005783|endoplasmic reticulum|cellular_component#GO:0005789|endoplasmic reticulum membrane|cellular_component#GO:0006644|phospholipid metabolic proces…	transferase activity	GO:0003841: 1-acylglycerol-3-phosphate O-acyltransferase activity#GO:0016746: transferase activity, transferring acyl groups	GO:0003841: 1-acylglycerol-3-phosphate O-acyltransferase activity,GO:0016746: transferase activity, transferring acyl groups	Plasma membrane	8	0	92548|92550|598738		Agpat2|IDBG-149798|ENSMUSG00000026922|67512	BT.22590|IDBG-640598|ENSBTAG00000025161|512112	2017-02-20
AGT	ENSG00000135744	183	AGT	angiotensinogen (serpin peptidase inhibitor, clade A, member 8)	ANHU|SERPINA8	AGT|IDBG-107363|ENSG00000135744|183	230702523	230714297	-1	1	q42.2	GO:0001543|ovarian follicle rupture|biological_process#GO:0001558|regulation of cell growth|biological_process#GO:0001568|blood vessel development|biological_process#GO:0001658|branching involved in ureteric bud morphogenesis|biological_process#GO:0001819|positive regulation of cytokine production|biological_process#GO:0001822|kidney development|biological_process#GO:0001974|blood vessel remodeli…	type 2 angiotensin receptor binding	GO:0004867: serine-type endopeptidase inhibitor activity#GO:0005179: hormone activity#GO:0005515: protein binding#GO:0008083: growth factor activity#GO:0031701: angiotensin receptor binding#GO:0031702: type 1 angiotensin receptor binding#GO:0031703: type 2 angiotensin receptor binding	GO:0004867: serine-type endopeptidase inhibitor activity,GO:0005179: hormone activity,GO:0005515: protein binding,GO:0008083: growth factor activity,GO:0031701: angiotensin receptor binding,GO:0031702: type 1 angiotensin receptor binding,GO:0031703: type 2 angiotensin receptor binding	Extracellular	26	0	107365		Agt|IDBG-200169|ENSMUSG00000031980|11606	AGT|IDBG-632058|ENSBTAG00000012393|527114	2017-02-20
AGTR1	ENSG00000144891	185	AGTR1	angiotensin II receptor, type 1	AG2S|AGTR1B|AT1|AT1AR|AT1B|AT1BR|AT1R|AT2R1|HAT1R	AGTR1|IDBG-60289|ENSG00000144891|185	148697784	148743008	1	3	q24	GO:0001558|regulation of cell growth|biological_process#GO:0001596|angiotensin type I receptor activity|molecular_function#GO:0001822|kidney development|biological_process#GO:0002018|renin-angiotensin regulation of aldosterone production|biological_process#GO:0002034|regulation of blood vessel size by renin-angiotensin|biological_process#GO:0003081|regulation of systemic arterial blood pressure b…	protein heterodimerization activity	GO:0001596: angiotensin type I receptor activity#GO:0004930: G-protein coupled receptor activity#GO:0004945: angiotensin type II receptor activity#GO:0005515: protein binding#GO:0031711: bradykinin receptor binding#GO:0046982: protein heterodimerization activity	GO:0001596: angiotensin type I receptor activity,GO:0004930: G-protein coupled receptor activity,GO:0004945: angiotensin type II receptor activity,GO:0005515: protein binding,GO:0031711: bradykinin receptor binding,GO:0046982: protein heterodimerization activity	Plasma membrane	23	1	60291|294246|294257|365534|480918|479196|478748|474792			AGTR1|IDBG-647315|ENSBTAG00000045633|281607	2017-02-20
AGTR2	ENSG00000180772	186	AGTR2	angiotensin II receptor, type 2	AT2|ATGR2|MRX88	AGTR2|IDBG-83075|ENSG00000180772|186	116170722	116174972	1	X	q23	GO:0001822|kidney development|biological_process#GO:0001974|blood vessel remodeling|biological_process#GO:0001991|regulation of systemic arterial blood pressure by circulatory renin-angiotensin|biological_process#GO:0002018|renin-angiotensin regulation of aldosterone production|biological_process#GO:0002033|vasodilation by angiotensin involved in regulation of systemic arterial blood pressure|bio…	receptor antagonist activity	GO:0004930: G-protein coupled receptor activity#GO:0004945: angiotensin type II receptor activity#GO:0005515: protein binding#GO:0008134: transcription factor binding#GO:0017046: peptide hormone binding#GO:0048019: receptor antagonist activity	GO:0004930: G-protein coupled receptor activity,GO:0004945: angiotensin type II receptor activity,GO:0005515: protein binding,GO:0008134: transcription factor binding,GO:0017046: peptide hormone binding,GO:0048019: receptor antagonist activity	Extracellular	9	1	83077		Agtr2|IDBG-136032|ENSMUSG00000068122|11609	BT.29722|IDBG-647704|ENSBTAG00000040386|407157	2017-02-20
AHCTF1	ENSG00000153207	25909	AHCTF1	AT hook containing transcription factor 1		AHCTF1|IDBG-107859|ENSG00000153207|25909	246839098	246931978	-1	1	q44	GO:0000278|mitotic cell cycle|biological_process#GO:0000777|condensed chromosome kinetochore|cellular_component#GO:0000785|chromatin|cellular_component#GO:0000910|cytokinesis|biological_process#GO:0003677|DNA binding|molecular_function#GO:0003700|sequence-specific DNA binding transcription factor activity|molecular_function#GO:0005634|nucleus|cellular_component#GO:0005643|nuclear pore|cellular_co…	sequence-specific DNA binding transcription factor activity	GO:0003677: DNA binding#GO:0003700: sequence-specific DNA binding transcription factor activity	GO:0003677: DNA binding,GO:0003700: sequence-specific DNA binding transcription factor activity	Nucleus	12	2	107861|107863|482549|481976		Ahctf1|IDBG-206969|ENSMUSG00000026491|226747	AHCTF1|IDBG-631193|ENSBTAG00000013949|504716	2017-02-20
AHR	ENSG00000106546	196	AHR	aryl hydrocarbon receptor	bHLHe76	AHR|IDBG-8995|ENSG00000106546|196	17298622	17346152	1	7	p21.1	GO:0000122|negative regulation of transcription from RNA polymerase II promoter|biological_process#GO:0001568|blood vessel development|biological_process#GO:0003677|DNA binding|molecular_function#GO:0003700|sequence-specific DNA binding transcription factor activity|molecular_function#GO:0003705|RNA polymerase II distal enhancer sequence-specific DNA binding transcription factor activity|molecula…	E-box binding	GO:0003677: DNA binding#GO:0003700: sequence-specific DNA binding transcription factor activity#GO:0003705: RNA polymerase II distal enhancer sequence-specific DNA binding transcription factor activity#GO:0004871: signal transducer activity#GO:0004879: ligand-activated sequence-specific DNA binding RNA polymerase II transcription factor activity#GO:0005515: protein binding#GO:0008134: transcripti…	GO:0003677: DNA binding,GO:0003700: sequence-specific DNA binding transcription factor activity,GO:0003705: RNA polymerase II distal enhancer sequence-specific DNA binding transcription factor activity,GO:0004871: signal transducer activity,GO:0004879: ligand-activated sequence-specific DNA binding RNA polymerase II transcription factor activity,GO:0005515: protein binding,GO:0008134: transcripti…	Nucleus	62	12	8997|597224		Ahr|IDBG-134957|ENSMUSG00000019256|11622	AHR|IDBG-629848|ENSBTAG00000007746|280714	2017-02-20
AHSG	ENSG00000145192	197	AHSG	alpha-2-HS-glycoprotein	A2HS|AHS|FETUA|HSGA	AHSG|IDBG-68916|ENSG00000145192|197	186612923	186621318	1	3	q27.3	GO:0001501|skeletal system development|biological_process#GO:0001503|ossification|biological_process#GO:0004869|cysteine-type endopeptidase inhibitor activity|molecular_function#GO:0005576|extracellular region|cellular_component#GO:0005615|extracellular space|cellular_component#GO:0006907|pinocytosis|biological_process#GO:0006953|acute-phase response|biological_process#GO:0010951|negative regulat…	kinase inhibitor activity	GO:0004869: cysteine-type endopeptidase inhibitor activity#GO:0019210: kinase inhibitor activity	GO:0004869: cysteine-type endopeptidase inhibitor activity,GO:0019210: kinase inhibitor activity	Extracellular	22	2	68918|386389		Ahsg|IDBG-148706|ENSMUSG00000022868|11625	AHSG|IDBG-634683|ENSBTAG00000000522|280988	2017-02-20
AICDA	ENSG00000111732	57379	AICDA	activation-induced cytidine deaminase		AICDA|IDBG-17253|ENSG00000111732|57379	8602166	8612871	-1	12	p13.31	GO:0000178|exosome (RNase complex)|cellular_component#GO:0003824|catalytic activity|molecular_function#GO:0004126|cytidine deaminase activity|molecular_function#GO:0005515|protein binding|molecular_function#GO:0005634|nucleus|cellular_component#GO:0005737|cytoplasm|cellular_component#GO:0006397|mRNA processing|biological_process#GO:0008270|zinc ion binding|molecular_function#GO:0009972|cytidine d…	hydrolase activity	GO:0003824: catalytic activity#GO:0004126: cytidine deaminase activity#GO:0005515: protein binding#GO:0008270: zinc ion binding#GO:0016814: hydrolase activity, acting on carbon-nitrogen (but not peptide) bonds, in cyclic amidines	GO:0003824: catalytic activity,GO:0004126: cytidine deaminase activity,GO:0005515: protein binding,GO:0008270: zinc ion binding,GO:0016814: hydrolase activity, acting on carbon-nitrogen (but not peptide) bonds, in cyclic amidines	Nucleus	69	12	17255|598399|599042|587395|590876		Aicda|IDBG-185563|ENSMUSG00000040627|11628	BT.56893|IDBG-639763|ENSBTAG00000018849|539888	2017-02-20
AIF1	ENSG00000204472	199	AIF1	allograft inflammatory factor 1	AIF-1|IBA1|IRT-1|IRT1	AIF1|IDBG-78190|ENSG00000204472|199	31615184	31617021	1	6	p21.33	GO:0001726|ruffle|cellular_component#GO:0001774|microglial cell activation|biological_process#GO:0001891|phagocytic cup|cellular_component#GO:0001934|positive regulation of protein phosphorylation|biological_process#GO:0003674|molecular_function|molecular_function#GO:0005509|calcium ion binding|molecular_function#GO:0005515|protein binding|molecular_function#GO:0005634|nucleus|cellular_component#…	actin filament binding	GO:0003674: molecular_function#GO:0005509: calcium ion binding#GO:0005515: protein binding#GO:0051015: actin filament binding	GO:0003674: molecular_function,GO:0005509: calcium ion binding,GO:0005515: protein binding,GO:0051015: actin filament binding	Nucleus	4	1	78194|78196|78200		Aif1|IDBG-177226|ENSMUSG00000024397|11629	AIF1|IDBG-634144|ENSBTAG00000020554|280989	2017-02-20
AIF1L	ENSG00000126878	83543	AIF1L	allograft inflammatory factor 1-like		AIF1L|IDBG-89728|ENSG00000126878|83543	131096476	131123152	1	9	q34.12	GO:0005509|calcium ion binding|molecular_function#GO:0005737|cytoplasm|cellular_component#GO:0005884|actin filament|cellular_component#GO:0005925|focal adhesion|cellular_component#GO:0015629|actin cytoskeleton|cellular_component#GO:0032587|ruffle membrane|cellular_component#GO:0043234|protein complex|cellular_component#GO:0051015|actin filament binding|molecular_function#GO:0070062|extracellular …	actin filament binding	GO:0005509: calcium ion binding#GO:0051015: actin filament binding	GO:0005509: calcium ion binding,GO:0051015: actin filament binding	Cell surface	3	0	89730|89734|89738|89740|89742|89744|89746|89748		Aif1l|IDBG-158661|ENSMUSG00000001864|108897	AIF1L|IDBG-640004|ENSBTAG00000046484|617493	2017-02-20
AIFM1	ENSG00000156709	9131	AIFM1	apoptosis-inducing factor, mitochondrion-associated, 1	AIF|CMT2D|CMTX4|COWCK|COXPD6|NADMR|NAMSD|PDCD8	AIFM1|IDBG-85972|ENSG00000156709|9131	130129362	130165887	-1	X	q26.1	GO:0003677|DNA binding|molecular_function#GO:0005515|protein binding|molecular_function#GO:0005634|nucleus|cellular_component#GO:0005737|cytoplasm|cellular_component#GO:0005739|mitochondrion|cellular_component#GO:0005743|mitochondrial inner membrane|cellular_component#GO:0005758|mitochondrial intermembrane space|cellular_component#GO:0005829|cytosol|cellular_component#GO:0006308|DNA catabolic pro…	oxidoreductase activity	GO:0003677: DNA binding#GO:0005515: protein binding#GO:0009055: electron carrier activity#GO:0016174: NAD(P)H oxidase activity#GO:0016491: oxidoreductase activity#GO:0016651: oxidoreductase activity, acting on NAD(P)H#GO:0046983: protein dimerization activity#GO:0050660: flavin adenine dinucleotide binding#GO:0071949: FAD binding	GO:0003677: DNA binding,GO:0005515: protein binding,GO:0009055: electron carrier activity,GO:0016174: NAD(P)H oxidase activity,GO:0016491: oxidoreductase activity,GO:0016651: oxidoreductase activity, acting on NAD(P)H,GO:0046983: protein dimerization activity,GO:0050660: flavin adenine dinucleotide binding,GO:0071949: FAD binding	Nucleus	72	5	85974|85976|85978|380906|584962|597924|587859|589174		Aifm1|IDBG-143630|ENSMUSG00000036932|26926	AIFM1|IDBG-630636|ENSBTAG00000006838|535714	2017-02-20
AIFM2	ENSG00000042286	84883	AIFM2	apoptosis-inducing factor, mitochondrion-associated, 2		AIFM2|IDBG-77220|ENSG00000042286|84883	70098223	70132934	-1	10	q22.1	GO:0003677|DNA binding|molecular_function#GO:0004174|electron-transferring-flavoprotein dehydrogenase activity|molecular_function#GO:0005615|extracellular space|cellular_component#GO:0005737|cytoplasm|cellular_component#GO:0005739|mitochondrion|cellular_component#GO:0005741|mitochondrial outer membrane|cellular_component#GO:0005811|lipid particle|cellular_component#GO:0005829|cytosol|cellular_com…	flavin adenine dinucleotide binding	GO:0003677: DNA binding#GO:0004174: electron-transferring-flavoprotein dehydrogenase activity#GO:0008137: NADH dehydrogenase (ubiquinone) activity#GO:0016491: oxidoreductase activity#GO:0050660: flavin adenine dinucleotide binding	GO:0003677: DNA binding,GO:0004174: electron-transferring-flavoprotein dehydrogenase activity,GO:0008137: NADH dehydrogenase (ubiquinone) activity,GO:0016491: oxidoreductase activity,GO:0050660: flavin adenine dinucleotide binding	Extracellular	3	0	77222|77224|810533		Aifm2|IDBG-156262|ENSMUSG00000020085|71361	AIFM2|IDBG-629629|ENSBTAG00000001165|534217	2017-02-20
AIFM3	ENSG00000183773	150209	AIFM3	apoptosis-inducing factor, mitochondrion-associated, 3		AIFM3|IDBG-1846|ENSG00000183773|150209	20965108	20981360	1	22	q11.21	GO:0005739|mitochondrion|cellular_component#GO:0005743|mitochondrial inner membrane|cellular_component#GO:0005783|endoplasmic reticulum|cellular_component#GO:0016491|oxidoreductase activity|molecular_function#GO:0045454|cell redox homeostasis|biological_process#GO:0046872|metal ion binding|molecular_function#GO:0050660|flavin adenine dinucleotide binding|molecular_function#GO:0051537|2 iron, 2 su…	2 iron	GO:0016491: oxidoreductase activity#GO:0046872: metal ion binding#GO:0050660: flavin adenine dinucleotide binding#GO:0051537: 2 iron, 2 sulfur cluster binding	GO:0016491: oxidoreductase activity,GO:0046872: metal ion binding,GO:0050660: flavin adenine dinucleotide binding,GO:0051537: 2 iron, 2 sulfur cluster binding	Cytoplasm	3	0	231247|231249|292638|364270|364272|364273|364275|364286		Aifm3|IDBG-138951|ENSMUSG00000022763|72168	AIFM3|IDBG-637671|ENSBTAG00000038132|526295	2017-02-20
AIMP1	ENSG00000164022	9255	AIMP1	aminoacyl tRNA synthetase complex-interacting multifunctional protein 1	EMAP2|EMAPII|HLD3|p43|SCYE1	AIMP1|IDBG-33233|ENSG00000164022|9255	106315544	106349226	1	4	q24	GO:0000049|tRNA binding|molecular_function#GO:0001525|angiogenesis|biological_process#GO:0001937|negative regulation of endothelial cell proliferation|biological_process#GO:0005125|cytokine activity|molecular_function#GO:0005515|protein binding|molecular_function#GO:0005615|extracellular space|cellular_component#GO:0005634|nucleus|cellular_component#GO:0005783|endoplasmic reticulum|cellular_compo…	protein homodimerization activity	GO:0000049: tRNA binding#GO:0005125: cytokine activity#GO:0005515: protein binding#GO:0042803: protein homodimerization activity	GO:0000049: tRNA binding,GO:0005125: cytokine activity,GO:0005515: protein binding,GO:0042803: protein homodimerization activity	Nucleus	44	0	33235|241051|375577|475467		Aimp1|IDBG-194580|ENSMUSG00000028029|13722	SCYE1|IDBG-640591|ENSBTAG00000004230|505126	2017-02-20
AIMP1P1	ENSG00000234187		AIMP1P1	aminoacyl tRNA synthetase complex-interacting multifunctional protein 1 pseudogene 1		AIMP1P1|IDBG-300456|ENSG00000234187|	14127400	14128336	1	20	p12.1					Unknown	0	0					2017-02-20
AIMP2	ENSG00000106305	7965	AIMP2	aminoacyl tRNA synthetase complex-interacting multifunctional protein 2	JTV-1|JTV1|P38	AIMP2|IDBG-8010|ENSG00000106305|7965	6009245	6023834	1	7	p22.1	GO:0005515|protein binding|molecular_function#GO:0005634|nucleus|cellular_component#GO:0005829|cytosol|cellular_component#GO:0006418|tRNA aminoacylation for protein translation|biological_process#GO:0006915|apoptotic process|biological_process#GO:0008285|negative regulation of cell proliferation|biological_process#GO:0010467|gene expression|biological_process#GO:0016020|membrane|cellular_componen…	protein binding	GO:0005515: protein binding	GO:0005515: protein binding	Nucleus	101	0	8012|228154|239974|363507		Aimp2|IDBG-207968|ENSMUSG00000029610|231872	AIMP2|IDBG-640978|ENSBTAG00000007367|520979	2017-02-20
AIPL1	ENSG00000129221	23746	AIPL1	aryl hydrocarbon receptor interacting protein-like 1	AIPL2|LCA4	AIPL1|IDBG-21975|ENSG00000129221|23746	6393693	6435199	-1	17	p13.2	GO:0001895|retina homeostasis|biological_process#GO:0001917|photoreceptor inner segment|cellular_component#GO:0001918|farnesylated protein binding|molecular_function#GO:0005515|protein binding|molecular_function#GO:0005634|nucleus|cellular_component#GO:0005737|cytoplasm|cellular_component#GO:0006457|protein folding|biological_process#GO:0007601|visual perception|biological_process#GO:0007603|phot…	unfolded protein binding	GO:0001918: farnesylated protein binding#GO:0005515: protein binding#GO:0051082: unfolded protein binding	GO:0001918: farnesylated protein binding,GO:0005515: protein binding,GO:0051082: unfolded protein binding	Nucleus	15	0	21979|21981|21983|759839|760424|758563|761067|762546|758611|764603|758463|806698		Aipl1|IDBG-196135|ENSMUSG00000040554|114230	AIPL1|IDBG-633925|ENSBTAG00000008318|281609	2017-02-20
AIRE	ENSG00000160224	326	AIRE	autoimmune regulator	AIRE1|APECED|APS1|APSI|PGA1	AIRE|IDBG-5152|ENSG00000160224|326	44285838	44298648	1	21	q22.3	GO:0003677|DNA binding|molecular_function#GO:0003682|chromatin binding|molecular_function#GO:0005515|protein binding|molecular_function#GO:0005622|intracellular|cellular_component#GO:0005634|nucleus|cellular_component#GO:0005737|cytoplasm|cellular_component#GO:0006351|transcription, DNA-templated|biological_process#GO:0006355|regulation of transcription, DNA-templated|biological_process#GO:000641…	translation regulator activity	GO:0003677: DNA binding#GO:0003682: chromatin binding#GO:0005515: protein binding#GO:0008270: zinc ion binding#GO:0042393: histone binding#GO:0042802: identical protein binding#GO:0044212: transcription regulatory region DNA binding#GO:0045182: translation regulator activity	GO:0003677: DNA binding,GO:0003682: chromatin binding,GO:0005515: protein binding,GO:0008270: zinc ion binding,GO:0042393: histone binding,GO:0042802: identical protein binding,GO:0044212: transcription regulatory region DNA binding,GO:0045182: translation regulator activity	Nucleus	80	3	5154		Aire|IDBG-168233|ENSMUSG00000000731|11634	AIRE|IDBG-639674|ENSBTAG00000023393|	2017-02-20
AIRN	ENSG00000268257	100271873	AIRN	antisense of IGF2R non-protein coding RNA		AIRN|IDBG-709590|ENSG00000268257|100271873	160003291	160007664	-1	6	q25.3					Unknown	0	0					2017-02-20
AJAP1	ENSG00000196581	55966	AJAP1	adherens junctions associated protein 1		AJAP1|IDBG-87029|ENSG00000196581|55966	4654732	4792534	1	1	p36.32	GO:0005912|adherens junction|cellular_component#GO:0007155|cell adhesion|biological_process#GO:0016021|integral component of membrane|cellular_component#GO:0016323|basolateral plasma membrane|cellular_component#GO:0016324|apical plasma membrane|cellular_component				Cell surface	5	0	87031|87033		Ajap1|IDBG-206776|ENSMUSG00000039546|230959	AJAP1|IDBG-634386|ENSBTAG00000000792|616582	2017-02-20
AJUBA	ENSG00000129474	84962	AJUBA	ajuba LIM protein		AJUBA|IDBG-2966|ENSG00000129474|84962	22971174	22982642	-1	14	q11.2	GO:0000086|G2/M transition of mitotic cell cycle|biological_process#GO:0000122|negative regulation of transcription from RNA polymerase II promoter|biological_process#GO:0000278|mitotic cell cycle|biological_process#GO:0000932|cytoplasmic mRNA processing body|cellular_component#GO:0001666|response to hypoxia|biological_process#GO:0003682|chromatin binding|molecular_function#GO:0003714|transcripti…	actin filament binding	GO:0003682: chromatin binding#GO:0003714: transcription corepressor activity#GO:0005515: protein binding#GO:0008270: zinc ion binding#GO:0045294: alpha-catenin binding#GO:0051015: actin filament binding	GO:0003682: chromatin binding,GO:0003714: transcription corepressor activity,GO:0005515: protein binding,GO:0008270: zinc ion binding,GO:0045294: alpha-catenin binding,GO:0051015: actin filament binding	Nucleus	34	5	2968|2970|235460|583738|595696|586327|587916		Jub|IDBG-161588|ENSMUSG00000022178|16475	AJUBA|IDBG-645865|ENSBTAG00000012724|519937	2017-02-20
AKAP11	ENSG00000023516	11215	AKAP11	A kinase (PRKA) anchor protein 11	AKAP-11|AKAP220|PPP1R44|PRKA11	AKAP11|IDBG-28250|ENSG00000023516|11215	42272153	42323267	1	13	q14.11	GO:0005737|cytoplasm|cellular_component#GO:0005815|microtubule organizing center|cellular_component#GO:0008157|protein phosphatase 1 binding|molecular_function#GO:0035556|intracellular signal transduction|biological_process#GO:0051018|protein kinase A binding|molecular_function	protein kinase A binding	GO:0008157: protein phosphatase 1 binding#GO:0051018: protein kinase A binding	GO:0008157: protein phosphatase 1 binding,GO:0051018: protein kinase A binding	Cytoplasm	19	0	28252		Akap11|IDBG-182174|ENSMUSG00000022016|219181	AKAP11|IDBG-628727|ENSBTAG00000014752|533105	2017-02-20
AKAP13	ENSG00000170776	11214	AKAP13	A kinase (PRKA) anchor protein 13	AKAP-13|AKAP-Lbc|ARHGEF13|BRX|c-lbc|HA-3|Ht31|LBC|p47|PRKA13|PROTO-LB|PROTO-LBC	AKAP13|IDBG-28095|ENSG00000170776|11214	85380571	85749358	1	15	q25.3	GO:0004691|cAMP-dependent protein kinase activity|molecular_function#GO:0004871|signal transducer activity|molecular_function#GO:0005089|Rho guanyl-nucleotide exchange factor activity|molecular_function#GO:0005515|protein binding|molecular_function#GO:0005634|nucleus|cellular_component#GO:0005737|cytoplasm|cellular_component#GO:0005829|cytosol|cellular_component#GO:0006468|protein phosphorylation…	protein kinase A binding	GO:0004691: cAMP-dependent protein kinase activity#GO:0004871: signal transducer activity#GO:0005089: Rho guanyl-nucleotide exchange factor activity#GO:0005515: protein binding#GO:0017048: Rho GTPase binding#GO:0032947: protein complex scaffold#GO:0046872: metal ion binding#GO:0051018: protein kinase A binding	GO:0004691: cAMP-dependent protein kinase activity,GO:0004871: signal transducer activity,GO:0005089: Rho guanyl-nucleotide exchange factor activity,GO:0005515: protein binding,GO:0017048: Rho GTPase binding,GO:0032947: protein complex scaffold,GO:0046872: metal ion binding,GO:0051018: protein kinase A binding	Nucleus	29	1	28101|241377|241381|584592|597267|602589|589430|585505|813793|813794|813795|601843|813797|813796		Akap13|IDBG-193054|ENSMUSG00000066406|75547	AKAP13|IDBG-628814|ENSBTAG00000037383|504288	2017-02-20
AKAP17A	ENSG00000197976	8227	AKAP17A	A kinase (PRKA) anchor protein 17A	721P|AKAP-17A|CCDC133|CXYorf3|DXYS155E|PRKA17A|SFRS17A|XE7|XE7Y	AKAP17A|IDBG-40259|ENSG00000197976|8227	1591593	1602514	1	X	p22.33	GO:0000166|nucleotide binding|molecular_function#GO:0005515|protein binding|molecular_function#GO:0005634|nucleus|cellular_component#GO:0005681|spliceosomal complex|cellular_component#GO:0006355|regulation of transcription, DNA-templated|biological_process#GO:0006397|mRNA processing|biological_process#GO:0007165|signal transduction|biological_process#GO:0008380|RNA splicing|biological_process#GO:…	protein kinase A binding	GO:0000166: nucleotide binding#GO:0005515: protein binding#GO:0044822: poly(A) RNA binding#GO:0051018: protein kinase A binding	GO:0000166: nucleotide binding,GO:0005515: protein binding,GO:0044822: poly(A) RNA binding,GO:0051018: protein kinase A binding	Nucleus	12	0	40261|40265|597160		Akap17b|IDBG-138162|ENSMUSG00000059708|338351	AKAP17A|IDBG-629578|ENSBTAG00000019553|	2017-02-20
AKAP4	ENSG00000147081	8852	AKAP4	A kinase (PRKA) anchor protein 4	AKAP 82|AKAP-4|AKAP82|CT99|FSC1|hAKAP82|HI|p82|PRKA4	AKAP4|IDBG-66994|ENSG00000147081|8852	50190768	50201013	-1	X	p11.22	GO:0005515|protein binding|molecular_function#GO:0005634|nucleus|cellular_component#GO:0005856|cytoskeleton|cellular_component#GO:0005929|cilium|cellular_component#GO:0005952|cAMP-dependent protein kinase complex|cellular_component#GO:0006928|cellular component movement|biological_process#GO:0007165|signal transduction|biological_process#GO:0007178|transmembrane receptor protein serine/threonine …	protein kinase A binding	GO:0005515: protein binding#GO:0051018: protein kinase A binding	GO:0005515: protein binding,GO:0051018: protein kinase A binding	Nucleus	6	1	66996|66998|372164|372166		Akap4|IDBG-128910|ENSMUSG00000050089|102642117,11643	AKAP4|IDBG-637258|ENSBTAG00000016399|281611	2017-02-20
AKIRIN2	ENSG00000135334	55122	AKIRIN2	akirin 2		AKIRIN2|IDBG-94215|ENSG00000135334|55122	87675072	87702209	-1	6	q15	GO:0000122|negative regulation of transcription from RNA polymerase II promoter|biological_process#GO:0005515|protein binding|molecular_function#GO:0005634|nucleus|cellular_component#GO:0006351|transcription, DNA-templated|biological_process#GO:0008284|positive regulation of cell proliferation|biological_process#GO:0009790|embryo development|biological_process#GO:0010629|negative regulation of ge…	enzyme binding	GO:0005515: protein binding#GO:0019899: enzyme binding	GO:0005515: protein binding,GO:0019899: enzyme binding	Nucleus	7	0	94217		Akirin2|IDBG-134912|ENSMUSG00000028291|433693	AKIRIN2|IDBG-632578|ENSBTAG00000003764|614292	2017-02-20
AKR1C2	ENSG00000151632	1646	AKR1C2	aldo-keto reductase family 1, member C2 (dihydrodiol dehydrogenase 2; bile acid binding protein; 3-alpha hydroxysteroid dehydrogenase, type III)	AKR1C-pseudo|BABP|DD|DD2|DDH2|HAKRD|HBAB|MCDR2|SRXY8|TDD	AKR1C2|IDBG-47297|ENSG00000151632|1646	4922564	5135226	-1	10	p15.1	GO:0004032|alditol:NADP+ 1-oxidoreductase activity|molecular_function#GO:0004958|prostaglandin F receptor activity|molecular_function#GO:0005737|cytoplasm|cellular_component#GO:0006693|prostaglandin metabolic process|biological_process#GO:0007186|G-protein coupled receptor signaling pathway|biological_process#GO:0007586|digestion|biological_process#GO:0008202|steroid metabolic process|biological_…	oxidoreductase activity	GO:0004032: alditol:NADP+ 1-oxidoreductase activity#GO:0004958: prostaglandin F receptor activity#GO:0016491: oxidoreductase activity#GO:0016655: oxidoreductase activity, acting on NAD(P)H, quinone or similar compound as acceptor#GO:0018636: phenanthrene 9,10-monooxygenase activity#GO:0031406: carboxylic acid binding#GO:0032052: bile acid binding#GO:0047086: ketosteroid monooxygenase activity#GO:…	GO:0004032: alditol:NADP+ 1-oxidoreductase activity,GO:0004958: prostaglandin F receptor activity,GO:0016491: oxidoreductase activity,GO:0016655: oxidoreductase activity, acting on NAD(P)H, quinone or similar compound as acceptor,GO:0018636: phenanthrene 9,10-monooxygenase activity,GO:0031406: carboxylic acid binding,GO:0032052: bile acid binding,GO:0047086: ketosteroid monooxygenase activity,GO:…	Cytoplasm	5	0	47299|292651|363044|363060|806273				2017-02-20
AKR1C3	ENSG00000196139	8644	AKR1C3	aldo-keto reductase family 1, member C3 (3-alpha hydroxysteroid dehydrogenase, type II)	DD3|DDX|HA1753|HAKRB|HAKRe|hluPGFS|HSD17B5|PGFS	AKR1C3|IDBG-47964|ENSG00000196139|8644	5035354	5107686	1	10	p15.1	GO:0000060|protein import into nucleus, translocation|biological_process#GO:0001523|retinoid metabolic process|biological_process#GO:0001758|retinal dehydrogenase activity|molecular_function#GO:0004032|alditol:NADP+ 1-oxidoreductase activity|molecular_function#GO:0004033|aldo-keto reductase (NADP) activity|molecular_function#GO:0004745|retinol dehydrogenase activity|molecular_function#GO:0004958|…	oxidoreductase activity	GO:0001758: retinal dehydrogenase activity#GO:0004032: alditol:NADP+ 1-oxidoreductase activity#GO:0004033: aldo-keto reductase (NADP) activity#GO:0004745: retinol dehydrogenase activity#GO:0004958: prostaglandin F receptor activity#GO:0016491: oxidoreductase activity#GO:0016655: oxidoreductase activity, acting on NAD(P)H, quinone or similar compound as acceptor#GO:0018636: phenanthrene 9,10-monoo…	GO:0001758: retinal dehydrogenase activity,GO:0004032: alditol:NADP+ 1-oxidoreductase activity,GO:0004033: aldo-keto reductase (NADP) activity,GO:0004745: retinol dehydrogenase activity,GO:0004958: prostaglandin F receptor activity,GO:0016491: oxidoreductase activity,GO:0016655: oxidoreductase activity, acting on NAD(P)H, quinone or similar compound as acceptor,GO:0018636: phenanthrene 9,10-monoo…	Nucleus	7	0	47966|362958|813412|813418				2017-02-20
AKT1	ENSG00000142208	207	AKT1	v-akt murine thymoma viral oncogene homolog 1	AKT|CWS6|PKB|PKB-ALPHA|PRKBA|RAC|RAC-ALPHA	AKT1|IDBG-22709|ENSG00000142208|207	104769349	104795751	-1	14	q32.33	GO:0000060|protein import into nucleus, translocation|biological_process#GO:0001649|osteoblast differentiation|biological_process#GO:0001893|maternal placenta development|biological_process#GO:0001934|positive regulation of protein phosphorylation|biological_process#GO:0001938|positive regulation of endothelial cell proliferation|biological_process#GO:0004672|protein kinase activity|molecular_fun…	phosphatidylinositol-3	GO:0004672: protein kinase activity#GO:0004674: protein serine/threonine kinase activity#GO:0004712: protein serine/threonine/tyrosine kinase activity#GO:0004713: protein tyrosine kinase activity#GO:0005080: protein kinase C binding#GO:0005515: protein binding#GO:0005524: ATP binding#GO:0005547: phosphatidylinositol-3,4,5-trisphosphate binding#GO:0016301: kinase activity#GO:0016772: transferase a…	GO:0004672: protein kinase activity,GO:0004674: protein serine/threonine kinase activity,GO:0004712: protein serine/threonine/tyrosine kinase activity,GO:0004713: protein tyrosine kinase activity,GO:0005080: protein kinase C binding,GO:0005515: protein binding,GO:0005524: ATP binding,GO:0005547: phosphatidylinositol-3,4,5-trisphosphate binding,GO:0016301: kinase activity,GO:0016772: transferase a…	Nucleus	482	26	22711|295278|295275|603563|587349|595186|590714|590335|807562|584486|598470|588995		Akt1|IDBG-174623|ENSMUSG00000001729|11651	AKT1|IDBG-635767|ENSBTAG00000017636|	2017-02-20
AKT2	ENSG00000105221	208	AKT2	v-akt murine thymoma viral oncogene homolog 2	HIHGHH|PKBB|PKBBETA|PRKBB|RAC-BETA	AKT2|IDBG-51270|ENSG00000105221|208	40230317	40285536	-1	19	q13.2	GO:0001934|positive regulation of protein phosphorylation|biological_process#GO:0004672|protein kinase activity|molecular_function#GO:0004674|protein serine/threonine kinase activity|molecular_function#GO:0004713|protein tyrosine kinase activity|molecular_function#GO:0005515|protein binding|molecular_function#GO:0005524|ATP binding|molecular_function#GO:0005634|nucleus|cellular_component#GO:00058…	transferase activity	GO:0004672: protein kinase activity#GO:0004674: protein serine/threonine kinase activity#GO:0004713: protein tyrosine kinase activity#GO:0005515: protein binding#GO:0005524: ATP binding#GO:0016301: kinase activity#GO:0016772: transferase activity, transferring phosphorus-containing groups	GO:0004672: protein kinase activity,GO:0004674: protein serine/threonine kinase activity,GO:0004713: protein tyrosine kinase activity,GO:0005515: protein binding,GO:0005524: ATP binding,GO:0016301: kinase activity,GO:0016772: transferase activity, transferring phosphorus-containing groups	Nucleus	75	9	51272|51274|246473|246475|246871|380128|380129|380133|380135|380139|380142|380146|380148|761061|766304|762321|766126|763153|762067|761538|761820|761879|765363|765373|764974|765891|759877|761586		Akt2|IDBG-161456|ENSMUSG00000004056|11652	AKT2|IDBG-637808|ENSBTAG00000001400|534923	2017-02-20
AKTIP	ENSG00000166971	64400	AKTIP	AKT interacting protein		AKTIP|IDBG-31049|ENSG00000166971|64400	53491040	53504411	-1	16	q12.2	GO:0001934|positive regulation of protein phosphorylation|biological_process#GO:0005515|protein binding|molecular_function#GO:0005886|plasma membrane|cellular_component#GO:0006915|apoptotic process|biological_process#GO:0007032|endosome organization|biological_process#GO:0007040|lysosome organization|biological_process#GO:0008152|metabolic process|biological_process#GO:0008333|endosome to lysosom…	acid-amino acid ligase activity	GO:0005515: protein binding#GO:0016881: acid-amino acid ligase activity	GO:0005515: protein binding,GO:0016881: acid-amino acid ligase activity	Plasma membrane	31	0	31051|241147|750542|747158|747843|754107|752368|749650|747603		Aktip|IDBG-179747|ENSMUSG00000031667|14339	AKTIP|IDBG-631788|ENSBTAG00000016250|540462	2017-02-20
ALB	ENSG00000163631	213	ALB	albumin	ANALBA|FDAH|PRO0883|PRO0903|PRO1341	ALB|IDBG-23584|ENSG00000163631|213	73397114	73421412	1	4	q13.3	GO:0001895|retina homeostasis|biological_process#GO:0002576|platelet degranulation|biological_process#GO:0003677|DNA binding|molecular_function#GO:0005504|fatty acid binding|molecular_function#GO:0005507|copper ion binding|molecular_function#GO:0005515|protein binding|molecular_function#GO:0005576|extracellular region|cellular_component#GO:0005604|basement membrane|cellular_component#GO:0005615|e…	chaperone binding	GO:0003677: DNA binding#GO:0005504: fatty acid binding#GO:0005507: copper ion binding#GO:0005515: protein binding#GO:0008144: drug binding#GO:0008270: zinc ion binding#GO:0015643: toxic substance binding#GO:0016209: antioxidant activity#GO:0019825: oxygen binding#GO:0019899: enzyme binding#GO:0030170: pyridoxal phosphate binding#GO:0051087: chaperone binding	GO:0003677: DNA binding,GO:0005504: fatty acid binding,GO:0005507: copper ion binding,GO:0005515: protein binding,GO:0008144: drug binding,GO:0008270: zinc ion binding,GO:0015643: toxic substance binding,GO:0016209: antioxidant activity,GO:0019825: oxygen binding,GO:0019899: enzyme binding,GO:0030170: pyridoxal phosphate binding,GO:0051087: chaperone binding	Nucleus	173	10	23586|293760|371040|371264|476375|483422|480672|479384|806502|806505		Alb|IDBG-178482|ENSMUSG00000029368|11657	ALB|IDBG-642992|ENSBTAG00000017121|280717	2017-02-20
ALCAM	ENSG00000170017	214	ALCAM	activated leukocyte cell adhesion molecule	CD166|MEMD	ALCAM|IDBG-48383|ENSG00000170017|214	105366909	105576900	1	3	q13.11	GO:0005102|receptor binding|molecular_function#GO:0005515|protein binding|molecular_function#GO:0007155|cell adhesion|biological_process#GO:0007165|signal transduction|biological_process#GO:0007411|axon guidance|biological_process#GO:0008045|motor neuron axon guidance|biological_process#GO:0009897|external side of plasma membrane|cellular_component#GO:0016021|integral component of membrane|cellul…	protein binding	GO:0005102: receptor binding#GO:0005515: protein binding	GO:0005102: receptor binding,GO:0005515: protein binding	Cell surface	9	1	48385|477057|477960|474935		Alcam|IDBG-165765|ENSMUSG00000022636|11658	ALCAM|IDBG-631637|ENSBTAG00000000088|281614	2017-02-20
ALDH1A2	ENSG00000128918	1019286358854	ALDH1A2	aldehyde dehydrogenase 1 family, member A2	RALDH(II)|RALDH2|RALDH2-T	ALDH1A2|IDBG-13982|ENSG00000128918|101928635,8854	57953424	58497866	-1	15	q21.3	GO:0001568|blood vessel development|biological_process#GO:0001758|retinal dehydrogenase activity|molecular_function#GO:0001822|kidney development|biological_process#GO:0001889|liver development|biological_process#GO:0001936|regulation of endothelial cell proliferation|biological_process#GO:0002138|retinoic acid biosynthetic process|biological_process#GO:0003007|heart morphogenesis|biological_proc…	oxidoreductase activity	GO:0001758: retinal dehydrogenase activity#GO:0004028: 3-chloroallyl aldehyde dehydrogenase activity#GO:0016491: oxidoreductase activity#GO:0016620: oxidoreductase activity, acting on the aldehyde or oxo group of donors, NAD or NADP as acceptor#GO:0016918: retinal binding	GO:0001758: retinal dehydrogenase activity,GO:0004028: 3-chloroallyl aldehyde dehydrogenase activity,GO:0016491: oxidoreductase activity,GO:0016620: oxidoreductase activity, acting on the aldehyde or oxo group of donors, NAD or NADP as acceptor,GO:0016918: retinal binding	Cytoplasm	2	0	13984|13986|373822|590786|587546|591391|602138|592562|593547|594192		Aldh1a2|IDBG-182855|ENSMUSG00000013584|19378	ALDH1A2|IDBG-646601|ENSBTAG00000010119|535075	2017-02-20
ALDH1A3	ENSG00000184254	220	ALDH1A3	aldehyde dehydrogenase 1 family, member A3	ALDH1A6|ALDH6|MCOP8|RALDH3	ALDH1A3|IDBG-32178|ENSG00000184254|220	100877714	100916626	1	15	q26.3	GO:0002072|optic cup morphogenesis involved in camera-type eye development|biological_process#GO:0002138|retinoic acid biosynthetic process|biological_process#GO:0004029|aldehyde dehydrogenase (NAD) activity|molecular_function#GO:0004030|aldehyde dehydrogenase [NAD(P)+] activity|molecular_function#GO:0005737|cytoplasm|cellular_component#GO:0007626|locomotory behavior|biological_process#GO:0008152…	oxidoreductase activity	GO:0004029: aldehyde dehydrogenase (NAD) activity#GO:0004030: aldehyde dehydrogenase [NAD(P)+] activity#GO:0016491: oxidoreductase activity#GO:0016620: oxidoreductase activity, acting on the aldehyde or oxo group of donors, NAD or NADP as acceptor#GO:0042803: protein homodimerization activity#GO:0070324: thyroid hormone binding#GO:0070403: NAD+ binding	GO:0004029: aldehyde dehydrogenase (NAD) activity,GO:0004030: aldehyde dehydrogenase [NAD(P)+] activity,GO:0016491: oxidoreductase activity,GO:0016620: oxidoreductase activity, acting on the aldehyde or oxo group of donors, NAD or NADP as acceptor,GO:0042803: protein homodimerization activity,GO:0070324: thyroid hormone binding,GO:0070403: NAD+ binding	Cytoplasm	2	1	32180|32182|599361|599168|590173		Aldh1a3|IDBG-191846|ENSMUSG00000015134|56847	ALDH1A3|IDBG-628582|ENSBTAG00000009125|507093,534200	2017-02-20
ALDH2	ENSG00000111275	217	ALDH2	aldehyde dehydrogenase 2 family (mitochondrial)	ALDH-E2|ALDHI|ALDM	ALDH2|IDBG-57710|ENSG00000111275|217	111766887	111809985	1	12	q24.12	GO:0004029|aldehyde dehydrogenase (NAD) activity|molecular_function#GO:0004030|aldehyde dehydrogenase [NAD(P)+] activity|molecular_function#GO:0005759|mitochondrial matrix|cellular_component#GO:0005975|carbohydrate metabolic process|biological_process#GO:0006066|alcohol metabolic process|biological_process#GO:0006068|ethanol catabolic process|biological_process#GO:0006069|ethanol oxidation|biolog…	oxidoreductase activity	GO:0004029: aldehyde dehydrogenase (NAD) activity#GO:0004030: aldehyde dehydrogenase [NAD(P)+] activity#GO:0009055: electron carrier activity#GO:0016491: oxidoreductase activity	GO:0004029: aldehyde dehydrogenase (NAD) activity,GO:0004030: aldehyde dehydrogenase [NAD(P)+] activity,GO:0009055: electron carrier activity,GO:0016491: oxidoreductase activity	Unknown	20	0	57712|383435|601805|810798				2017-02-20
ALDH6A1	ENSG00000119711	4329	ALDH6A1	aldehyde dehydrogenase 6 family, member A1	MMSADHA|MMSDH	ALDH6A1|IDBG-11882|ENSG00000119711|4329	74056850	74084493	-1	14	q24.3	GO:0000062|fatty-acyl-CoA binding|molecular_function#GO:0004491|methylmalonate-semialdehyde dehydrogenase (acylating) activity|molecular_function#GO:0005634|nucleus|cellular_component#GO:0005739|mitochondrion|cellular_component#GO:0005759|mitochondrial matrix|cellular_component#GO:0006210|thymine catabolic process|biological_process#GO:0006573|valine metabolic process|biological_process#GO:000657…	poly(A) RNA binding	GO:0000062: fatty-acyl-CoA binding#GO:0004491: methylmalonate-semialdehyde dehydrogenase (acylating) activity#GO:0016491: oxidoreductase activity#GO:0018478: malonate-semialdehyde dehydrogenase (acetylating) activity#GO:0044822: poly(A) RNA binding	GO:0000062: fatty-acyl-CoA binding,GO:0004491: methylmalonate-semialdehyde dehydrogenase (acylating) activity,GO:0016491: oxidoreductase activity,GO:0018478: malonate-semialdehyde dehydrogenase (acetylating) activity,GO:0044822: poly(A) RNA binding	Nucleus	2	0	11884|591810|588337		Aldh6a1|IDBG-156754|ENSMUSG00000021238|104776	BT.98765|IDBG-646848|ENSBTAG00000018469|327692	2017-02-20
ALDOB	ENSG00000136872	229	ALDOB	aldolase B, fructose-bisphosphate	ALDB|ALDO2	ALDOB|IDBG-78994|ENSG00000136872|229	101420578	101435823	-1	9	q31.1	GO:0004332|fructose-bisphosphate aldolase activity|molecular_function#GO:0005515|protein binding|molecular_function#GO:0005815|microtubule organizing center|cellular_component#GO:0005829|cytosol|cellular_component#GO:0005975|carbohydrate metabolic process|biological_process#GO:0006000|fructose metabolic process|biological_process#GO:0006001|fructose catabolic process|biological_process#GO:0006006…	fructose binding	GO:0004332: fructose-bisphosphate aldolase activity#GO:0005515: protein binding#GO:0008092: cytoskeletal protein binding#GO:0042802: identical protein binding#GO:0051117: ATPase binding#GO:0070061: fructose binding	GO:0004332: fructose-bisphosphate aldolase activity,GO:0005515: protein binding,GO:0008092: cytoskeletal protein binding,GO:0042802: identical protein binding,GO:0051117: ATPase binding,GO:0070061: fructose binding	Cytoplasm	18	0	78996|810029		Aldob|IDBG-147038|ENSMUSG00000028307|230163	ALDOB|IDBG-637187|ENSBTAG00000015358|515263	2017-02-20
ALDOC	ENSG00000109107	230	ALDOC	aldolase C, fructose-bisphosphate	ALDC	ALDOC|IDBG-36924|ENSG00000109107|230	28573115	28577264	-1	17	q11.2	GO:0001666|response to hypoxia|biological_process#GO:0004332|fructose-bisphosphate aldolase activity|molecular_function#GO:0005515|protein binding|molecular_function#GO:0005737|cytoplasm|cellular_component#GO:0005739|mitochondrion|cellular_component#GO:0005829|cytosol|cellular_component#GO:0005856|cytoskeleton|cellular_component#GO:0005975|carbohydrate metabolic process|biological_process#GO:0006…	cytoskeletal protein binding	GO:0004332: fructose-bisphosphate aldolase activity#GO:0005515: protein binding#GO:0008092: cytoskeletal protein binding	GO:0004332: fructose-bisphosphate aldolase activity,GO:0005515: protein binding,GO:0008092: cytoskeletal protein binding	Cytoplasm	18	1	36926|239773|239775|373625|758388|760399|758037|761154		Aldoc|IDBG-202678|ENSMUSG00000017390|11676	ALDOC|IDBG-631697|ENSBTAG00000013099|504584	2017-02-20
ALG1	ENSG00000033011	10050758956052	ALG1	asparagine-linked glycosylation 1, beta-1,4-mannosyltransferase homolog (S. cerevisiae)		ALG1|IDBG-13503|ENSG00000033011|100507589,56052	5033702	5087379	1	16	p13.3	GO:0000030|mannosyltransferase activity|molecular_function#GO:0004578|chitobiosyldiphosphodolichol beta-mannosyltransferase activity|molecular_function#GO:0005783|endoplasmic reticulum|cellular_component#GO:0005789|endoplasmic reticulum membrane|cellular_component#GO:0006486|protein glycosylation|biological_process#GO:0006488|dolichol-linked oligosaccharide biosynthetic process|biological_process…	transferase activity	GO:0000030: mannosyltransferase activity#GO:0004578: chitobiosyldiphosphodolichol beta-mannosyltransferase activity#GO:0016757: transferase activity, transferring glycosyl groups	GO:0000030: mannosyltransferase activity,GO:0004578: chitobiosyldiphosphodolichol beta-mannosyltransferase activity,GO:0016757: transferase activity, transferring glycosyl groups	Plasma membrane	4	0	13505|601506|748417|750854|749792|751642				2017-02-20
ALK	ENSG00000171094	238	ALK	anaplastic lymphoma receptor tyrosine kinase	CD246|NBLST3	ALK|IDBG-42084|ENSG00000171094|238	29192774	29921566	-1	2	p23.1	GO:0000187|activation of MAPK activity|biological_process#GO:0004672|protein kinase activity|molecular_function#GO:0004704|NF-kappaB-inducing kinase activity|molecular_function#GO:0004713|protein tyrosine kinase activity|molecular_function#GO:0004714|transmembrane receptor protein tyrosine kinase activity|molecular_function#GO:0005515|protein binding|molecular_function#GO:0005524|ATP binding|mole…	transferase activity	GO:0004672: protein kinase activity#GO:0004704: NF-kappaB-inducing kinase activity#GO:0004713: protein tyrosine kinase activity#GO:0004714: transmembrane receptor protein tyrosine kinase activity#GO:0005515: protein binding#GO:0005524: ATP binding#GO:0016772: transferase activity, transferring phosphorus-containing groups	GO:0004672: protein kinase activity,GO:0004704: NF-kappaB-inducing kinase activity,GO:0004713: protein tyrosine kinase activity,GO:0004714: transmembrane receptor protein tyrosine kinase activity,GO:0005515: protein binding,GO:0005524: ATP binding,GO:0016772: transferase activity, transferring phosphorus-containing groups	Plasma membrane	58	2	42088|371183|371190|807723		Alk|IDBG-197259|ENSMUSG00000055471|11682	ALK|IDBG-636042|ENSBTAG00000007379|536642	2017-02-20
ALMS1	ENSG00000116127	7840	ALMS1	Alstrom syndrome 1	ALSS	ALMS1|IDBG-56507|ENSG00000116127|7840	73385758	73610793	1	2	p13.1	GO:0000086|G2/M transition of mitotic cell cycle|biological_process#GO:0000278|mitotic cell cycle|biological_process#GO:0000922|spindle pole|cellular_component#GO:0003674|molecular_function|molecular_function#GO:0005515|protein binding|molecular_function#GO:0005737|cytoplasm|cellular_component#GO:0005813|centrosome|cellular_component#GO:0005814|centriole|cellular_component#GO:0005829|cytosol|cell…	protein binding	GO:0003674: molecular_function#GO:0005515: protein binding	GO:0003674: molecular_function,GO:0005515: protein binding	Cytoplasm	11	0	380096|810646|810647|810649		Alms1|IDBG-163748|ENSMUSG00000063810|236266	ALMS1|IDBG-631462|ENSBTAG00000011172|	2017-02-20
ALOX12	ENSG00000108839	239	ALOX12	arachidonate 12-lipoxygenase	12-LOX|12S-LOX|LOG12	ALOX12|IDBG-22829|ENSG00000108839|239	6996065	7010736	1	17	p13.1	GO:0004052|arachidonate 12-lipoxygenase activity|molecular_function#GO:0005506|iron ion binding|molecular_function#GO:0005515|protein binding|molecular_function#GO:0005737|cytoplasm|cellular_component#GO:0005829|cytosol|cellular_component#GO:0006928|cellular component movement|biological_process#GO:0007568|aging|biological_process#GO:0008284|positive regulation of cell proliferation|biological_pr…	oxidoreductase activity	GO:0004052: arachidonate 12-lipoxygenase activity#GO:0005506: iron ion binding#GO:0005515: protein binding#GO:0016165: lipoxygenase activity#GO:0016702: oxidoreductase activity, acting on single donors with incorporation of molecular oxygen, incorporation of two atoms of oxygen#GO:0046872: metal ion binding#GO:0047977: hepoxilin-epoxide hydrolase activity#GO:0051120: hepoxilin A3 synthase activity	GO:0004052: arachidonate 12-lipoxygenase activity,GO:0005506: iron ion binding,GO:0005515: protein binding,GO:0016165: lipoxygenase activity,GO:0016702: oxidoreductase activity, acting on single donors with incorporation of molecular oxygen, incorporation of two atoms of oxygen,GO:0046872: metal ion binding,GO:0047977: hepoxilin-epoxide hydrolase activity,GO:0051120: hepoxilin A3 synthase activity	Plasma membrane	13	0	22833|760347		Alox12|IDBG-194005|ENSMUSG00000000320|11684	BT.92152|IDBG-634488|ENSBTAG00000021933|407169	2017-02-20
ALOX15B	ENSG00000179593	247	ALOX15B	arachidonate 15-lipoxygenase, type B	15-LOX-2	ALOX15B|IDBG-27642|ENSG00000179593|247	8039017	8049134	1	17	p13.1	GO:0005506|iron ion binding|molecular_function#GO:0005509|calcium ion binding|molecular_function#GO:0005515|protein binding|molecular_function#GO:0005622|intracellular|cellular_component#GO:0005634|nucleus|cellular_component#GO:0005737|cytoplasm|cellular_component#GO:0005829|cytosol|cellular_component#GO:0005856|cytoskeleton|cellular_component#GO:0005886|plasma membrane|cellular_component#GO:0006…	oxidoreductase activity	GO:0005506: iron ion binding#GO:0005509: calcium ion binding#GO:0005515: protein binding#GO:0008289: lipid binding#GO:0016165: lipoxygenase activity#GO:0016702: oxidoreductase activity, acting on single donors with incorporation of molecular oxygen, incorporation of two atoms of oxygen#GO:0036403: arachidonate 8(S)-lipoxygenase activity#GO:0046872: metal ion binding#GO:0050473: arachidonate 15-li…	GO:0005506: iron ion binding,GO:0005509: calcium ion binding,GO:0005515: protein binding,GO:0008289: lipid binding,GO:0016165: lipoxygenase activity,GO:0016702: oxidoreductase activity, acting on single donors with incorporation of molecular oxygen, incorporation of two atoms of oxygen,GO:0036403: arachidonate 8(S)-lipoxygenase activity,GO:0046872: metal ion binding,GO:0050473: arachidonate 15-li…	Nucleus	3	0	27644|27648|763957|760699		Alox8|IDBG-190116|ENSMUSG00000020891|11688	ALOX15B|IDBG-635491|ENSBTAG00000008779|286820	2017-02-20
ALPL	ENSG00000162551	249	ALPL	alkaline phosphatase, liver/bone/kidney	AP-TNAP|APTNAP|HOPS|TNAP|TNSALP	ALPL|IDBG-93194|ENSG00000162551|249	21509372	21578412	1	1	p36.12	GO:0001501|skeletal system development|biological_process#GO:0001649|osteoblast differentiation|biological_process#GO:0001958|endochondral ossification|biological_process#GO:0003006|developmental process involved in reproduction|biological_process#GO:0003824|catalytic activity|molecular_function#GO:0004035|alkaline phosphatase activity|molecular_function#GO:0005515|protein binding|molecular_funct…	metal ion binding	GO:0003824: catalytic activity#GO:0004035: alkaline phosphatase activity#GO:0005515: protein binding#GO:0016462: pyrophosphatase activity#GO:0016791: phosphatase activity#GO:0046872: metal ion binding	GO:0003824: catalytic activity,GO:0004035: alkaline phosphatase activity,GO:0005515: protein binding,GO:0016462: pyrophosphatase activity,GO:0016791: phosphatase activity,GO:0046872: metal ion binding	Extracellular	11	8	93196|93198|93200|585147|591875		Alpl|IDBG-199139|ENSMUSG00000028766|11647	ALPL|IDBG-645614|ENSBTAG00000008951|280994	2017-02-20
ALX3	ENSG00000156150	257	ALX3	ALX homeobox 3	FND|FND1	ALX3|IDBG-100947|ENSG00000156150|257	110059994	110070700	-1	1	p13.3	GO:0003677|DNA binding|molecular_function#GO:0003700|sequence-specific DNA binding transcription factor activity|molecular_function#GO:0005634|nucleus|cellular_component#GO:0006351|transcription, DNA-templated|biological_process#GO:0006355|regulation of transcription, DNA-templated|biological_process#GO:0007389|pattern specification process|biological_process#GO:0035115|embryonic forelimb morphog…	sequence-specific DNA binding	GO:0003677: DNA binding#GO:0003700: sequence-specific DNA binding transcription factor activity#GO:0043565: sequence-specific DNA binding	GO:0003677: DNA binding,GO:0003700: sequence-specific DNA binding transcription factor activity,GO:0043565: sequence-specific DNA binding	Nucleus	0	1	100949		Alx3|IDBG-185347|ENSMUSG00000014603|11694	BT.61185|IDBG-635229|ENSBTAG00000020966|522085	2017-02-20
ALX4	ENSG00000052850	60529	ALX4	ALX homeobox 4		ALX4|IDBG-40847|ENSG00000052850|60529	44260444	44310166	-1	11	p11.2	GO:0001501|skeletal system development|biological_process#GO:0001942|hair follicle development|biological_process#GO:0003677|DNA binding|molecular_function#GO:0003700|sequence-specific DNA binding transcription factor activity|molecular_function#GO:0005515|protein binding|molecular_function#GO:0005634|nucleus|cellular_component#GO:0005667|transcription factor complex|cellular_component#GO:0006351…	HMG box domain binding	GO:0003677: DNA binding#GO:0003700: sequence-specific DNA binding transcription factor activity#GO:0005515: protein binding#GO:0043565: sequence-specific DNA binding#GO:0046982: protein heterodimerization activity#GO:0071837: HMG box domain binding	GO:0003677: DNA binding,GO:0003700: sequence-specific DNA binding transcription factor activity,GO:0005515: protein binding,GO:0043565: sequence-specific DNA binding,GO:0046982: protein heterodimerization activity,GO:0071837: HMG box domain binding	Nucleus	10	32	40849		Alx4|IDBG-192631|ENSMUSG00000040310|11695	BT.47446|IDBG-636901|ENSBTAG00000027563|594846	2017-02-20
AMBN	ENSG00000178522	258	AMBN	ameloblastin (enamel matrix protein)		AMBN|IDBG-22555|ENSG00000178522|258	70592256	70607288	1	4	q13.3	GO:0005578|proteinaceous extracellular matrix|cellular_component#GO:0007155|cell adhesion|biological_process#GO:0008083|growth factor activity|molecular_function#GO:0008283|cell proliferation|biological_process#GO:0030345|structural constituent of tooth enamel|molecular_function#GO:0031214|biomineral tissue development|biological_process#GO:0042475|odontogenesis of dentin-containing tooth|biologi…	structural constituent of tooth enamel	GO:0008083: growth factor activity#GO:0030345: structural constituent of tooth enamel	GO:0008083: growth factor activity,GO:0030345: structural constituent of tooth enamel	Extracellular	0	0	22557|369771|807144		Ambn|IDBG-177100|ENSMUSG00000029288|11698	AMBN|IDBG-642887|ENSBTAG00000004793|280995	2017-02-20
AMBP	ENSG00000106927	259	AMBP	alpha-1-microglobulin/bikunin precursor	A1M|EDC1|HCP|HI30|IATIL|ITI|ITIL|ITILC|UTI	AMBP|IDBG-81952|ENSG00000106927|259	114060127	114078472	-1	9	q32	GO:0004867|serine-type endopeptidase inhibitor activity|molecular_function#GO:0005515|protein binding|molecular_function#GO:0005576|extracellular region|cellular_component#GO:0005615|extracellular space|cellular_component#GO:0005886|plasma membrane|cellular_component#GO:0007155|cell adhesion|biological_process#GO:0007565|female pregnancy|biological_process#GO:0009986|cell surface|cellular_compone…	calcium oxalate binding	GO:0004867: serine-type endopeptidase inhibitor activity#GO:0005515: protein binding#GO:0019855: calcium channel inhibitor activity#GO:0019862: IgA binding#GO:0020037: heme binding#GO:0036094: small molecule binding#GO:0042803: protein homodimerization activity#GO:0046904: calcium oxalate binding	GO:0004867: serine-type endopeptidase inhibitor activity,GO:0005515: protein binding,GO:0019855: calcium channel inhibitor activity,GO:0019862: IgA binding,GO:0020037: heme binding,GO:0036094: small molecule binding,GO:0042803: protein homodimerization activity,GO:0046904: calcium oxalate binding	Extracellular	21	0	81954|809184|809186		Ambp|IDBG-154074|ENSMUSG00000028356|11699	AMBP|IDBG-638444|ENSBTAG00000015676|280996	2017-02-20
AMELX	ENSG00000125363	265	AMELX	amelogenin, X-linked	AI1E|AIH1|ALGN|AMG|AMGL|AMGX	AMELX|IDBG-43792|ENSG00000125363|265	11293413	11300761	1	X	p22.2	GO:0001649|osteoblast differentiation|biological_process#GO:0001837|epithelial to mesenchymal transition|biological_process#GO:0002062|chondrocyte differentiation|biological_process#GO:0005515|protein binding|molecular_function#GO:0005578|proteinaceous extracellular matrix|cellular_component#GO:0007155|cell adhesion|biological_process#GO:0007165|signal transduction|biological_process#GO:0007275|m…	hydroxyapatite binding	GO:0005515: protein binding#GO:0008083: growth factor activity#GO:0030345: structural constituent of tooth enamel#GO:0042802: identical protein binding#GO:0046848: hydroxyapatite binding	GO:0005515: protein binding,GO:0008083: growth factor activity,GO:0030345: structural constituent of tooth enamel,GO:0042802: identical protein binding,GO:0046848: hydroxyapatite binding	Extracellular	1	8	43794|43796|43798				2017-02-20
AMH	ENSG00000104899	100423031268	AMH	anti-Mullerian hormone	MIF|MIS	AMH|IDBG-15818|ENSG00000104899|100423031,268	2249309	2252073	1	19	p13.3	GO:0001541|ovarian follicle development|biological_process#GO:0001546|preantral ovarian follicle growth|biological_process#GO:0001655|urogenital system development|biological_process#GO:0001880|Mullerian duct regression|biological_process#GO:0005102|receptor binding|molecular_function#GO:0005160|transforming growth factor beta receptor binding|molecular_function#GO:0005179|hormone activity|molecu…	growth factor activity	GO:0005102: receptor binding#GO:0005160: transforming growth factor beta receptor binding#GO:0005179: hormone activity#GO:0005515: protein binding#GO:0008083: growth factor activity	GO:0005102: receptor binding,GO:0005160: transforming growth factor beta receptor binding,GO:0005179: hormone activity,GO:0005515: protein binding,GO:0008083: growth factor activity	Extracellular	4	0	15820		Amh|IDBG-176152|ENSMUSG00000035262|11705	AMH|IDBG-644611|ENSBTAG00000014955|280718	2017-02-20
AMHR2	ENSG00000135409	269	AMHR2	anti-Mullerian hormone receptor, type II	AMHR|MISR2|MISRII|MRII	AMHR2|IDBG-36672|ENSG00000135409|269	53423855	53431534	1	12	q13.13	GO:0001880|Mullerian duct regression|biological_process#GO:0004672|protein kinase activity|molecular_function#GO:0004675|transmembrane receptor protein serine/threonine kinase activity|molecular_function#GO:0004702|receptor signaling protein serine/threonine kinase activity|molecular_function#GO:0004713|protein tyrosine kinase activity|molecular_function#GO:0004872|receptor activity|molecular_fun…	transforming growth factor beta receptor activity	GO:0004672: protein kinase activity#GO:0004675: transmembrane receptor protein serine/threonine kinase activity#GO:0004702: receptor signaling protein serine/threonine kinase activity#GO:0004713: protein tyrosine kinase activity#GO:0004872: receptor activity#GO:0005024: transforming growth factor beta-activated receptor activity#GO:0005026: transforming growth factor beta receptor activity, type …	GO:0004672: protein kinase activity,GO:0004675: transmembrane receptor protein serine/threonine kinase activity,GO:0004702: receptor signaling protein serine/threonine kinase activity,GO:0004713: protein tyrosine kinase activity,GO:0004872: receptor activity,GO:0005024: transforming growth factor beta-activated receptor activity,GO:0005026: transforming growth factor beta receptor activity, type …	Plasma membrane	4	0	36674|36676|592164|717991		Amhr2|IDBG-188637|ENSMUSG00000023047|110542	AMHR2|IDBG-631327|ENSBTAG00000018524|	2017-02-20
AMICA1	ENSG00000160593	120425	AMICA1	adhesion molecule, interacts with CXADR antigen 1		AMICA1|IDBG-73536|ENSG00000160593|120425	118193740	118225094	-1	11	q23.3	GO:0005178|integrin binding|molecular_function#GO:0005515|protein binding|molecular_function#GO:0005886|plasma membrane|cellular_component#GO:0005923|tight junction|cellular_component#GO:0007157|heterophilic cell-cell adhesion|biological_process#GO:0007596|blood coagulation|biological_process#GO:0016021|integral component of membrane|cellular_component#GO:0030593|neutrophil chemotaxis|biological_…	cell adhesion molecule binding	GO:0005178: integrin binding#GO:0005515: protein binding#GO:0042803: protein homodimerization activity#GO:0050839: cell adhesion molecule binding	GO:0005178: integrin binding,GO:0005515: protein binding,GO:0042803: protein homodimerization activity,GO:0050839: cell adhesion molecule binding	Cell surface	1	2	73538|73540|586752|591531|593566|596571|598765|603167		Amica1|IDBG-159198|ENSMUSG00000048534|270152	AMICA1|IDBG-631241|ENSBTAG00000023283|509575	2017-02-20
AMIGO1	ENSG00000181754	57463	AMIGO1	adhesion molecule with Ig-like domain 1		AMIGO1|IDBG-100839|ENSG00000181754|57463	109504175	109509738	-1	1	p13.3	GO:0005515|protein binding|molecular_function#GO:0005886|plasma membrane|cellular_component#GO:0007156|homophilic cell adhesion|biological_process#GO:0007157|heterophilic cell-cell adhesion|biological_process#GO:0007409|axonogenesis|biological_process#GO:0007413|axonal fasciculation|biological_process#GO:0016021|integral component of membrane|cellular_component#GO:0030424|axon|cellular_component#…	protein binding	GO:0005515: protein binding	GO:0005515: protein binding	Plasma membrane	3	0	100841|100843		Amigo1|IDBG-186431|ENSMUSG00000050947|229715	AMIGO1|IDBG-635378|ENSBTAG00000014083|524284	2017-02-20
AMIGO2	ENSG00000139211	347902	AMIGO2	adhesion molecule with Ig-like domain 2		AMIGO2|IDBG-28724|ENSG00000139211|347902	47075707	47079951	-1	12	q13.11	GO:0005515|protein binding|molecular_function#GO:0005634|nucleus|cellular_component#GO:0005886|plasma membrane|cellular_component#GO:0007156|homophilic cell adhesion|biological_process#GO:0007157|heterophilic cell-cell adhesion|biological_process#GO:0016021|integral component of membrane|cellular_component#GO:0043066|negative regulation of apoptotic process|biological_process#GO:0043069|negative …	protein binding	GO:0005515: protein binding	GO:0005515: protein binding	Nucleus	6	0	28726|373151|593342		Amigo2|IDBG-178558|ENSMUSG00000048218|105827	AMIGO2|IDBG-647676|ENSBTAG00000002025|514273	2017-02-20
AMIGO3	ENSG00000176020	386724	AMIGO3	adhesion molecule with Ig-like domain 3		AMIGO3|IDBG-35347|ENSG00000176020|386724	49716834	49719695	-1	3	p21.31	GO:0005515|protein binding|molecular_function#GO:0007157|heterophilic cell-cell adhesion|biological_process#GO:0016021|integral component of membrane|cellular_component	protein binding	GO:0005515: protein binding	GO:0005515: protein binding	Plasma membrane	3	0	35349		Amigo3|IDBG-199163|ENSMUSG00000032593|320844	AMIGO3|IDBG-647808|ENSBTAG00000045547|100296605	2017-02-20
AMOT	ENSG00000126016	154796	AMOT	angiomotin		AMOT|IDBG-82880|ENSG00000126016|154796	112774503	112840815	-1	X	q23	GO:0001570|vasculogenesis|biological_process#GO:0001701|in utero embryonic development|biological_process#GO:0001702|gastrulation with mouth forming second|biological_process#GO:0001725|stress fiber|cellular_component#GO:0001726|ruffle|cellular_component#GO:0003365|establishment of cell polarity involved in ameboidal cell migration|biological_process#GO:0004872|receptor activity|molecular_functio…	angiostatin binding	GO:0004872: receptor activity#GO:0005515: protein binding#GO:0043532: angiostatin binding	GO:0004872: receptor activity,GO:0005515: protein binding,GO:0043532: angiostatin binding	Cell surface	95	0	82882|82884|82886|82888|475393		Amot|IDBG-177341|ENSMUSG00000041688|27494	AMOT|IDBG-634882|ENSBTAG00000016221|535509	2017-02-20
AMOTL1	ENSG00000166025	154810	AMOTL1	angiomotin like 1		AMOTL1|IDBG-68376|ENSG00000166025|154810	94706431	94876753	1	11	q21	GO:0003365|establishment of cell polarity involved in ameboidal cell migration|biological_process#GO:0005515|protein binding|molecular_function#GO:0005737|cytoplasm|cellular_component#GO:0005829|cytosol|cellular_component#GO:0005923|tight junction|cellular_component#GO:0008180|COP9 signalosome|cellular_component#GO:0016055|Wnt signaling pathway|biological_process#GO:0016324|apical plasma membrane…	identical protein binding	GO:0005515: protein binding#GO:0042802: identical protein binding	GO:0005515: protein binding,GO:0042802: identical protein binding	Cell surface	26	0	68378|68380|382267		Amotl1|IDBG-134496|ENSMUSG00000013076|75723	AMOTL1|IDBG-629466|ENSBTAG00000018945|541209	2017-02-20
AMPH	ENSG00000078053	273	AMPH	amphiphysin	AMPH1	AMPH|IDBG-12921|ENSG00000078053|273	38383704	38631567	-1	7	p14.1	GO:0005515|protein binding|molecular_function#GO:0005543|phospholipid binding|molecular_function#GO:0005737|cytoplasm|cellular_component#GO:0006897|endocytosis|biological_process#GO:0007268|synaptic transmission|biological_process#GO:0007612|learning|biological_process#GO:0008021|synaptic vesicle|cellular_component#GO:0015629|actin cytoskeleton|cellular_component#GO:0030054|cell junction|cellular…	phospholipid binding	GO:0005515: protein binding#GO:0005543: phospholipid binding	GO:0005515: protein binding,GO:0005543: phospholipid binding	Cell surface	66	4	12923|12925|372652|372655		Amph|IDBG-132340|ENSMUSG00000021314|218038	AMPH|IDBG-634592|ENSBTAG00000031967|614722	2017-02-20
AMTN	ENSG00000187689	401138	AMTN	amelotin		AMTN|IDBG-22537|ENSG00000187689|401138	70518540	70532742	1	4	q13.3	GO:0003674|molecular_function|molecular_function#GO:0005578|proteinaceous extracellular matrix|cellular_component#GO:0005605|basal lamina|cellular_component#GO:0005911|cell-cell junction|cellular_component#GO:0007155|cell adhesion|biological_process#GO:0031214|biomineral tissue development|biological_process#GO:0042475|odontogenesis of dentin-containing tooth|biological_process	molecular_function	GO:0003674: molecular_function	GO:0003674: molecular_function	Extracellular	0	0	22539|479204		Amtn|IDBG-177060|ENSMUSG00000029282|71421	AMTN|IDBG-642880|ENSBTAG00000002928|618393	2017-02-20
ANGPT1	ENSG00000154188	284	ANGPT1	angiopoietin 1	AGP1|AGPT|ANG1	ANGPT1|IDBG-32292|ENSG00000154188|284	107249482	107498055	-1	8	q23.1	GO:0001525|angiogenesis|biological_process#GO:0001701|in utero embryonic development|biological_process#GO:0002040|sprouting angiogenesis|biological_process#GO:0002092|positive regulation of receptor internalization|biological_process#GO:0005102|receptor binding|molecular_function#GO:0005576|extracellular region|cellular_component#GO:0005615|extracellular space|cellular_component#GO:0005886|plasm…	receptor tyrosine kinase binding	GO:0005102: receptor binding#GO:0030971: receptor tyrosine kinase binding	GO:0005102: receptor binding,GO:0030971: receptor tyrosine kinase binding	Extracellular	3	2	32294|481470|474933|482868|477060		Angpt1|IDBG-137812|ENSMUSG00000022309|11600	ANGPT1|IDBG-644947|ENSBTAG00000014051|282140	2017-02-20
ANGPT2	ENSG00000091879	285	ANGPT2	angiopoietin 2	AGPT2|ANG2	ANGPT2|IDBG-5893|ENSG00000091879|285	6499651	6563409	-1	8	p23.1	GO:0001525|angiogenesis|biological_process#GO:0001666|response to hypoxia|biological_process#GO:0005102|receptor binding|molecular_function#GO:0005515|protein binding|molecular_function#GO:0005576|extracellular region|cellular_component#GO:0005615|extracellular space|cellular_component#GO:0005634|nucleus|cellular_component#GO:0005886|plasma membrane|cellular_component#GO:0007165|signal transducti…	metal ion binding	GO:0005102: receptor binding#GO:0005515: protein binding#GO:0030971: receptor tyrosine kinase binding#GO:0046872: metal ion binding	GO:0005102: receptor binding,GO:0005515: protein binding,GO:0030971: receptor tyrosine kinase binding,GO:0046872: metal ion binding	Nucleus	12	1	5897|5899|477017		Angpt2|IDBG-137356|ENSMUSG00000031465|11601	ANGPT2|IDBG-628426|ENSBTAG00000011034|282141	2017-02-20
ANGPT4	ENSG00000101280	51378	ANGPT4	angiopoietin 4		ANGPT4|IDBG-38723|ENSG00000101280|51378	869899	916317	-1	20	p13	GO:0001525|angiogenesis|biological_process#GO:0005576|extracellular region|cellular_component#GO:0005615|extracellular space|cellular_component#GO:0007171|activation of transmembrane receptor protein tyrosine kinase activity|biological_process#GO:0007596|blood coagulation|biological_process#GO:0010595|positive regulation of endothelial cell migration|biological_process#GO:0016525|negative regulat…	receptor tyrosine kinase binding	GO:0030297: transmembrane receptor protein tyrosine kinase activator activity#GO:0030971: receptor tyrosine kinase binding	GO:0030297: transmembrane receptor protein tyrosine kinase activator activity,GO:0030971: receptor tyrosine kinase binding	Extracellular	2	0	38725		Angpt4|IDBG-209584|ENSMUSG00000027460|11602	ANGPTL4|IDBG-641435|ENSBTAG00000021811|617915	2017-02-20
ANGPTL1	ENSG00000116194	9068	ANGPTL1	angiopoietin-like 1	ANG3|ANGPT3|AngY|ARP1|dJ595C2.2|UNQ162	ANGPTL1|IDBG-105082|ENSG00000116194|9068	178849705	178871052	-1	1	q25.2	GO:0005102|receptor binding|molecular_function#GO:0005615|extracellular space|cellular_component#GO:0007169|transmembrane receptor protein tyrosine kinase signaling pathway|biological_process#GO:0070062|extracellular vesicular exosome|cellular_component	receptor binding	GO:0005102: receptor binding	GO:0005102: receptor binding	Extracellular	1	0	105084|105086|389762		Angptl1|IDBG-200555|ENSMUSG00000033544|72713	ANGPTL1|IDBG-636707|ENSBTAG00000010719|509971	2017-02-20
ANGPTL3	ENSG00000132855	27329	ANGPTL3	angiopoietin-like 3		ANGPTL3|IDBG-99367|ENSG00000132855|27329	62597487	62606159	1	1	p31.3	GO:0004857|enzyme inhibitor activity|molecular_function#GO:0004859|phospholipase inhibitor activity|molecular_function#GO:0005178|integrin binding|molecular_function#GO:0005615|extracellular space|cellular_component#GO:0006071|glycerol metabolic process|biological_process#GO:0006631|fatty acid metabolic process|biological_process#GO:0006644|phospholipid metabolic process|biological_process#GO:000…	growth factor activity	GO:0004857: enzyme inhibitor activity#GO:0004859: phospholipase inhibitor activity#GO:0005178: integrin binding#GO:0008083: growth factor activity	GO:0004857: enzyme inhibitor activity,GO:0004859: phospholipase inhibitor activity,GO:0005178: integrin binding,GO:0008083: growth factor activity	Extracellular	2	0	99369		Angptl3|IDBG-166252|ENSMUSG00000028553|30924	ANGPTL3|IDBG-638594|ENSBTAG00000021386|782603	2017-02-20
ANGPTL4	ENSG00000167772	51129	ANGPTL4	angiopoietin-like 4		ANGPTL4|IDBG-24662|ENSG00000167772|51129	8363289	8374373	1	19	p13.2	GO:0001525|angiogenesis|biological_process#GO:0001666|response to hypoxia|biological_process#GO:0004857|enzyme inhibitor activity|molecular_function#GO:0005515|protein binding|molecular_function#GO:0005576|extracellular region|cellular_component#GO:0005578|proteinaceous extracellular matrix|cellular_component#GO:0005615|extracellular space|cellular_component#GO:0030154|cell differentiation|biolog…	protein binding	GO:0004857: enzyme inhibitor activity#GO:0005515: protein binding	GO:0004857: enzyme inhibitor activity,GO:0005515: protein binding	Extracellular	7	0	24664|242549|765101|762728|760379|765489|761079|762305		Angptl4|IDBG-167867|ENSMUSG00000002289|57875	ANGPTL4|IDBG-643821|ENSBTAG00000002473|509963	2017-02-20
ANK1	ENSG00000029534	286	ANK1	ankyrin 1, erythrocytic	ANK|SPH1|SPH2	ANK1|IDBG-19055|ENSG00000029534|286	41653220	41896762	-1	8	p11.21	GO:0005198|structural molecule activity|molecular_function#GO:0005200|structural constituent of cytoskeleton|molecular_function#GO:0005515|protein binding|molecular_function#GO:0005634|nucleus|cellular_component#GO:0005829|cytosol|cellular_component#GO:0005856|cytoskeleton|cellular_component#GO:0005886|plasma membrane|cellular_component#GO:0006779|porphyrin-containing compound biosynthetic proces…	ATPase binding	GO:0005198: structural molecule activity#GO:0005200: structural constituent of cytoskeleton#GO:0005515: protein binding#GO:0008093: cytoskeletal adaptor activity#GO:0019899: enzyme binding#GO:0030507: spectrin binding#GO:0051117: ATPase binding	GO:0005198: structural molecule activity,GO:0005200: structural constituent of cytoskeleton,GO:0005515: protein binding,GO:0008093: cytoskeletal adaptor activity,GO:0019899: enzyme binding,GO:0030507: spectrin binding,GO:0051117: ATPase binding	Nucleus	22	0	19057|19059|19061|19063|19065|19069|475924|480410|474436|480426		Ank1|IDBG-141556|ENSMUSG00000031543|11733	ANK1|IDBG-629690|ENSBTAG00000003275|353108	2017-02-20
ANKRD54	ENSG00000100124	129138	ANKRD54	ankyrin repeat domain 54		ANKRD54|IDBG-7073|ENSG00000100124|129138	37830855	37849327	-1	22	q13.1	GO:0005515|protein binding|molecular_function#GO:0005634|nucleus|cellular_component#GO:0005737|cytoplasm|cellular_component#GO:0006913|nucleocytoplasmic transport|biological_process#GO:0019887|protein kinase regulator activity|molecular_function#GO:0030496|midbody|cellular_component#GO:0032403|protein complex binding|molecular_function#GO:0045648|positive regulation of erythrocyte differentiation…	protein complex binding	GO:0005515: protein binding#GO:0019887: protein kinase regulator activity#GO:0032403: protein complex binding	GO:0005515: protein binding,GO:0019887: protein kinase regulator activity,GO:0032403: protein complex binding	Nucleus	1	2	7075|293746|293742|375891|375894|375896|375898|375899|811689		Ankrd54|IDBG-160669|ENSMUSG00000033055|223690	ANKRD54|IDBG-641510|ENSBTAG00000010789|538961	2017-02-20
ANLN	ENSG00000011426	54443	ANLN	anillin, actin binding protein		ANLN|IDBG-12575|ENSG00000011426|54443	36389806	36453791	1	7	p14.2	GO:0000281|mitotic cytokinesis|biological_process#GO:0000921|septin ring assembly|biological_process#GO:0002244|hematopoietic progenitor cell differentiation|biological_process#GO:0003779|actin binding|molecular_function#GO:0005634|nucleus|cellular_component#GO:0005826|actomyosin contractile ring|cellular_component#GO:0007067|mitotic nuclear division|biological_process#GO:0007096|regulation of ex…	actin binding	GO:0003779: actin binding	GO:0003779: actin binding	Nucleus	9	0	12577|238246|372197|372203|372204|372207|372210|372213|372217|372220		Anln|IDBG-143783|ENSMUSG00000036777|68743	ANLN|IDBG-633109|ENSBTAG00000009218|518274	2017-02-20
ANTXR1	ENSG00000169604	84168	ANTXR1	anthrax toxin receptor 1		ANTXR1|IDBG-54751|ENSG00000169604|84168	69013178	69249327	1	2	p13.3	GO:0004872|receptor activity|molecular_function#GO:0004888|transmembrane signaling receptor activity|molecular_function#GO:0005515|protein binding|molecular_function#GO:0005518|collagen binding|molecular_function#GO:0007165|signal transduction|biological_process#GO:0016021|integral component of membrane|cellular_component#GO:0022414|reproductive process|biological_process#GO:0031258|lamellipodium…	actin filament binding	GO:0004872: receptor activity#GO:0004888: transmembrane signaling receptor activity#GO:0005515: protein binding#GO:0005518: collagen binding#GO:0046872: metal ion binding#GO:0051015: actin filament binding	GO:0004872: receptor activity,GO:0004888: transmembrane signaling receptor activity,GO:0005515: protein binding,GO:0005518: collagen binding,GO:0046872: metal ion binding,GO:0051015: actin filament binding	Plasma membrane	4	0	54753|295679|295683|479023		Antxr1|IDBG-165517|ENSMUSG00000033420|69538	ANTXR1|IDBG-635770|ENSBTAG00000007808|616010	2017-02-20
ANXA1	ENSG00000135046	301	ANXA1	annexin A1	ANX1|LPC1	ANXA1|IDBG-71054|ENSG00000135046|301	73151757	73170393	1	9	q21.13	GO:0000733|DNA strand renaturation|biological_process#GO:0001533|cornified envelope|cellular_component#GO:0001780|neutrophil homeostasis|biological_process#GO:0003697|single-stranded DNA binding|molecular_function#GO:0003727|single-stranded RNA binding|molecular_function#GO:0004386|helicase activity|molecular_function#GO:0004859|phospholipase inhibitor activity|molecular_function#GO:0005102|recep…	protein binding	GO:0003697: single-stranded DNA binding#GO:0003727: single-stranded RNA binding#GO:0004386: helicase activity#GO:0004859: phospholipase inhibitor activity#GO:0005102: receptor binding#GO:0005198: structural molecule activity#GO:0005509: calcium ion binding#GO:0005515: protein binding#GO:0005543: phospholipid binding#GO:0005544: calcium-dependent phospholipid binding#GO:0019834: phospholipase A2 i…	GO:0003697: single-stranded DNA binding,GO:0003727: single-stranded RNA binding,GO:0004386: helicase activity,GO:0004859: phospholipase inhibitor activity,GO:0005102: receptor binding,GO:0005198: structural molecule activity,GO:0005509: calcium ion binding,GO:0005515: protein binding,GO:0005543: phospholipid binding,GO:0005544: calcium-dependent phospholipid binding,GO:0019834: phospholipase A2 i…	Nucleus	88	4	71056|71060|372950|372953		Anxa1|IDBG-151723|ENSMUSG00000024659|16952	BT.70631|IDBG-632306|ENSBTAG00000015978|327662	2017-02-20
ANXA11	ENSG00000122359	311	ANXA11	annexin A11	ANX11|CAP50	ANXA11|IDBG-80290|ENSG00000122359|311	80150889	80205572	-1	10	q22.3	GO:0005509|calcium ion binding|molecular_function#GO:0005515|protein binding|molecular_function#GO:0005544|calcium-dependent phospholipid binding|molecular_function#GO:0005634|nucleus|cellular_component#GO:0005635|nuclear envelope|cellular_component#GO:0005654|nucleoplasm|cellular_component#GO:0005737|cytoplasm|cellular_component#GO:0005819|spindle|cellular_component#GO:0006909|phagocytosis|biolo…	calcium-dependent protein binding	GO:0005509: calcium ion binding#GO:0005515: protein binding#GO:0005544: calcium-dependent phospholipid binding#GO:0008429: phosphatidylethanolamine binding#GO:0023026: MHC class II protein complex binding#GO:0044548: S100 protein binding#GO:0044822: poly(A) RNA binding#GO:0048306: calcium-dependent protein binding	GO:0005509: calcium ion binding,GO:0005515: protein binding,GO:0005544: calcium-dependent phospholipid binding,GO:0008429: phosphatidylethanolamine binding,GO:0023026: MHC class II protein complex binding,GO:0044548: S100 protein binding,GO:0044822: poly(A) RNA binding,GO:0048306: calcium-dependent protein binding	Nucleus	25	0	80296|80298|381384|381389|381391|381396		Anxa11|IDBG-138985|ENSMUSG00000021866|100039484,100039503,11744	ANXA11|IDBG-630976|ENSBTAG00000020940|282142	2017-02-20
ANXA3	ENSG00000138772	306	ANXA3	annexin A3	ANX3	ANXA3|IDBG-26122|ENSG00000138772|306	78551519	78610451	1	4	q21.21	GO:0004859|phospholipase inhibitor activity|molecular_function#GO:0005509|calcium ion binding|molecular_function#GO:0005544|calcium-dependent phospholipid binding|molecular_function#GO:0005737|cytoplasm|cellular_component#GO:0005886|plasma membrane|cellular_component#GO:0006909|phagocytosis|biological_process#GO:0010595|positive regulation of endothelial cell migration|biological_process#GO:00160…	calcium-dependent protein binding	GO:0004859: phospholipase inhibitor activity#GO:0005509: calcium ion binding#GO:0005544: calcium-dependent phospholipid binding#GO:0019834: phospholipase A2 inhibitor activity#GO:0048306: calcium-dependent protein binding	GO:0004859: phospholipase inhibitor activity,GO:0005509: calcium ion binding,GO:0005544: calcium-dependent phospholipid binding,GO:0019834: phospholipase A2 inhibitor activity,GO:0048306: calcium-dependent protein binding	Plasma membrane	14	1	26124|481693|481756|484422|476826|482521|478066		Anxa3|IDBG-181899|ENSMUSG00000029484|11745	ANXA3|IDBG-643150|ENSBTAG00000010153|518050	2017-02-20
ANXA4	ENSG00000196975	307	ANXA4	annexin A4	ANX4|HEL-S-274|PIG28|ZAP36	ANXA4|IDBG-54978|ENSG00000196975|307	69644425	69826464	1	2	p13.3	GO:0004859|phospholipase inhibitor activity|molecular_function#GO:0005509|calcium ion binding|molecular_function#GO:0005544|calcium-dependent phospholipid binding|molecular_function#GO:0005634|nucleus|cellular_component#GO:0005737|cytoplasm|cellular_component#GO:0005886|plasma membrane|cellular_component#GO:0006357|regulation of transcription from RNA polymerase II promoter|biological_process#GO:…	NF-kappaB binding	GO:0004859: phospholipase inhibitor activity#GO:0005509: calcium ion binding#GO:0005544: calcium-dependent phospholipid binding#GO:0042802: identical protein binding#GO:0048306: calcium-dependent protein binding#GO:0051059: NF-kappaB binding	GO:0004859: phospholipase inhibitor activity,GO:0005509: calcium ion binding,GO:0005544: calcium-dependent phospholipid binding,GO:0042802: identical protein binding,GO:0048306: calcium-dependent protein binding,GO:0051059: NF-kappaB binding	Nucleus	19	2	241871|295660		Anxa4|IDBG-165108|ENSMUSG00000029994|11746	ANXA4|IDBG-635876|ENSBTAG00000001105|281625	2017-02-20
ANXA5	ENSG00000164111	308	ANXA5	annexin A5	ANX5|ENX2|HEL-S-7|PP4|RPRGL3	ANXA5|IDBG-36172|ENSG00000164111|308	121667955	121697113	-1	4	q27	GO:0004859|phospholipase inhibitor activity|molecular_function#GO:0005509|calcium ion binding|molecular_function#GO:0005515|protein binding|molecular_function#GO:0005543|phospholipid binding|molecular_function#GO:0005544|calcium-dependent phospholipid binding|molecular_function#GO:0005622|intracellular|cellular_component#GO:0005737|cytoplasm|cellular_component#GO:0007165|signal transduction|biolo…	calcium-dependent phospholipid binding	GO:0004859: phospholipase inhibitor activity#GO:0005509: calcium ion binding#GO:0005515: protein binding#GO:0005543: phospholipid binding#GO:0005544: calcium-dependent phospholipid binding	GO:0004859: phospholipase inhibitor activity,GO:0005509: calcium ion binding,GO:0005515: protein binding,GO:0005543: phospholipid binding,GO:0005544: calcium-dependent phospholipid binding	Cell surface	39	0	36174|483478|477527|475555|485160		Anxa5|IDBG-138625|ENSMUSG00000027712|11747	BT.49277|IDBG-639757|ENSBTAG00000021746|281626	2017-02-20
ANXA9	ENSG00000143412	8416	ANXA9	annexin A9	ANX31	ANXA9|IDBG-102234|ENSG00000143412|8416	150982017	150995634	1	1	q21.3	GO:0001786|phosphatidylserine binding|molecular_function#GO:0005509|calcium ion binding|molecular_function#GO:0005515|protein binding|molecular_function#GO:0005543|phospholipid binding|molecular_function#GO:0005544|calcium-dependent phospholipid binding|molecular_function#GO:0005829|cytosol|cellular_component#GO:0007268|synaptic transmission|biological_process#GO:0009986|cell surface|cellular_com…	protein homodimerization activity	GO:0001786: phosphatidylserine binding#GO:0005509: calcium ion binding#GO:0005515: protein binding#GO:0005543: phospholipid binding#GO:0005544: calcium-dependent phospholipid binding#GO:0015464: acetylcholine receptor activity#GO:0042803: protein homodimerization activity	GO:0001786: phosphatidylserine binding,GO:0005509: calcium ion binding,GO:0005515: protein binding,GO:0005543: phospholipid binding,GO:0005544: calcium-dependent phospholipid binding,GO:0015464: acetylcholine receptor activity,GO:0042803: protein homodimerization activity	Cell surface	8	0	102236		Anxa9|IDBG-172340|ENSMUSG00000015702|71790	ANXA9|IDBG-633277|ENSBTAG00000015304|528055	2017-02-20
AOC3	ENSG00000131471	8639	AOC3	amine oxidase, copper containing 3 (vascular adhesion protein 1)	HPAO|SSAO|VAP-1|VAP1	AOC3|IDBG-51885|ENSG00000131471|8639	42851184	42858130	1	17	q21.31	GO:0005261|cation channel activity|molecular_function#GO:0005507|copper ion binding|molecular_function#GO:0005509|calcium ion binding|molecular_function#GO:0005515|protein binding|molecular_function#GO:0005737|cytoplasm|cellular_component#GO:0005886|plasma membrane|cellular_component#GO:0005902|microvillus|cellular_component#GO:0006812|cation transport|biological_process#GO:0006954|inflammatory r…	oxygen oxidoreductase (deaminating) activity	GO:0005261: cation channel activity#GO:0005507: copper ion binding#GO:0005509: calcium ion binding#GO:0005515: protein binding#GO:0008131: primary amine oxidase activity#GO:0042803: protein homodimerization activity#GO:0046982: protein heterodimerization activity#GO:0048038: quinone binding#GO:0052593: tryptamine:oxygen oxidoreductase (deaminating) activity#GO:0052594: aminoacetone:oxygen oxidore…	GO:0005261: cation channel activity,GO:0005507: copper ion binding,GO:0005509: calcium ion binding,GO:0005515: protein binding,GO:0008131: primary amine oxidase activity,GO:0042803: protein homodimerization activity,GO:0046982: protein heterodimerization activity,GO:0048038: quinone binding,GO:0052593: tryptamine:oxygen oxidoreductase (deaminating) activity,GO:0052594: aminoacetone:oxygen oxidore…	Cell surface	3	1	51887|760036|758423|759037|762499|813579|813580		Aoc3|IDBG-212089|ENSMUSG00000019326|11754	LOC100336124|IDBG-640496|ENSBTAG00000046264|	2017-02-20
AP1B1	ENSG00000100280	162	AP1B1	adaptor-related protein complex 1, beta 1 subunit	ADTB1|AP105A|BAM22|CLAPB2	AP1B1|IDBG-3567|ENSG00000100280|162	29327680	29423179	-1	22	q12.2	GO:0000139|Golgi membrane|cellular_component#GO:0005215|transporter activity|molecular_function#GO:0005488|binding|molecular_function#GO:0005515|protein binding|molecular_function#GO:0005765|lysosomal membrane|cellular_component#GO:0005829|cytosol|cellular_component#GO:0006886|intracellular protein transport|biological_process#GO:0006892|post-Golgi vesicle-mediated transport|biological_process#GO…	protein kinase binding	GO:0005215: transporter activity#GO:0005488: binding#GO:0005515: protein binding#GO:0008565: protein transporter activity#GO:0019901: protein kinase binding	GO:0005215: transporter activity,GO:0005488: binding,GO:0005515: protein binding,GO:0008565: protein transporter activity,GO:0019901: protein kinase binding	Plasma membrane	62	3	3569|3573|294695|294693|370758|370763|370764|370766		Ap1b1|IDBG-143791|ENSMUSG00000009090|11764	BT.35586|IDBG-636129|ENSBTAG00000001189|506192	2017-02-20
AP1G1	ENSG00000166747	164	AP1G1	adaptor-related protein complex 1, gamma 1 subunit	ADTG|CLAPG1	AP1G1|IDBG-41180|ENSG00000166747|164	71729000	71809201	-1	16	q22.2	GO:0000139|Golgi membrane|cellular_component#GO:0005215|transporter activity|molecular_function#GO:0005488|binding|molecular_function#GO:0005515|protein binding|molecular_function#GO:0005737|cytoplasm|cellular_component#GO:0005765|lysosomal membrane|cellular_component#GO:0005794|Golgi apparatus|cellular_component#GO:0005802|trans-Golgi network|cellular_component#GO:0005829|cytosol|cellular_compon…	GTP-dependent protein binding	GO:0005215: transporter activity#GO:0005488: binding#GO:0005515: protein binding#GO:0008565: protein transporter activity#GO:0017137: Rab GTPase binding#GO:0019894: kinesin binding#GO:0030742: GTP-dependent protein binding	GO:0005215: transporter activity,GO:0005488: binding,GO:0005515: protein binding,GO:0008565: protein transporter activity,GO:0017137: Rab GTPase binding,GO:0019894: kinesin binding,GO:0030742: GTP-dependent protein binding	Plasma membrane	49	3	41182|243465|380470|753006|753327|747790|752404|751010|753865|754362|748493|751698|748749|748295|753634		Ap1g1|IDBG-191480|ENSMUSG00000031731|11765	AP1G1|IDBG-634740|ENSBTAG00000002769|507677	2017-02-20
AP1S1	ENSG00000106367	1174	AP1S1	adaptor-related protein complex 1, sigma 1 subunit	AP19|CLAPS1|EKV3|MEDNIK|SIGMA1A|WUGSC:H_DJ0747G18.2	AP1S1|IDBG-33022|ENSG00000106367|1174	101154397	101161596	1	7	q22.1	GO:0000139|Golgi membrane|cellular_component#GO:0005515|protein binding|molecular_function#GO:0005765|lysosomal membrane|cellular_component#GO:0005829|cytosol|cellular_component#GO:0005905|coated pit|cellular_component#GO:0006810|transport|biological_process#GO:0006886|intracellular protein transport|biological_process#GO:0006892|post-Golgi vesicle-mediated transport|biological_process#GO:0006898…	protein transporter activity	GO:0005515: protein binding#GO:0008565: protein transporter activity	GO:0005515: protein binding,GO:0008565: protein transporter activity	Plasma membrane	13	0	33024|384124|384126		Ap1s1|IDBG-204780|ENSMUSG00000004849|11769	AP1S1|IDBG-640411|ENSBTAG00000014468|768053	2017-02-20
AP1S2	ENSG00000182287	8905	AP1S2	adaptor-related protein complex 1, sigma 2 subunit	MGC:1902|MRX59|MRXS21|MRXS5|MRXSF|PGS|SIGMA1B	AP1S2|IDBG-47029|ENSG00000182287|8905	15825806	15855014	-1	X	p22.2	GO:0000139|Golgi membrane|cellular_component#GO:0005765|lysosomal membrane|cellular_component#GO:0005829|cytosol|cellular_component#GO:0005905|coated pit|cellular_component#GO:0006810|transport|biological_process#GO:0006886|intracellular protein transport|biological_process#GO:0006892|post-Golgi vesicle-mediated transport|biological_process#GO:0008565|protein transporter activity|molecular_functi…	protein transporter activity	GO:0008565: protein transporter activity	GO:0008565: protein transporter activity	Plasma membrane	8	0	47031|47035|362877|362886|586184		Ap1s2|IDBG-184253|ENSMUSG00000031367|108012	AP1S2|IDBG-638864|ENSBTAG00000020420|616331	2017-02-20
AP1S3	ENSG00000152056	130340	AP1S3	adaptor-related protein complex 1, sigma 3 subunit		AP1S3|IDBG-82268|ENSG00000152056|130340	223751686	223838027	-1	2	q36.1	GO:0000139|Golgi membrane|cellular_component#GO:0005765|lysosomal membrane|cellular_component#GO:0005829|cytosol|cellular_component#GO:0005905|coated pit|cellular_component#GO:0006810|transport|biological_process#GO:0006886|intracellular protein transport|biological_process#GO:0006892|post-Golgi vesicle-mediated transport|biological_process#GO:0008565|protein transporter activity|molecular_functi…	protein transporter activity	GO:0008565: protein transporter activity	GO:0008565: protein transporter activity	Plasma membrane	6	0	82272|237052|237054|292981|389132|389133|389134|389135		Ap1s3|IDBG-172884|ENSMUSG00000054702|252903	AP1S3|IDBG-644181|ENSBTAG00000011133|540693	2017-02-20
AP2A1	ENSG00000196961	160	AP2A1	adaptor-related protein complex 2, alpha 1 subunit	ADTAA|AP2-ALPHA|CLAPA1	AP2A1|IDBG-63459|ENSG00000196961|160	49766968	49807113	1	19	q13.33	GO:0005488|binding|molecular_function#GO:0005515|protein binding|molecular_function#GO:0005829|cytosol|cellular_component#GO:0005886|plasma membrane|cellular_component#GO:0006886|intracellular protein transport|biological_process#GO:0006895|Golgi to endosome transport|biological_process#GO:0006897|endocytosis|biological_process#GO:0007173|epidermal growth factor receptor signaling pathway|biologi…	protein kinase binding	GO:0005488: binding#GO:0005515: protein binding#GO:0008022: protein C-terminus binding#GO:0008565: protein transporter activity#GO:0019901: protein kinase binding	GO:0005488: binding,GO:0005515: protein binding,GO:0008022: protein C-terminus binding,GO:0008565: protein transporter activity,GO:0019901: protein kinase binding	Plasma membrane	67	3	63461|63463|764819		Ap2a1|IDBG-180315|ENSMUSG00000060279|11771	AP2A1|IDBG-640728|ENSBTAG00000019180|	2017-02-20
AP2A2	ENSG00000183020	161	AP2A2	adaptor-related protein complex 2, alpha 2 subunit	ADTAB|CLAPA2|HIP-9|HIP9|HYPJ	AP2A2|IDBG-18640|ENSG00000183020|161	924894	1012245	1	11	p15.5	GO:0003674|molecular_function|molecular_function#GO:0005488|binding|molecular_function#GO:0005515|protein binding|molecular_function#GO:0005829|cytosol|cellular_component#GO:0005886|plasma membrane|cellular_component#GO:0005905|coated pit|cellular_component#GO:0006886|intracellular protein transport|biological_process#GO:0006897|endocytosis|biological_process#GO:0007173|epidermal growth factor re…	protein kinase binding	GO:0003674: molecular_function#GO:0005488: binding#GO:0005515: protein binding#GO:0008289: lipid binding#GO:0008565: protein transporter activity#GO:0019901: protein kinase binding	GO:0003674: molecular_function,GO:0005488: binding,GO:0005515: protein binding,GO:0008289: lipid binding,GO:0008565: protein transporter activity,GO:0019901: protein kinase binding	Plasma membrane	46	5	18642|360988|592887|603178|596058|593140|585333|595640|583834|602184|585946		Ap2a2|IDBG-212321|ENSMUSG00000002957|11772	AP2A2|IDBG-645343|ENSBTAG00000009915|515216	2017-02-20
AP2S1	ENSG00000042753	1175	AP2S1	adaptor-related protein complex 2, sigma 1 subunit	AP17|CLAPS2|FBH3|FBHOk|HHC3	AP2S1|IDBG-59076|ENSG00000042753|1175	46838136	46850992	-1	19	q13.32	GO:0005215|transporter activity|molecular_function#GO:0005829|cytosol|cellular_component#GO:0005886|plasma membrane|cellular_component#GO:0006810|transport|biological_process#GO:0006886|intracellular protein transport|biological_process#GO:0006897|endocytosis|biological_process#GO:0007173|epidermal growth factor receptor signaling pathway|biological_process#GO:0007268|synaptic transmission|biolog…	protein transporter activity	GO:0005215: transporter activity#GO:0008565: protein transporter activity	GO:0005215: transporter activity,GO:0008565: protein transporter activity	Plasma membrane	18	1	59078|59080|760161|763882|765776|765266|760013		Ap2s1|IDBG-146794|ENSMUSG00000008036|232910	AP2S1|IDBG-639941|ENSBTAG00000010584|536553	2017-02-20
AP3B1	ENSG00000132842	8546	AP3B1	adaptor-related protein complex 3, beta 1 subunit	ADTB3|ADTB3A|HPS|HPS2|PE	AP3B1|IDBG-30467|ENSG00000132842|8546	78000525	78294755	-1	5	q14.1	GO:0005488|binding|molecular_function#GO:0005765|lysosomal membrane|cellular_component#GO:0005794|Golgi apparatus|cellular_component#GO:0006622|protein targeting to lysosome|biological_process#GO:0006886|intracellular protein transport|biological_process#GO:0007596|blood coagulation|biological_process#GO:0008089|anterograde axon cargo transport|biological_process#GO:0016020|membrane|cellular_comp…	GTP-dependent protein binding	GO:0005488: binding#GO:0019903: protein phosphatase binding#GO:0030742: GTP-dependent protein binding	GO:0005488: binding,GO:0019903: protein phosphatase binding,GO:0030742: GTP-dependent protein binding	Plasma membrane	24	4	30471|476992|480417		Ap3b1|IDBG-173348|ENSMUSG00000021686|11774	AP3B1|IDBG-645194|ENSBTAG00000005016|767602	2017-02-20
AP3B2	ENSG00000103723	8120	AP3B2	adaptor-related protein complex 3, beta 2 subunit	NAPTB	AP3B2|IDBG-26673|ENSG00000103723|8120	82659281	82709914	-1	15	q25.2	GO:0005215|transporter activity|molecular_function#GO:0005488|binding|molecular_function#GO:0005634|nucleus|cellular_component#GO:0005737|cytoplasm|cellular_component#GO:0005794|Golgi apparatus|cellular_component#GO:0006886|intracellular protein transport|biological_process#GO:0006892|post-Golgi vesicle-mediated transport|biological_process#GO:0008089|anterograde axon cargo transport|biological_p…	binding	GO:0005215: transporter activity#GO:0005488: binding	GO:0005215: transporter activity,GO:0005488: binding	Nucleus	6	0	26677|586491|604021|587466|583987|596573|810053		Ap3b2|IDBG-196186|ENSMUSG00000062444|11775		2017-02-20
APAF1	ENSG00000120868	317	APAF1	apoptotic peptidase activating factor 1	APAF-1|CED4	APAF1|IDBG-52364|ENSG00000120868|317	98645141	98735433	1	12	q23.1	GO:0000166|nucleotide binding|molecular_function#GO:0001843|neural tube closure|biological_process#GO:0005515|protein binding|molecular_function#GO:0005524|ATP binding|molecular_function#GO:0005622|intracellular|cellular_component#GO:0005634|nucleus|cellular_component#GO:0005829|cytosol|cellular_component#GO:0006915|apoptotic process|biological_process#GO:0006919|activation of cysteine-type endop…	ADP binding	GO:0000166: nucleotide binding#GO:0005515: protein binding#GO:0005524: ATP binding#GO:0008656: cysteine-type endopeptidase activator activity involved in apoptotic process#GO:0042802: identical protein binding#GO:0043531: ADP binding	GO:0000166: nucleotide binding,GO:0005515: protein binding,GO:0005524: ATP binding,GO:0008656: cysteine-type endopeptidase activator activity involved in apoptotic process,GO:0042802: identical protein binding,GO:0043531: ADP binding	Nucleus	37	2	52366|52368|52372|592693|585006|599666|589615|589494|591316		Apaf1|IDBG-185032|ENSMUSG00000019979|11783	APAF1|IDBG-636787|ENSBTAG00000021661|537782	2017-02-20
APBA1	ENSG00000107282	320	APBA1	amyloid beta (A4) precursor protein-binding, family A, member 1	D9S411E|LIN10|MINT1|X11|X11A|X11ALPHA	APBA1|IDBG-69588|ENSG00000107282|320	69427530	69672306	-1	9	q21.12	GO:0001540|beta-amyloid binding|molecular_function#GO:0001701|in utero embryonic development|biological_process#GO:0005515|protein binding|molecular_function#GO:0005546|phosphatidylinositol-4,5-bisphosphate binding|molecular_function#GO:0005634|nucleus|cellular_component#GO:0005794|Golgi apparatus|cellular_component#GO:0005886|plasma membrane|cellular_component#GO:0006461|protein complex assembly…	phosphatidylinositol-4	GO:0001540: beta-amyloid binding#GO:0005515: protein binding#GO:0005546: phosphatidylinositol-4,5-bisphosphate binding#GO:0030165: PDZ domain binding#GO:0032403: protein complex binding	GO:0001540: beta-amyloid binding,GO:0005515: protein binding,GO:0005546: phosphatidylinositol-4,5-bisphosphate binding,GO:0030165: PDZ domain binding,GO:0032403: protein complex binding	Nucleus	23	2	69590		Apba1|IDBG-154300|ENSMUSG00000024897|319924	APBA1|IDBG-631959|ENSBTAG00000008877|515571	2017-02-20
APBB1	ENSG00000166313	322	APBB1	amyloid beta (A4) precursor protein-binding, family B, member 1 (Fe65)	FE65|MGC:9072|RIR	APBB1|IDBG-28785|ENSG00000166313|322	6395124	6419414	-1	11	p15.4	GO:0001540|beta-amyloid binding|molecular_function#GO:0003682|chromatin binding|molecular_function#GO:0005515|protein binding|molecular_function#GO:0005634|nucleus|cellular_component#GO:0005737|cytoplasm|cellular_component#GO:0005886|plasma membrane|cellular_component#GO:0006351|transcription, DNA-templated|biological_process#GO:0006355|regulation of transcription, DNA-templated|biological_proces…	proline-rich region binding	GO:0001540: beta-amyloid binding#GO:0003682: chromatin binding#GO:0005515: protein binding#GO:0008134: transcription factor binding#GO:0042393: histone binding#GO:0070064: proline-rich region binding	GO:0001540: beta-amyloid binding,GO:0003682: chromatin binding,GO:0005515: protein binding,GO:0008134: transcription factor binding,GO:0042393: histone binding,GO:0070064: proline-rich region binding	Nucleus	84	6	28787|28789|28793|807928|594868|807939|807940|807892|807901|807908|807911|807914|807930|807932|807942|807943|807945		Apbb1|IDBG-204734|ENSMUSG00000037032|11785	APBB1|IDBG-634164|ENSBTAG00000015655|505096	2017-02-20
APC	ENSG00000134982	324	APC	adenomatous polyposis coli	BTPS2|DP2|DP2.5|DP3|GS|PPP1R46	APC|IDBG-37007|ENSG00000134982|324	112707498	112846239	1	5	q22.2	GO:0000281|mitotic cytokinesis|biological_process#GO:0000776|kinetochore|cellular_component#GO:0001822|kidney development|biological_process#GO:0001942|hair follicle development|biological_process#GO:0005488|binding|molecular_function#GO:0005515|protein binding|molecular_function#GO:0005634|nucleus|cellular_component#GO:0005737|cytoplasm|cellular_component#GO:0005813|centrosome|cellular_component…	microtubule plus-end binding	GO:0005488: binding#GO:0005515: protein binding#GO:0008013: beta-catenin binding#GO:0008017: microtubule binding#GO:0019887: protein kinase regulator activity#GO:0019901: protein kinase binding#GO:0045295: gamma-catenin binding#GO:0051010: microtubule plus-end binding	GO:0005488: binding,GO:0005515: protein binding,GO:0008013: beta-catenin binding,GO:0008017: microtubule binding,GO:0019887: protein kinase regulator activity,GO:0019901: protein kinase binding,GO:0045295: gamma-catenin binding,GO:0051010: microtubule plus-end binding	Nucleus	194	44	37009|482413|811530|478200|477989|485228|479430|811554|811555		Apc|IDBG-134573|ENSMUSG00000005871|11789	BT.25770|IDBG-644937|ENSBTAG00000018852|533233	2017-02-20
APCS	ENSG00000132703	325	APCS	amyloid P component, serum	HEL-S-92n|PTX2|SAP	APCS|IDBG-103905|ENSG00000132703|325	159587825	159588865	1	1	q23.2	GO:0001849|complement component C1q binding|molecular_function#GO:0002674|negative regulation of acute inflammatory response|biological_process#GO:0005509|calcium ion binding|molecular_function#GO:0005576|extracellular region|cellular_component#GO:0005615|extracellular space|cellular_component#GO:0005634|nucleus|cellular_component#GO:0006457|protein folding|biological_process#GO:0006461|protein c…	unfolded protein binding	GO:0001849: complement component C1q binding#GO:0005509: calcium ion binding#GO:0046790: virion binding#GO:0051082: unfolded protein binding	GO:0001849: complement component C1q binding,GO:0005509: calcium ion binding,GO:0046790: virion binding,GO:0051082: unfolded protein binding	Nucleus	23	1	103907		Apcs|IDBG-205704|ENSMUSG00000026542|20219	APCS|IDBG-630753|ENSBTAG00000019616|514488	2017-02-20
APH1A	ENSG00000117362	51107	APH1A	anterior pharynx defective 1 homolog A (C. elegans)		APH1A|IDBG-102071|ENSG00000117362|51107	150265399	150269580	-1	1	q21.2	GO:0001656|metanephros development|biological_process#GO:0004175|endopeptidase activity|molecular_function#GO:0005515|protein binding|molecular_function#GO:0005783|endoplasmic reticulum|cellular_component#GO:0005789|endoplasmic reticulum membrane|cellular_component#GO:0005794|Golgi apparatus|cellular_component#GO:0005886|plasma membrane|cellular_component#GO:0005887|integral component of plasma m…	protein binding	GO:0004175: endopeptidase activity#GO:0005515: protein binding	GO:0004175: endopeptidase activity,GO:0005515: protein binding	Plasma membrane	29	14	102073|102075|102079|388326		Aph1a|IDBG-174034|ENSMUSG00000015750|226548	APH1A|IDBG-633431|ENSBTAG00000021482|539247	2017-02-20
APH1B	ENSG00000138613	83464	APH1B	anterior pharynx defective 1 homolog B (C. elegans)		APH1B|IDBG-15754|ENSG00000138613|83464	63276018	63309126	1	15	q22.2	GO:0005515|protein binding|molecular_function#GO:0005886|plasma membrane|cellular_component#GO:0007219|Notch signaling pathway|biological_process#GO:0007220|Notch receptor processing|biological_process#GO:0008233|peptidase activity|molecular_function#GO:0016021|integral component of membrane|cellular_component#GO:0016485|protein processing|biological_process#GO:0030133|transport vesicle|cellular_…	peptidase activity	GO:0005515: protein binding#GO:0008233: peptidase activity	GO:0005515: protein binding,GO:0008233: peptidase activity	Plasma membrane	5	13	15756|15758|15760|597744|586403|584823			APH1B|IDBG-646535|ENSBTAG00000010641|530913	2017-02-20
API5	ENSG00000166181	8539	API5	apoptosis inhibitor 5	AAC-11|AAC11	API5|IDBG-40293|ENSG00000166181|8539	43311963	43344529	1	11	p12	GO:0005488|binding|molecular_function#GO:0005515|protein binding|molecular_function#GO:0005634|nucleus|cellular_component#GO:0005681|spliceosomal complex|cellular_component#GO:0005737|cytoplasm|cellular_component#GO:0006915|apoptotic process|biological_process#GO:0016020|membrane|cellular_component#GO:0017134|fibroblast growth factor binding|molecular_function#GO:0043066|negative regulation of ap…	poly(A) RNA binding	GO:0005488: binding#GO:0005515: protein binding#GO:0017134: fibroblast growth factor binding#GO:0044822: poly(A) RNA binding	GO:0005488: binding,GO:0005515: protein binding,GO:0017134: fibroblast growth factor binding,GO:0044822: poly(A) RNA binding	Nucleus	25	1	40295|371824|371833|595426|600705|584943|591062		Api5|IDBG-193023|ENSMUSG00000027193|11800	API5|IDBG-636799|ENSBTAG00000014474|538968	2017-02-20
APIP	ENSG00000149089	51074	APIP	APAF1 interacting protein		APIP|IDBG-39476|ENSG00000149089|51074	34853094	34916499	-1	11	p13	GO:0000096|sulfur amino acid metabolic process|biological_process#GO:0005515|protein binding|molecular_function#GO:0005737|cytoplasm|cellular_component#GO:0005829|cytosol|cellular_component#GO:0006595|polyamine metabolic process|biological_process#GO:0006915|apoptotic process|biological_process#GO:0008270|zinc ion binding|molecular_function#GO:0019284|L-methionine biosynthetic process from S-aden…	metal ion binding	GO:0005515: protein binding#GO:0008270: zinc ion binding#GO:0042802: identical protein binding#GO:0046570: methylthioribulose 1-phosphate dehydratase activity#GO:0046872: metal ion binding	GO:0005515: protein binding,GO:0008270: zinc ion binding,GO:0042802: identical protein binding,GO:0046570: methylthioribulose 1-phosphate dehydratase activity,GO:0046872: metal ion binding	Cytoplasm	16	0	238844|806597		Apip|IDBG-193760|ENSMUSG00000010911|56369	APIP|IDBG-636552|ENSBTAG00000018257|508345	2017-02-20
APITD1	ENSG00000175279	100526739378708	APITD1	apoptosis-inducing, TAF9-like domain 1		APITD1|IDBG-89014|ENSG00000175279|100526739,378708	10430443	10442809	1	1	p36.22	GO:0000278|mitotic cell cycle|biological_process#GO:0000712|resolution of meiotic recombination intermediates|biological_process#GO:0000777|condensed chromosome kinetochore|cellular_component#GO:0003677|DNA binding|molecular_function#GO:0003682|chromatin binding|molecular_function#GO:0003690|double-stranded DNA binding|molecular_function#GO:0005515|protein binding|molecular_function#GO:0005829|cy…	protein heterodimerization activity	GO:0003677: DNA binding#GO:0003682: chromatin binding#GO:0003690: double-stranded DNA binding#GO:0005515: protein binding#GO:0046982: protein heterodimerization activity	GO:0003677: DNA binding,GO:0003682: chromatin binding,GO:0003690: double-stranded DNA binding,GO:0005515: protein binding,GO:0046982: protein heterodimerization activity	Cytoplasm	24	0	89020|721755		Apitd1|IDBG-204933|ENSMUSG00000073705|69928	APITD1|IDBG-633128|ENSBTAG00000013531|613732	2017-02-20
APLP1	ENSG00000105290	333	APLP1	amyloid beta (A4) precursor-like protein 1	APLP	APLP1|IDBG-45875|ENSG00000105290|333	35867899	35879791	1	19	q13.12	GO:0005515|protein binding|molecular_function#GO:0005604|basement membrane|cellular_component#GO:0005794|Golgi apparatus|cellular_component#GO:0005886|plasma membrane|cellular_component#GO:0006378|mRNA polyadenylation|biological_process#GO:0006417|regulation of translation|biological_process#GO:0006897|endocytosis|biological_process#GO:0006915|apoptotic process|biological_process#GO:0007155|cell …	transition metal ion binding	GO:0005515: protein binding#GO:0008201: heparin binding#GO:0031694: alpha-2A adrenergic receptor binding#GO:0031695: alpha-2B adrenergic receptor binding#GO:0031696: alpha-2C adrenergic receptor binding#GO:0042802: identical protein binding#GO:0046914: transition metal ion binding	GO:0005515: protein binding,GO:0008201: heparin binding,GO:0031694: alpha-2A adrenergic receptor binding,GO:0031695: alpha-2B adrenergic receptor binding,GO:0031696: alpha-2C adrenergic receptor binding,GO:0042802: identical protein binding,GO:0046914: transition metal ion binding	Plasma membrane	70	7	45877|597839|764461|813199|762495|765850|763274|763358		Aplp1|IDBG-168935|ENSMUSG00000006651|11803	BT.56047|IDBG-636032|ENSBTAG00000001151|513154	2017-02-20
APOA1	ENSG00000118137	335	APOA1	apolipoprotein A-I		APOA1|IDBG-72644|ENSG00000118137|335	116835751	116837950	-1	11	q23.3	GO:0001523|retinoid metabolic process|biological_process#GO:0001540|beta-amyloid binding|molecular_function#GO:0001932|regulation of protein phosphorylation|biological_process#GO:0001935|endothelial cell proliferation|biological_process#GO:0002576|platelet degranulation|biological_process#GO:0002740|negative regulation of cytokine secretion involved in immune response|biological_process#GO:000531…	lipoprotein particle binding	GO:0001540: beta-amyloid binding#GO:0005319: lipid transporter activity#GO:0005515: protein binding#GO:0005543: phospholipid binding#GO:0005548: phospholipid transporter activity#GO:0008035: high-density lipoprotein particle binding#GO:0008289: lipid binding#GO:0015485: cholesterol binding#GO:0017127: cholesterol transporter activity#GO:0019899: enzyme binding#GO:0034190: apolipoprotein receptor …	GO:0001540: beta-amyloid binding,GO:0005319: lipid transporter activity,GO:0005515: protein binding,GO:0005543: phospholipid binding,GO:0005548: phospholipid transporter activity,GO:0008035: high-density lipoprotein particle binding,GO:0008289: lipid binding,GO:0015485: cholesterol binding,GO:0017127: cholesterol transporter activity,GO:0019899: enzyme binding,GO:0034190: apolipoprotein receptor …	Nucleus	89	4	72646|72648|72650|72652|72654		Apoa1|IDBG-161189|ENSMUSG00000032083|11806	APOA1|IDBG-630796|ENSBTAG00000002258|281631	2017-02-20
APOA2	ENSG00000158874	336	APOA2	apolipoprotein A-II	Apo-AII|ApoA-II|apoAII	APOA2|IDBG-104234|ENSG00000158874|336	161222292	161223631	-1	1	q23.3	GO:0001523|retinoid metabolic process|biological_process#GO:0002526|acute inflammatory response|biological_process#GO:0002740|negative regulation of cytokine secretion involved in immune response|biological_process#GO:0005319|lipid transporter activity|molecular_function#GO:0005515|protein binding|molecular_function#GO:0005543|phospholipid binding|molecular_function#GO:0005576|extracellular regio…	high-density lipoprotein particle receptor binding	GO:0005319: lipid transporter activity#GO:0005515: protein binding#GO:0005543: phospholipid binding#GO:0008035: high-density lipoprotein particle binding#GO:0008289: lipid binding#GO:0015485: cholesterol binding#GO:0017127: cholesterol transporter activity#GO:0031210: phosphatidylcholine binding#GO:0034190: apolipoprotein receptor binding#GO:0042803: protein homodimerization activity#GO:0046982: …	GO:0005319: lipid transporter activity,GO:0005515: protein binding,GO:0005543: phospholipid binding,GO:0008035: high-density lipoprotein particle binding,GO:0008289: lipid binding,GO:0015485: cholesterol binding,GO:0017127: cholesterol transporter activity,GO:0031210: phosphatidylcholine binding,GO:0034190: apolipoprotein receptor binding,GO:0042803: protein homodimerization activity,GO:0046982: …	Extracellular	20	0	104236|809585|809586|809587|809589|809592|809594|809598|809595		Apoa2|IDBG-204212|ENSMUSG00000005681|11807	APOA2|IDBG-630130|ENSBTAG00000009212|505394	2017-02-20
APOA4	ENSG00000110244	337	APOA4	apolipoprotein A-IV		APOA4|IDBG-72499|ENSG00000110244|337	116820700	116823306	-1	11	q23.3	GO:0001523|retinoid metabolic process|biological_process#GO:0002227|innate immune response in mucosa|biological_process#GO:0005319|lipid transporter activity|molecular_function#GO:0005507|copper ion binding|molecular_function#GO:0005576|extracellular region|cellular_component#GO:0005615|extracellular space|cellular_component#GO:0005769|early endosome|cellular_component#GO:0005788|endoplasmic reti…	phosphatidylcholine-sterol O-acyltransferase activator activity	GO:0005319: lipid transporter activity#GO:0005507: copper ion binding#GO:0008289: lipid binding#GO:0016209: antioxidant activity#GO:0017127: cholesterol transporter activity#GO:0031210: phosphatidylcholine binding#GO:0042803: protein homodimerization activity#GO:0060228: phosphatidylcholine-sterol O-acyltransferase activator activity	GO:0005319: lipid transporter activity,GO:0005507: copper ion binding,GO:0008289: lipid binding,GO:0016209: antioxidant activity,GO:0017127: cholesterol transporter activity,GO:0031210: phosphatidylcholine binding,GO:0042803: protein homodimerization activity,GO:0060228: phosphatidylcholine-sterol O-acyltransferase activator activity	Extracellular	6	0	72501		Apoa4|IDBG-161288|ENSMUSG00000032080|11808	APOA4|IDBG-630787|ENSBTAG00000019770|537301	2017-02-20
APOA5	ENSG00000110243	116519	APOA5	apolipoprotein A-V		APOA5|IDBG-72432|ENSG00000110243|116519	116789367	116792420	-1	11	q23.3	GO:0005543|phospholipid binding|molecular_function#GO:0005576|extracellular region|cellular_component#GO:0005615|extracellular space|cellular_component#GO:0006641|triglyceride metabolic process|biological_process#GO:0006869|lipid transport|biological_process#GO:0008047|enzyme activator activity|molecular_function#GO:0008201|heparin binding|molecular_function#GO:0008289|lipid binding|molecular_fun…	lipoprotein particle receptor binding	GO:0005543: phospholipid binding#GO:0008047: enzyme activator activity#GO:0008201: heparin binding#GO:0008289: lipid binding#GO:0019899: enzyme binding#GO:0031210: phosphatidylcholine binding#GO:0035473: lipase binding#GO:0050750: low-density lipoprotein particle receptor binding#GO:0060229: lipase activator activity#GO:0060230: lipoprotein lipase activator activity#GO:0070325: lipoprotein partic…	GO:0005543: phospholipid binding,GO:0008047: enzyme activator activity,GO:0008201: heparin binding,GO:0008289: lipid binding,GO:0019899: enzyme binding,GO:0031210: phosphatidylcholine binding,GO:0035473: lipase binding,GO:0050750: low-density lipoprotein particle receptor binding,GO:0060229: lipase activator activity,GO:0060230: lipoprotein lipase activator activity,GO:0070325: lipoprotein partic…	Extracellular	5	0	72436|383333|592467		Apoa5|IDBG-161348|ENSMUSG00000032079|66113	APOA5|IDBG-630769|ENSBTAG00000019764|538914	2017-02-20
APOB	ENSG00000084674	338	APOB	apolipoprotein B (including Ag(x) antigen)	FLDB|LDLCQ4	APOB|IDBG-32746|ENSG00000084674|338	21001429	21044073	-1	2	p24.1	GO:0001523|retinoid metabolic process|biological_process#GO:0001701|in utero embryonic development|biological_process#GO:0005319|lipid transporter activity|molecular_function#GO:0005488|binding|molecular_function#GO:0005515|protein binding|molecular_function#GO:0005543|phospholipid binding|molecular_function#GO:0005576|extracellular region|cellular_component#GO:0005615|extracellular space|cellula…	low-density lipoprotein particle receptor binding	GO:0005319: lipid transporter activity#GO:0005488: binding#GO:0005515: protein binding#GO:0005543: phospholipid binding#GO:0008201: heparin binding#GO:0008289: lipid binding#GO:0017127: cholesterol transporter activity#GO:0035473: lipase binding#GO:0050750: low-density lipoprotein particle receptor binding	GO:0005319: lipid transporter activity,GO:0005488: binding,GO:0005515: protein binding,GO:0005543: phospholipid binding,GO:0008201: heparin binding,GO:0008289: lipid binding,GO:0017127: cholesterol transporter activity,GO:0035473: lipase binding,GO:0050750: low-density lipoprotein particle receptor binding	Extracellular	39	1	32748|231104|812032		Apob|IDBG-128209|ENSMUSG00000020609|238055	APOB|IDBG-637535|ENSBTAG00000008505|494004	2017-02-20
APOC1	ENSG00000130208	341	APOC1	apolipoprotein C-I		APOC1|IDBG-56839|ENSG00000130208|341	44914247	44919349	1	19	q13.32	GO:0004859|phospholipase inhibitor activity|molecular_function#GO:0005504|fatty acid binding|molecular_function#GO:0005576|extracellular region|cellular_component#GO:0005783|endoplasmic reticulum|cellular_component#GO:0006629|lipid metabolic process|biological_process#GO:0006641|triglyceride metabolic process|biological_process#GO:0008203|cholesterol metabolic process|biological_process#GO:001087…	phosphatidylcholine-sterol O-acyltransferase activator activity	GO:0004859: phospholipase inhibitor activity#GO:0005504: fatty acid binding#GO:0031210: phosphatidylcholine binding#GO:0055102: lipase inhibitor activity#GO:0060228: phosphatidylcholine-sterol O-acyltransferase activator activity	GO:0004859: phospholipase inhibitor activity,GO:0005504: fatty acid binding,GO:0031210: phosphatidylcholine binding,GO:0055102: lipase inhibitor activity,GO:0060228: phosphatidylcholine-sterol O-acyltransferase activator activity	Extracellular	6	0	765734|761999|760446|763289|765255|764800|765973|761351|763660		Apoc1|IDBG-152061|ENSMUSG00000040564|11812		2017-02-20
APOC2	ENSG00000234906	344	APOC2	apolipoprotein C-II	APO-CII|APOC-II	APOC2|IDBG-306903|ENSG00000234906|344	44946035	44949565	1	19	q13.32	GO:0001523|retinoid metabolic process|biological_process#GO:0005576|extracellular region|cellular_component#GO:0005615|extracellular space|cellular_component#GO:0005769|early endosome|cellular_component#GO:0006629|lipid metabolic process|biological_process#GO:0006869|lipid transport|biological_process#GO:0007603|phototransduction, visible light|biological_process#GO:0008047|enzyme activator activ…	lipoprotein lipase activator activity	GO:0008047: enzyme activator activity#GO:0008289: lipid binding#GO:0016004: phospholipase activator activity#GO:0042803: protein homodimerization activity#GO:0043274: phospholipase binding#GO:0055102: lipase inhibitor activity#GO:0060230: lipoprotein lipase activator activity	GO:0008047: enzyme activator activity,GO:0008289: lipid binding,GO:0016004: phospholipase activator activity,GO:0042803: protein homodimerization activity,GO:0043274: phospholipase binding,GO:0055102: lipase inhibitor activity,GO:0060230: lipoprotein lipase activator activity	Extracellular	3	0	763990|765384		Apoc2|IDBG-151996|ENSMUSG00000002992|11813	APOC2|IDBG-639315|ENSBTAG00000020558|618039	2017-02-20
APOC3	ENSG00000110245	345	APOC3	apolipoprotein C-III	APOCIII|HALP2	APOC3|IDBG-72562|ENSG00000110245|345	116829706	116833072	1	11	q23.3	GO:0001523|retinoid metabolic process|biological_process#GO:0005543|phospholipid binding|molecular_function#GO:0005576|extracellular region|cellular_component#GO:0005615|extracellular space|cellular_component#GO:0005769|early endosome|cellular_component#GO:0006641|triglyceride metabolic process|biological_process#GO:0006642|triglyceride mobilization|biological_process#GO:0006869|lipid transport|b…	high-density lipoprotein particle receptor binding	GO:0005543: phospholipid binding#GO:0008289: lipid binding#GO:0015485: cholesterol binding#GO:0030234: enzyme regulator activity#GO:0055102: lipase inhibitor activity#GO:0070653: high-density lipoprotein particle receptor binding	GO:0005543: phospholipid binding,GO:0008289: lipid binding,GO:0015485: cholesterol binding,GO:0030234: enzyme regulator activity,GO:0055102: lipase inhibitor activity,GO:0070653: high-density lipoprotein particle receptor binding	Extracellular	6	0	72566|72568|383346		Apoc3|IDBG-161220|ENSMUSG00000032081|11814	APOC3|IDBG-630792|ENSBTAG00000012398|408009	2017-02-20
APOE	ENSG00000130203	348	APOE	apolipoprotein E	AD2|LDLCQ5|LPG	APOE|IDBG-56807|ENSG00000130203|348	44905754	44909393	1	19	q13.32	GO:0000302|response to reactive oxygen species|biological_process#GO:0001523|retinoid metabolic process|biological_process#GO:0001540|beta-amyloid binding|molecular_function#GO:0001937|negative regulation of endothelial cell proliferation|biological_process#GO:0002021|response to dietary excess|biological_process#GO:0005102|receptor binding|molecular_function#GO:0005319|lipid transporter activity…	lipoprotein particle binding	GO:0001540: beta-amyloid binding#GO:0005102: receptor binding#GO:0005319: lipid transporter activity#GO:0005515: protein binding#GO:0005543: phospholipid binding#GO:0008201: heparin binding#GO:0008289: lipid binding#GO:0016209: antioxidant activity#GO:0017127: cholesterol transporter activity#GO:0042802: identical protein binding#GO:0042803: protein homodimerization activity#GO:0046848: hydroxyap…	GO:0001540: beta-amyloid binding,GO:0005102: receptor binding,GO:0005319: lipid transporter activity,GO:0005515: protein binding,GO:0005543: phospholipid binding,GO:0008201: heparin binding,GO:0008289: lipid binding,GO:0016209: antioxidant activity,GO:0017127: cholesterol transporter activity,GO:0042802: identical protein binding,GO:0042803: protein homodimerization activity,GO:0046848: hydroxyap…	Nucleus	66	3	56809|381716|381718|381720		Apoe|IDBG-152108|ENSMUSG00000002985|11816	APOE|IDBG-639311|ENSBTAG00000010123|281004	2017-02-20
APOH	ENSG00000091583	350	APOH	apolipoprotein H (beta-2-glycoprotein I)	B2G1|B2GP1|BG	APOH|IDBG-65172|ENSG00000091583|350	66212033	66256525	-1	17	q24.2	GO:0001937|negative regulation of endothelial cell proliferation|biological_process#GO:0001948|glycoprotein binding|molecular_function#GO:0005515|protein binding|molecular_function#GO:0005543|phospholipid binding|molecular_function#GO:0005615|extracellular space|cellular_component#GO:0006641|triglyceride metabolic process|biological_process#GO:0007597|blood coagulation, intrinsic pathway|biologic…	lipoprotein lipase activator activity	GO:0001948: glycoprotein binding#GO:0005515: protein binding#GO:0005543: phospholipid binding#GO:0008201: heparin binding#GO:0008289: lipid binding#GO:0042802: identical protein binding#GO:0060230: lipoprotein lipase activator activity	GO:0001948: glycoprotein binding,GO:0005515: protein binding,GO:0005543: phospholipid binding,GO:0008201: heparin binding,GO:0008289: lipid binding,GO:0042802: identical protein binding,GO:0060230: lipoprotein lipase activator activity	Extracellular	22	0	65174|760253|758025|761804		Apoh|IDBG-213761|ENSMUSG00000000049|11818	APOH|IDBG-643750|ENSBTAG00000001915|281006	2017-02-20
APOL2	ENSG00000128335	23780	APOL2	apolipoprotein L, 2	APOL-II|APOL3	APOL2|IDBG-5722|ENSG00000128335|23780	36226203	36239954	-1	22	q12.3	GO:0005102|receptor binding|molecular_function#GO:0005576|extracellular region|cellular_component#GO:0005789|endoplasmic reticulum membrane|cellular_component#GO:0006629|lipid metabolic process|biological_process#GO:0006869|lipid transport|biological_process#GO:0006953|acute-phase response|biological_process#GO:0007275|multicellular organismal development|biological_process#GO:0008035|high-densit…	lipid binding	GO:0005102: receptor binding#GO:0008035: high-density lipoprotein particle binding#GO:0008289: lipid binding	GO:0005102: receptor binding,GO:0008035: high-density lipoprotein particle binding,GO:0008289: lipid binding	Extracellular	2	0	5724|72824|374522|374524|584080				2017-02-20
APP	ENSG00000142192	351	APP	amyloid beta (A4) precursor protein	AAA|ABETA|ABPP|AD1|APPI|CTFgamma|CVAP|PN-II|PN2	APP|IDBG-1100|ENSG00000142192|351	25880550	26171128	-1	21	q21.3	GO:0000085|mitotic G2 phase|biological_process#GO:0001967|suckling behavior|biological_process#GO:0002576|platelet degranulation|biological_process#GO:0003677|DNA binding|molecular_function#GO:0004867|serine-type endopeptidase inhibitor activity|molecular_function#GO:0005102|receptor binding|molecular_function#GO:0005515|protein binding|molecular_function#GO:0005576|extracellular region|cellular_…	growth factor receptor binding	GO:0003677: DNA binding#GO:0004867: serine-type endopeptidase inhibitor activity#GO:0005102: receptor binding#GO:0005515: protein binding#GO:0008201: heparin binding#GO:0016504: peptidase activator activity#GO:0019899: enzyme binding#GO:0033130: acetylcholine receptor binding#GO:0042802: identical protein binding#GO:0046914: transition metal ion binding#GO:0051425: PTB domain binding#GO:0070851: …	GO:0003677: DNA binding,GO:0004867: serine-type endopeptidase inhibitor activity,GO:0005102: receptor binding,GO:0005515: protein binding,GO:0008201: heparin binding,GO:0016504: peptidase activator activity,GO:0019899: enzyme binding,GO:0033130: acetylcholine receptor binding,GO:0042802: identical protein binding,GO:0046914: transition metal ion binding,GO:0051425: PTB domain binding,GO:0070851: …	Nucleus	2628	31	1102|1104|1106|1108|1110|1112|361147|361148|361152|361154		App|IDBG-172954|ENSMUSG00000022892|11820	APP|IDBG-630293|ENSBTAG00000017753|280722	2017-02-20
AQP1	ENSG00000240583	358	AQP1	aquaporin 1 (Colton blood group)	AQP-CHIP|CHIP28|CO	AQP1|IDBG-407455|ENSG00000240583|358	30911855	30925516	1	7	p14.3	GO:0003094|glomerular filtration|biological_process#GO:0003097|renal water transport|biological_process#GO:0005215|transporter activity|molecular_function#GO:0005223|intracellular cGMP activated cation channel activity|molecular_function#GO:0005267|potassium channel activity|molecular_function#GO:0005372|water transmembrane transporter activity|molecular_function#GO:0005515|protein binding|molecu…	ephrin receptor binding	GO:0005215: transporter activity#GO:0005223: intracellular cGMP activated cation channel activity#GO:0005267: potassium channel activity#GO:0005372: water transmembrane transporter activity#GO:0005515: protein binding#GO:0008519: ammonium transmembrane transporter activity#GO:0015079: potassium ion transmembrane transporter activity#GO:0015168: glycerol transmembrane transporter activity#GO:00152…	GO:0005215: transporter activity,GO:0005223: intracellular cGMP activated cation channel activity,GO:0005267: potassium channel activity,GO:0005372: water transmembrane transporter activity,GO:0005515: protein binding,GO:0008519: ammonium transmembrane transporter activity,GO:0015079: potassium ion transmembrane transporter activity,GO:0015168: glycerol transmembrane transporter activity,GO:00152…	Nucleus	42	2	11298|294461|294460|370880		Aqp1|IDBG-150000|ENSMUSG00000004655|11826	AQP1|IDBG-633410|ENSBTAG00000000745|282653	2017-02-20
AQP2	ENSG00000167580	359	AQP2	aquaporin 2 (collecting duct)	AQP-CD|WCH-CD	AQP2|IDBG-32089|ENSG00000167580|359	49950741	49958881	1	12	q13.12	GO:0003097|renal water transport|biological_process#GO:0003779|actin binding|molecular_function#GO:0005215|transporter activity|molecular_function#GO:0005372|water transmembrane transporter activity|molecular_function#GO:0005515|protein binding|molecular_function#GO:0005737|cytoplasm|cellular_component#GO:0005764|lysosome|cellular_component#GO:0005769|early endosome|cellular_component#GO:0005791|…	PDZ domain binding	GO:0003779: actin binding#GO:0005215: transporter activity#GO:0005372: water transmembrane transporter activity#GO:0005515: protein binding#GO:0015168: glycerol transmembrane transporter activity#GO:0015250: water channel activity#GO:0030165: PDZ domain binding	GO:0003779: actin binding,GO:0005215: transporter activity,GO:0005372: water transmembrane transporter activity,GO:0005515: protein binding,GO:0015168: glycerol transmembrane transporter activity,GO:0015250: water channel activity,GO:0030165: PDZ domain binding	Plasma membrane	2	3	32091|597646|587327		Aqp2|IDBG-183373|ENSMUSG00000023013|11827	AQP2|IDBG-632459|ENSBTAG00000008374|539870	2017-02-20
AQP3	ENSG00000165272	360	AQP3	aquaporin 3 (Gill blood group)	AQP-3|GIL	AQP3|IDBG-57960|ENSG00000165272|360	33441154	33447611	-1	9	p13.3	GO:0002684|positive regulation of immune system process|biological_process#GO:0005215|transporter activity|molecular_function#GO:0005737|cytoplasm|cellular_component#GO:0005886|plasma membrane|cellular_component#GO:0005911|cell-cell junction|cellular_component#GO:0006810|transport|biological_process#GO:0006833|water transport|biological_process#GO:0007588|excretion|biological_process#GO:0015250|w…	glycerol channel activity	GO:0005215: transporter activity#GO:0015250: water channel activity#GO:0015254: glycerol channel activity	GO:0005215: transporter activity,GO:0015250: water channel activity,GO:0015254: glycerol channel activity	Cell surface	5	0	57962		Aqp3|IDBG-137002|ENSMUSG00000028435|11828	AQP3|IDBG-635798|ENSBTAG00000008493|780866	2017-02-20
AQP4	ENSG00000171885	361	AQP4	aquaporin 4	HMIWC2|MIWC	AQP4|IDBG-1836|ENSG00000171885|361	26852038	26865818	-1	18	q11.2	GO:0005215|transporter activity|molecular_function#GO:0005372|water transmembrane transporter activity|molecular_function#GO:0005737|cytoplasm|cellular_component#GO:0005886|plasma membrane|cellular_component#GO:0005887|integral component of plasma membrane|cellular_component#GO:0005911|cell-cell junction|cellular_component#GO:0006810|transport|biological_process#GO:0006833|water transport|biologi…	porin activity	GO:0005215: transporter activity#GO:0005372: water transmembrane transporter activity#GO:0015250: water channel activity#GO:0015288: porin activity	GO:0005215: transporter activity,GO:0005372: water transmembrane transporter activity,GO:0015250: water channel activity,GO:0015288: porin activity	Cell surface	2	0	1840|1842|366172|726436|726034|811831		Aqp4|IDBG-129483|ENSMUSG00000024411|11829	AQP4|IDBG-643803|ENSBTAG00000019037|281008	2017-02-20
ARC	ENSG00000198576	23237	ARC	activity-regulated cytoskeleton-associated protein	Arg3.1	ARC|IDBG-37634|ENSG00000198576|23237	142611044	142614472	-1	8	q24.3	GO:0001669|acrosomal vesicle|cellular_component#GO:0005515|protein binding|molecular_function#GO:0005737|cytoplasm|cellular_component#GO:0005768|endosome|cellular_component#GO:0005886|plasma membrane|cellular_component#GO:0006897|endocytosis|biological_process#GO:0007010|cytoskeleton organization|biological_process#GO:0007492|endoderm development|biological_process#GO:0007612|learning|biological_…	protein binding	GO:0005515: protein binding	GO:0005515: protein binding	Cell surface	4	3	37636		Arc|IDBG-149967|ENSMUSG00000022602|11838	ARC|IDBG-648018|ENSBTAG00000021639|519403	2017-02-20
AREG	ENSG00000109321	374	AREG	amphiregulin	AR|AREGB|CRDGF|SDGF	AREG|IDBG-24392|ENSG00000109321|374	74445134	74455009	1	4	q13.3	GO:0005125|cytokine activity|molecular_function#GO:0005154|epidermal growth factor receptor binding|molecular_function#GO:0005515|protein binding|molecular_function#GO:0005615|extracellular space|cellular_component#GO:0005622|intracellular|cellular_component#GO:0005634|nucleus|cellular_component#GO:0005737|cytoplasm|cellular_component#GO:0007173|epidermal growth factor receptor signaling pathway|…	growth factor activity	GO:0005125: cytokine activity#GO:0005154: epidermal growth factor receptor binding#GO:0005515: protein binding#GO:0008083: growth factor activity	GO:0005125: cytokine activity,GO:0005154: epidermal growth factor receptor binding,GO:0005515: protein binding,GO:0008083: growth factor activity	Nucleus	10	0	238932|477086		Areg|IDBG-179096|ENSMUSG00000029378|11839	BT.28934|IDBG-643038|ENSBTAG00000018134|538751	2017-02-20
ARF6	ENSG00000165527	382	ARF6	ADP-ribosylation factor 6		ARF6|IDBG-5864|ENSG00000165527|382	49893092	49897054	1	14	q21.3	GO:0001726|ruffle|cellular_component#GO:0001889|liver development|biological_process#GO:0003924|GTPase activity|molecular_function#GO:0004871|signal transducer activity|molecular_function#GO:0005515|protein binding|molecular_function#GO:0005525|GTP binding|molecular_function#GO:0005622|intracellular|cellular_component#GO:0005634|nucleus|cellular_component#GO:0005737|cytoplasm|cellular_component#G…	thioesterase binding	GO:0003924: GTPase activity#GO:0004871: signal transducer activity#GO:0005515: protein binding#GO:0005525: GTP binding#GO:0019001: guanyl nucleotide binding#GO:0031683: G-protein beta/gamma-subunit complex binding#GO:0031996: thioesterase binding	GO:0003924: GTPase activity,GO:0004871: signal transducer activity,GO:0005515: protein binding,GO:0005525: GTP binding,GO:0019001: guanyl nucleotide binding,GO:0031683: G-protein beta/gamma-subunit complex binding,GO:0031996: thioesterase binding	Nucleus	69	4	5866		Arf6|IDBG-144539|ENSMUSG00000044147|11845	ARF6|IDBG-648584|ENSBTAG00000045980|100294979	2017-02-20
ARFGEF1	ENSG00000066777	10565	ARFGEF1	ADP-ribosylation factor guanine nucleotide-exchange factor 1 (brefeldin A-inhibited)	ARFGEP1|BIG1|P200	ARFGEF1|IDBG-24344|ENSG00000066777|10565	67173512	67343677	-1	8	q13.2	GO:0000139|Golgi membrane|cellular_component#GO:0005085|guanyl-nucleotide exchange factor activity|molecular_function#GO:0005086|ARF guanyl-nucleotide exchange factor activity|molecular_function#GO:0005488|binding|molecular_function#GO:0005515|protein binding|molecular_function#GO:0005634|nucleus|cellular_component#GO:0005730|nucleolus|cellular_component#GO:0005737|cytoplasm|cellular_component#GO…	protein kinase A regulatory subunit binding	GO:0005085: guanyl-nucleotide exchange factor activity#GO:0005086: ARF guanyl-nucleotide exchange factor activity#GO:0005488: binding#GO:0005515: protein binding#GO:0017022: myosin binding#GO:0034237: protein kinase A regulatory subunit binding	GO:0005085: guanyl-nucleotide exchange factor activity,GO:0005086: ARF guanyl-nucleotide exchange factor activity,GO:0005488: binding,GO:0005515: protein binding,GO:0017022: myosin binding,GO:0034237: protein kinase A regulatory subunit binding	Nucleus	26	0	24346|484464|485187|477549|479411|477416		Arfgef1|IDBG-133303|ENSMUSG00000067851|211673	ARFGEF1|IDBG-644666|ENSBTAG00000014691|281022	2017-02-20
ARFGEF2	ENSG00000124198	10564	ARFGEF2	ADP-ribosylation factor guanine nucleotide-exchange factor 2 (brefeldin A-inhibited)	BIG2|dJ1164I10.1|PVNH2	ARFGEF2|IDBG-80059|ENSG00000124198|10564	48921890	49036693	1	20	q13.13	GO:0000139|Golgi membrane|cellular_component#GO:0001881|receptor recycling|biological_process#GO:0005085|guanyl-nucleotide exchange factor activity|molecular_function#GO:0005086|ARF guanyl-nucleotide exchange factor activity|molecular_function#GO:0005488|binding|molecular_function#GO:0005515|protein binding|molecular_function#GO:0005737|cytoplasm|cellular_component#GO:0005802|trans-Golgi network|…	GABA receptor binding	GO:0005085: guanyl-nucleotide exchange factor activity#GO:0005086: ARF guanyl-nucleotide exchange factor activity#GO:0005488: binding#GO:0005515: protein binding#GO:0017022: myosin binding#GO:0034237: protein kinase A regulatory subunit binding#GO:0050811: GABA receptor binding	GO:0005085: guanyl-nucleotide exchange factor activity,GO:0005086: ARF guanyl-nucleotide exchange factor activity,GO:0005488: binding,GO:0005515: protein binding,GO:0017022: myosin binding,GO:0034237: protein kinase A regulatory subunit binding,GO:0050811: GABA receptor binding	Cell surface	29	1	80061		Arfgef2|IDBG-212930|ENSMUSG00000074582|99371	ARFGEF2|IDBG-643137|ENSBTAG00000007120|539295	2017-02-20
ARHGAP17	ENSG00000140750	55114	ARHGAP17	Rho GTPase activating protein 17		ARHGAP17|IDBG-21389|ENSG00000140750|55114	24919385	25015666	-1	16	p12.1	GO:0005096|GTPase activator activity|molecular_function#GO:0005515|protein binding|molecular_function#GO:0005622|intracellular|cellular_component#GO:0005737|cytoplasm|cellular_component#GO:0005829|cytosol|cellular_component#GO:0005886|plasma membrane|cellular_component#GO:0005923|tight junction|cellular_component#GO:0007165|signal transduction|biological_process#GO:0007264|small GTPase mediated s…	SH3 domain binding	GO:0005096: GTPase activator activity#GO:0005515: protein binding#GO:0017124: SH3 domain binding	GO:0005096: GTPase activator activity,GO:0005515: protein binding,GO:0017124: SH3 domain binding	Cell surface	32	0	21391|21393|373258|745728|751927|745713|751911|746057|747892		Arhgap17|IDBG-209112|ENSMUSG00000030766|70497	ARHGAP17|IDBG-638696|ENSBTAG00000020043|504245	2017-02-20
ARHGAP27	ENSG00000159314	201176	ARHGAP27	Rho GTPase activating protein 27		ARHGAP27|IDBG-54926|ENSG00000159314|201176	45393902	45434421	-1	17	q21.31	GO:0005096|GTPase activator activity|molecular_function#GO:0005515|protein binding|molecular_function#GO:0005622|intracellular|cellular_component#GO:0005737|cytoplasm|cellular_component#GO:0006898|receptor-mediated endocytosis|biological_process#GO:0007165|signal transduction|biological_process#GO:0016020|membrane|cellular_component#GO:0017124|SH3 domain binding|molecular_function#GO:0030675|Rac …	Rac GTPase activator activity	GO:0005096: GTPase activator activity#GO:0005515: protein binding#GO:0017124: SH3 domain binding#GO:0030675: Rac GTPase activator activity	GO:0005096: GTPase activator activity,GO:0005515: protein binding,GO:0017124: SH3 domain binding,GO:0030675: Rac GTPase activator activity	Plasma membrane	5	0	54867|54928|379976|593036|584742|600753|596261|585814|590014		Arhgap27|IDBG-213021|ENSMUSG00000034255|544817	BT.76342|IDBG-641134|ENSBTAG00000000571|789296	2017-02-20
ARHGAP4	ENSG00000089820	393	ARHGAP4	Rho GTPase activating protein 4	C1|p115|RGC1|RhoGAP4|SrGAP4	ARHGAP4|IDBG-90575|ENSG00000089820|393	153907367	153934999	-1	X	q28	GO:0005070|SH3/SH2 adaptor activity|molecular_function#GO:0005100|Rho GTPase activator activity|molecular_function#GO:0005515|protein binding|molecular_function#GO:0005622|intracellular|cellular_component#GO:0005737|cytoplasm|cellular_component#GO:0005794|Golgi apparatus|cellular_component#GO:0005829|cytosol|cellular_component#GO:0005874|microtubule|cellular_component#GO:0007010|cytoskeleton orga…	protein binding	GO:0005070: SH3/SH2 adaptor activity#GO:0005100: Rho GTPase activator activity#GO:0005515: protein binding	GO:0005070: SH3/SH2 adaptor activity,GO:0005100: Rho GTPase activator activity,GO:0005515: protein binding	Cytoplasm	5	0	90577|90579|90581|243038|294318|383169|383176|383177|383178|383180|383183|383187|809960|809963		Arhgap4|IDBG-154207|ENSMUSG00000031389|171207	BT.96719|IDBG-632516|ENSBTAG00000047531|100124430	2017-02-20
ARHGAP5	ENSG00000100852	394	ARHGAP5	Rho GTPase activating protein 5	GFI2|p190-B|p190BRhoGAP|RhoGAP5	ARHGAP5|IDBG-4437|ENSG00000100852|394	32076114	32159728	1	14	q12	GO:0002053|positive regulation of mesenchymal cell proliferation|biological_process#GO:0003924|GTPase activity|molecular_function#GO:0005100|Rho GTPase activator activity|molecular_function#GO:0005515|protein binding|molecular_function#GO:0005525|GTP binding|molecular_function#GO:0005622|intracellular|cellular_component#GO:0005737|cytoplasm|cellular_component#GO:0005829|cytosol|cellular_component…	SH2 domain binding	GO:0003924: GTPase activity#GO:0005100: Rho GTPase activator activity#GO:0005515: protein binding#GO:0005525: GTP binding#GO:0042169: SH2 domain binding	GO:0003924: GTPase activity,GO:0005100: Rho GTPase activator activity,GO:0005515: protein binding,GO:0005525: GTP binding,GO:0042169: SH2 domain binding	Plasma membrane	21	0	4439|237201|365395|365400|603033|591976|598717|591380|585956|599768		Arhgap5|IDBG-139100|ENSMUSG00000035133|11855	ARHGAP5|IDBG-632392|ENSBTAG00000027024|539086,788978	2017-02-20
ARHGDIA	ENSG00000141522	396	ARHGDIA	Rho GDP dissociation inhibitor (GDI) alpha	GDIA1|HEL-S-47e|NPHS8|RHOGDI|RHOGDI-1	ARHGDIA|IDBG-72684|ENSG00000141522|396	81867721	81871406	-1	17	q25.3	GO:0001772|immunological synapse|cellular_component#GO:0005094|Rho GDP-dissociation inhibitor activity|molecular_function#GO:0005096|GTPase activator activity|molecular_function#GO:0005515|protein binding|molecular_function#GO:0005737|cytoplasm|cellular_component#GO:0005829|cytosol|cellular_component#GO:0005856|cytoskeleton|cellular_component#GO:0006928|cellular component movement|biological_proc…	protein binding	GO:0005094: Rho GDP-dissociation inhibitor activity#GO:0005096: GTPase activator activity#GO:0005515: protein binding	GO:0005094: Rho GDP-dissociation inhibitor activity,GO:0005096: GTPase activator activity,GO:0005515: protein binding	Cell surface	101	0	72686|227541|586940|763127|764502|758432|761936|757796|758818|760525		Arhgdia|IDBG-214842|ENSMUSG00000025132|192662	ARHGDIA|IDBG-642360|ENSBTAG00000030209|338054	2017-02-20
ARHGDIB	ENSG00000111348	397	ARHGDIB	Rho GDP dissociation inhibitor (GDI) beta	D4|GDIA2|GDID4|Ly-GDI|LYGDI|RAP1GN1|RhoGDI2	ARHGDIB|IDBG-21364|ENSG00000111348|397	14942017	14961728	-1	12	p12.3	GO:0005094|Rho GDP-dissociation inhibitor activity|molecular_function#GO:0005096|GTPase activator activity|molecular_function#GO:0005737|cytoplasm|cellular_component#GO:0005829|cytosol|cellular_component#GO:0005856|cytoskeleton|cellular_component#GO:0006928|cellular component movement|biological_process#GO:0006955|immune response|biological_process#GO:0007162|negative regulation of cell adhesion|…	GTPase activator activity	GO:0005094: Rho GDP-dissociation inhibitor activity#GO:0005096: GTPase activator activity	GO:0005094: Rho GDP-dissociation inhibitor activity,GO:0005096: GTPase activator activity	Cytoplasm	21	1	21366|585694|584279|598580|583735|591974|584650		Arhgdib|IDBG-195168|ENSMUSG00000030220|11857	ARHGDIB|IDBG-639268|ENSBTAG00000006039|327676	2017-02-20
ARHGDIG	ENSG00000242173	398	ARHGDIG	Rho GDP dissociation inhibitor (GDI) gamma	RHOGDI-3	ARHGDIG|IDBG-402162|ENSG00000242173|398	268727	283010	1	16	p13.3	GO:0005083|small GTPase regulator activity|molecular_function#GO:0005092|GDP-dissociation inhibitor activity|molecular_function#GO:0005094|Rho GDP-dissociation inhibitor activity|molecular_function#GO:0005096|GTPase activator activity|molecular_function#GO:0005515|protein binding|molecular_function#GO:0005737|cytoplasm|cellular_component#GO:0005829|cytosol|cellular_component#GO:0007162|negative r…	protein binding	GO:0005083: small GTPase regulator activity#GO:0005092: GDP-dissociation inhibitor activity#GO:0005094: Rho GDP-dissociation inhibitor activity#GO:0005096: GTPase activator activity#GO:0005515: protein binding	GO:0005083: small GTPase regulator activity,GO:0005092: GDP-dissociation inhibitor activity,GO:0005094: Rho GDP-dissociation inhibitor activity,GO:0005096: GTPase activator activity,GO:0005515: protein binding	Plasma membrane	7	0	7352|361301|361303|361306|361316		Arhgdig|IDBG-154871|ENSMUSG00000073433|14570	BT.24416|IDBG-633653|ENSBTAG00000027854|613745	2017-02-20
ARHGEF11	ENSG00000132694	9826	ARHGEF11	Rho guanine nucleotide exchange factor (GEF) 11	GTRAP48|PDZ-RHOGEF	ARHGEF11|IDBG-103650|ENSG00000132694|9826	156934840	157045370	-1	1	q23.1	GO:0000910|cytokinesis|biological_process#GO:0001558|regulation of cell growth|biological_process#GO:0001664|G-protein coupled receptor binding|molecular_function#GO:0005089|Rho guanyl-nucleotide exchange factor activity|molecular_function#GO:0005096|GTPase activator activity|molecular_function#GO:0005515|protein binding|molecular_function#GO:0005622|intracellular|cellular_component#GO:0005737|cy…	protein binding	GO:0001664: G-protein coupled receptor binding#GO:0005089: Rho guanyl-nucleotide exchange factor activity#GO:0005096: GTPase activator activity#GO:0005515: protein binding	GO:0001664: G-protein coupled receptor binding,GO:0005089: Rho guanyl-nucleotide exchange factor activity,GO:0005096: GTPase activator activity,GO:0005515: protein binding	Plasma membrane	23	0	103652|103654		Arhgef11|IDBG-157390|ENSMUSG00000041977|213498	ARHGEF11|IDBG-631202|ENSBTAG00000012361|511220	2017-02-20
ARHGEF12	ENSG00000196914	23365	ARHGEF12	Rho guanine nucleotide exchange factor (GEF) 12	LARG|PRO2792	ARHGEF12|IDBG-74643|ENSG00000196914|23365	120336914	120489936	1	11	q23.3	GO:0001664|G-protein coupled receptor binding|molecular_function#GO:0005089|Rho guanyl-nucleotide exchange factor activity|molecular_function#GO:0005096|GTPase activator activity|molecular_function#GO:0005515|protein binding|molecular_function#GO:0005737|cytoplasm|cellular_component#GO:0005829|cytosol|cellular_component#GO:0007186|G-protein coupled receptor signaling pathway|biological_process#GO…	protein binding	GO:0001664: G-protein coupled receptor binding#GO:0005089: Rho guanyl-nucleotide exchange factor activity#GO:0005096: GTPase activator activity#GO:0005515: protein binding	GO:0001664: G-protein coupled receptor binding,GO:0005089: Rho guanyl-nucleotide exchange factor activity,GO:0005096: GTPase activator activity,GO:0005515: protein binding	Plasma membrane	23	2	74645|234420|588671		Arhgef12|IDBG-154794|ENSMUSG00000059495|69632	BT.52588|IDBG-632040|ENSBTAG00000021343|503575	2017-02-20
ARHGEF16	ENSG00000130762	27237	ARHGEF16	Rho guanine nucleotide exchange factor (GEF) 16		ARHGEF16|IDBG-86592|ENSG00000130762|27237	3454426	3481113	1	1	p36.32	GO:0005089|Rho guanyl-nucleotide exchange factor activity|molecular_function#GO:0005515|protein binding|molecular_function#GO:0005829|cytosol|cellular_component#GO:0007264|small GTPase mediated signal transduction|biological_process#GO:0017048|Rho GTPase binding|molecular_function#GO:0030165|PDZ domain binding|molecular_function#GO:0030971|receptor tyrosine kinase binding|molecular_function#GO:00…	receptor tyrosine kinase binding	GO:0005089: Rho guanyl-nucleotide exchange factor activity#GO:0005515: protein binding#GO:0017048: Rho GTPase binding#GO:0030165: PDZ domain binding#GO:0030971: receptor tyrosine kinase binding	GO:0005089: Rho guanyl-nucleotide exchange factor activity,GO:0005515: protein binding,GO:0017048: Rho GTPase binding,GO:0030165: PDZ domain binding,GO:0030971: receptor tyrosine kinase binding	Cytoplasm	4	0	86594|86598|86600|363814|363816		Arhgef16|IDBG-207040|ENSMUSG00000029032|230972	ARHGEF16|IDBG-634676|ENSBTAG00000020837|514453	2017-02-20
ARHGEF17	ENSG00000110237	9828	ARHGEF17	Rho guanine nucleotide exchange factor (GEF) 17	p164-RhoGEF|P164RHOGEF|TEM4	ARHGEF17|IDBG-63757|ENSG00000110237|9828	73308289	73369091	1	11	q13.4	GO:0005085|guanyl-nucleotide exchange factor activity|molecular_function#GO:0005089|Rho guanyl-nucleotide exchange factor activity|molecular_function#GO:0005515|protein binding|molecular_function#GO:0005829|cytosol|cellular_component#GO:0007155|cell adhesion|biological_process#GO:0007264|small GTPase mediated signal transduction|biological_process#GO:0030036|actin cytoskeleton organization|biolog…	actin filament binding	GO:0005085: guanyl-nucleotide exchange factor activity#GO:0005089: Rho guanyl-nucleotide exchange factor activity#GO:0005515: protein binding#GO:0051015: actin filament binding	GO:0005085: guanyl-nucleotide exchange factor activity,GO:0005089: Rho guanyl-nucleotide exchange factor activity,GO:0005515: protein binding,GO:0051015: actin filament binding	Cytoplasm	4	0	63759|586641		Arhgef17|IDBG-201713|ENSMUSG00000032875|207212	ARHGEF17|IDBG-635271|ENSBTAG00000012505|540026	2017-02-20
ARHGEF18	ENSG00000104880	23370	ARHGEF18	Rho/Rac guanine nucleotide exchange factor (GEF) 18		ARHGEF18|IDBG-22691|ENSG00000104880|23370	7395113	7472477	1	19	p13.2	GO:0005085|guanyl-nucleotide exchange factor activity|molecular_function#GO:0005089|Rho guanyl-nucleotide exchange factor activity|molecular_function#GO:0005737|cytoplasm|cellular_component#GO:0005829|cytosol|cellular_component#GO:0007179|transforming growth factor beta receptor signaling pathway|biological_process#GO:0007264|small GTPase mediated signal transduction|biological_process#GO:0008360…	Rho guanyl-nucleotide exchange factor activity	GO:0005085: guanyl-nucleotide exchange factor activity#GO:0005089: Rho guanyl-nucleotide exchange factor activity	GO:0005085: guanyl-nucleotide exchange factor activity,GO:0005089: Rho guanyl-nucleotide exchange factor activity	Cell surface	5	1	22693|22695|760181|765866				2017-02-20
ARHGEF2	ENSG00000116584	9181	ARHGEF2	Rho/Rac guanine nucleotide exchange factor (GEF) 2	GEF|GEF-H1|GEFH1|LFP40|P40	ARHGEF2|IDBG-103338|ENSG00000116584|9181	155946851	156007070	-1	1	q22	GO:0000132|establishment of mitotic spindle orientation|biological_process#GO:0000902|cell morphogenesis|biological_process#GO:0005089|Rho guanyl-nucleotide exchange factor activity|molecular_function#GO:0005515|protein binding|molecular_function#GO:0005737|cytoplasm|cellular_component#GO:0005794|Golgi apparatus|cellular_component#GO:0005819|spindle|cellular_component#GO:0005829|cytosol|cellular_…	Rac GTPase binding	GO:0005089: Rho guanyl-nucleotide exchange factor activity#GO:0005515: protein binding#GO:0008017: microtubule binding#GO:0008134: transcription factor binding#GO:0008270: zinc ion binding#GO:0017048: Rho GTPase binding#GO:0030676: Rac guanyl-nucleotide exchange factor activity#GO:0046872: metal ion binding#GO:0048365: Rac GTPase binding	GO:0005089: Rho guanyl-nucleotide exchange factor activity,GO:0005515: protein binding,GO:0008017: microtubule binding,GO:0008134: transcription factor binding,GO:0008270: zinc ion binding,GO:0017048: Rho GTPase binding,GO:0030676: Rac guanyl-nucleotide exchange factor activity,GO:0046872: metal ion binding,GO:0048365: Rac GTPase binding	Cell surface	52	4	103340|103342|103346|103348|809790|809786|809793|809795|809797|809801|809799		Arhgef2|IDBG-161396|ENSMUSG00000028059|16800	ARHGEF2|IDBG-631807|ENSBTAG00000000113|505940	2017-02-20
ARHGEF3	ENSG00000163947	50650	ARHGEF3	Rho guanine nucleotide exchange factor (GEF) 3		ARHGEF3|IDBG-40920|ENSG00000163947|50650	56727418	57079329	-1	3	p14.3	GO:0005089|Rho guanyl-nucleotide exchange factor activity|molecular_function#GO:0005622|intracellular|cellular_component#GO:0005829|cytosol|cellular_component#GO:0007264|small GTPase mediated signal transduction|biological_process#GO:0007266|Rho protein signal transduction|biological_process#GO:0032321|positive regulation of Rho GTPase activity|biological_process#GO:0035023|regulation of Rho prot…	Rho guanyl-nucleotide exchange factor activity	GO:0005089: Rho guanyl-nucleotide exchange factor activity	GO:0005089: Rho guanyl-nucleotide exchange factor activity	Cytoplasm	6	0	40922|40924|380196|479383|476630|474275|479628|485183|481767|474504|478546|476212		Arhgef3|IDBG-140980|ENSMUSG00000021895|71704	ARHGEF3|IDBG-645331|ENSBTAG00000014091|782247	2017-02-20
ARHGEF4	ENSG00000136002	10193024150649	ARHGEF4	Rho guanine nucleotide exchange factor (GEF) 4		ARHGEF4|IDBG-69993|ENSG00000136002|101930241,50649	130836916	131047263	1	2	q21.1	GO:0005085|guanyl-nucleotide exchange factor activity|molecular_function#GO:0005089|Rho guanyl-nucleotide exchange factor activity|molecular_function#GO:0005515|protein binding|molecular_function#GO:0005829|cytosol|cellular_component#GO:0007264|small GTPase mediated signal transduction|biological_process#GO:0019904|protein domain specific binding|molecular_function#GO:0030032|lamellipodium assemb…	Rac guanyl-nucleotide exchange factor activity	GO:0005085: guanyl-nucleotide exchange factor activity#GO:0005089: Rho guanyl-nucleotide exchange factor activity#GO:0005515: protein binding#GO:0019904: protein domain specific binding#GO:0030676: Rac guanyl-nucleotide exchange factor activity	GO:0005085: guanyl-nucleotide exchange factor activity,GO:0005089: Rho guanyl-nucleotide exchange factor activity,GO:0005515: protein binding,GO:0019904: protein domain specific binding,GO:0030676: Rac guanyl-nucleotide exchange factor activity	Cytoplasm	8	0	69995|69997|244608|294247|294240|385992|385993|604125|604133|806538		Arhgef4|IDBG-143547|ENSMUSG00000037509|226970	ARHGEF4|IDBG-638970|ENSBTAG00000015834|505852	2017-02-20
ARHGEF6	ENSG00000129675	9459	ARHGEF6	Rac/Cdc42 guanine nucleotide exchange factor (GEF) 6	alpha-PIX|alphaPIX|Cool-2|COOL2|MRX46|PIXA	ARHGEF6|IDBG-87668|ENSG00000129675|9459	136665547	136782088	-1	X	q26.3	GO:0005089|Rho guanyl-nucleotide exchange factor activity|molecular_function#GO:0005096|GTPase activator activity|molecular_function#GO:0005515|protein binding|molecular_function#GO:0005622|intracellular|cellular_component#GO:0005829|cytosol|cellular_component#GO:0005911|cell-cell junction|cellular_component#GO:0006915|apoptotic process|biological_process#GO:0007254|JNK cascade|biological_process…	protein binding	GO:0005089: Rho guanyl-nucleotide exchange factor activity#GO:0005096: GTPase activator activity#GO:0005515: protein binding	GO:0005089: Rho guanyl-nucleotide exchange factor activity,GO:0005096: GTPase activator activity,GO:0005515: protein binding	Cell surface	39	4	87672|87674|87676		Arhgef6|IDBG-147466|ENSMUSG00000031133|73341	ARHGEF6|IDBG-631282|ENSBTAG00000017850|533823	2017-02-20
ARHGEF7	ENSG00000102606	8874	ARHGEF7	Rho guanine nucleotide exchange factor (GEF) 7	BETA-PIX|COOL-1|COOL1|Nbla10314|P50|P50BP|P85|P85COOL1|P85SPR|PAK3|PIXB	ARHGEF7|IDBG-51160|ENSG00000102606|8874	111114559	111305737	1	13	q34	GO:0001726|ruffle|cellular_component#GO:0002244|hematopoietic progenitor cell differentiation|biological_process#GO:0005085|guanyl-nucleotide exchange factor activity|molecular_function#GO:0005089|Rho guanyl-nucleotide exchange factor activity|molecular_function#GO:0005515|protein binding|molecular_function#GO:0005829|cytosol|cellular_component#GO:0005925|focal adhesion|cellular_component#GO:0005…	protein kinase binding	GO:0005085: guanyl-nucleotide exchange factor activity#GO:0005089: Rho guanyl-nucleotide exchange factor activity#GO:0005515: protein binding#GO:0019901: protein kinase binding	GO:0005085: guanyl-nucleotide exchange factor activity,GO:0005089: Rho guanyl-nucleotide exchange factor activity,GO:0005515: protein binding,GO:0019901: protein kinase binding	Cell surface	65	12	51162|51164|51166|51170|51172|51174|373763|373790|373791|476833|474440|475499|477912|482903|599244		Arhgef7|IDBG-132947|ENSMUSG00000031511|54126	ARHGEF7|IDBG-633975|ENSBTAG00000020726|524352	2017-02-20
ARHGEF9	ENSG00000131089	23229	ARHGEF9	Cdc42 guanine nucleotide exchange factor (GEF) 9	COLLYBISTIN|EIEE8|HPEM-2|PEM-2|PEM2	ARHGEF9|IDBG-73041|ENSG00000131089|23229	63634967	63809274	-1	X	q11.2	GO:0005089|Rho guanyl-nucleotide exchange factor activity|molecular_function#GO:0005515|protein binding|molecular_function#GO:0005829|cytosol|cellular_component#GO:0007264|small GTPase mediated signal transduction|biological_process#GO:0007268|synaptic transmission|biological_process#GO:0032321|positive regulation of Rho GTPase activity|biological_process#GO:0034220|ion transmembrane transport|bi…	protein binding	GO:0005089: Rho guanyl-nucleotide exchange factor activity#GO:0005515: protein binding	GO:0005089: Rho guanyl-nucleotide exchange factor activity,GO:0005515: protein binding	Cytoplasm	7	0	73043|73045|73047|73049|374191|811221|811225|811214|811222|811229|811230|811232|811233|811234|811235		Arhgef9|IDBG-160486|ENSMUSG00000025656|236915	ARHGEF9|IDBG-637749|ENSBTAG00000012729|537718	2017-02-20
ARID5B	ENSG00000150347	84159	ARID5B	AT rich interactive domain 5B (MRF1-like)		ARID5B|IDBG-75500|ENSG00000150347|84159	61901300	62096944	1	10	q21.2	GO:0001822|kidney development|biological_process#GO:0001889|liver development|biological_process#GO:0003677|DNA binding|molecular_function#GO:0003713|transcription coactivator activity|molecular_function#GO:0005515|protein binding|molecular_function#GO:0005622|intracellular|cellular_component#GO:0005634|nucleus|cellular_component#GO:0006351|transcription, DNA-templated|biological_process#GO:00068…	transcription regulatory region DNA binding	GO:0003677: DNA binding#GO:0003713: transcription coactivator activity#GO:0005515: protein binding#GO:0044212: transcription regulatory region DNA binding	GO:0003677: DNA binding,GO:0003713: transcription coactivator activity,GO:0005515: protein binding,GO:0044212: transcription regulatory region DNA binding	Nucleus	10	1	75502|75504		Arid5b|IDBG-160188|ENSMUSG00000019947|71371	ARID5B|IDBG-629008|ENSBTAG00000006729|783538	2017-02-20
ARL4A	ENSG00000122644	10124	ARL4A	ADP-ribosylation factor-like 4A	ARL4	ARL4A|IDBG-8759|ENSG00000122644|10124	12686856	12690934	1	7	p21.3	GO:0003924|GTPase activity|molecular_function#GO:0005515|protein binding|molecular_function#GO:0005525|GTP binding|molecular_function#GO:0005622|intracellular|cellular_component#GO:0005634|nucleus|cellular_component#GO:0005730|nucleolus|cellular_component#GO:0005737|cytoplasm|cellular_component#GO:0005886|plasma membrane|cellular_component#GO:0006184|GTP catabolic process|biological_process#GO:00…	GTP binding	GO:0003924: GTPase activity#GO:0005515: protein binding#GO:0005525: GTP binding	GO:0003924: GTPase activity,GO:0005515: protein binding,GO:0005525: GTP binding	Nucleus	4	0	8761|237027|237029|237031|292815|365379		Arl4a|IDBG-136104|ENSMUSG00000047446|11861	ARL4A|IDBG-629726|ENSBTAG00000002869|767906	2017-02-20
ARNT2	ENSG00000172379	9915	ARNT2	aryl-hydrocarbon receptor nuclear translocator 2	bHLHe1|WEDAS	ARNT2|IDBG-25737|ENSG00000172379|9915	80404350	80597937	1	15	q25.1	GO:0001666|response to hypoxia|biological_process#GO:0001701|in utero embryonic development|biological_process#GO:0003677|DNA binding|molecular_function#GO:0003700|sequence-specific DNA binding transcription factor activity|molecular_function#GO:0004871|signal transducer activity|molecular_function#GO:0005515|protein binding|molecular_function#GO:0005634|nucleus|cellular_component#GO:0005667|tran…	protein dimerization activity	GO:0003677: DNA binding#GO:0003700: sequence-specific DNA binding transcription factor activity#GO:0004871: signal transducer activity#GO:0005515: protein binding#GO:0017162: aryl hydrocarbon receptor binding#GO:0046982: protein heterodimerization activity#GO:0046983: protein dimerization activity	GO:0003677: DNA binding,GO:0003700: sequence-specific DNA binding transcription factor activity,GO:0004871: signal transducer activity,GO:0005515: protein binding,GO:0017162: aryl hydrocarbon receptor binding,GO:0046982: protein heterodimerization activity,GO:0046983: protein dimerization activity	Nucleus	63	0	25739|586252|590025|592497|813560|813562		Arnt2|IDBG-197321|ENSMUSG00000015709|11864		2017-02-20
ARR3	ENSG00000120500	407	ARR3	arrestin 3, retinal (X-arrestin)	ARRX	ARR3|IDBG-74318|ENSG00000120500|407	70268305	70281840	1	X	q13.1	GO:0001750|photoreceptor outer segment|cellular_component#GO:0001917|photoreceptor inner segment|cellular_component#GO:0001932|regulation of protein phosphorylation|biological_process#GO:0002046|opsin binding|molecular_function#GO:0005515|protein binding|molecular_function#GO:0005737|cytoplasm|cellular_component#GO:0006897|endocytosis|biological_process#GO:0007165|signal transduction|biological_p…	phosphoprotein binding	GO:0002046: opsin binding#GO:0005515: protein binding#GO:0051219: phosphoprotein binding	GO:0002046: opsin binding,GO:0005515: protein binding,GO:0051219: phosphoprotein binding	Cytoplasm	31	0	74320|74324|483501|807010		Arr3|IDBG-162204|ENSMUSG00000060890|170735	ARR3|IDBG-636337|ENSBTAG00000012856|281011	2017-02-20
ARRB1	ENSG00000137486	1.02725e+20	ARRB1	arrestin, beta 1	ARB1|ARR1	ARRB1|IDBG-64687|ENSG00000137486|102724825,102724972,408	75264182	75351705	-1	11	q13.4	GO:0000139|Golgi membrane|cellular_component#GO:0000785|chromatin|cellular_component#GO:0001934|positive regulation of protein phosphorylation|biological_process#GO:0002031|G-protein coupled receptor internalization|biological_process#GO:0002092|positive regulation of receptor internalization|biological_process#GO:0004857|enzyme inhibitor activity|molecular_function#GO:0005096|GTPase activator ac…	transcription regulatory region DNA binding	GO:0004857: enzyme inhibitor activity#GO:0005096: GTPase activator activity#GO:0005159: insulin-like growth factor receptor binding#GO:0005515: protein binding#GO:0008134: transcription factor binding#GO:0031434: mitogen-activated protein kinase kinase binding#GO:0031625: ubiquitin protein ligase binding#GO:0031701: angiotensin receptor binding#GO:0043027: cysteine-type endopeptidase inhibitor ac…	GO:0004857: enzyme inhibitor activity,GO:0005096: GTPase activator activity,GO:0005159: insulin-like growth factor receptor binding,GO:0005515: protein binding,GO:0008134: transcription factor binding,GO:0031434: mitogen-activated protein kinase kinase binding,GO:0031625: ubiquitin protein ligase binding,GO:0031701: angiotensin receptor binding,GO:0043027: cysteine-type endopeptidase inhibitor ac…	Nucleus	293	17	64691|381126|588980|590117|600635|592535|589306		Arrb1|IDBG-200741|ENSMUSG00000018909|109689	ARRB1|IDBG-635576|ENSBTAG00000020485|281637	2017-02-20
ARRB2	ENSG00000141480	409	ARRB2	arrestin, beta 2	ARB2|ARR2|BARR2	ARRB2|IDBG-19263|ENSG00000141480|409	4710489	4721499	1	17	p13.2	GO:0001664|G-protein coupled receptor binding|molecular_function#GO:0001932|regulation of protein phosphorylation|biological_process#GO:0001934|positive regulation of protein phosphorylation|biological_process#GO:0002031|G-protein coupled receptor internalization|biological_process#GO:0002032|desensitization of G-protein coupled receptor protein signaling pathway by arrestin|biological_process#GO…	14-3-3 protein binding	GO:0001664: G-protein coupled receptor binding#GO:0005102: receptor binding#GO:0005515: protein binding#GO:0019899: enzyme binding#GO:0019904: protein domain specific binding#GO:0031625: ubiquitin protein ligase binding#GO:0031691: alpha-1A adrenergic receptor binding#GO:0031692: alpha-1B adrenergic receptor binding#GO:0031701: angiotensin receptor binding#GO:0031702: type 1 angiotensin receptor …	GO:0001664: G-protein coupled receptor binding,GO:0005102: receptor binding,GO:0005515: protein binding,GO:0019899: enzyme binding,GO:0019904: protein domain specific binding,GO:0031625: ubiquitin protein ligase binding,GO:0031691: alpha-1A adrenergic receptor binding,GO:0031692: alpha-1B adrenergic receptor binding,GO:0031701: angiotensin receptor binding,GO:0031702: type 1 angiotensin receptor …	Nucleus	388	6	19265|19267|19269|362711|759062|760925|763121|764327|763513|761283|764000|759530		Arrb2|IDBG-194248|ENSMUSG00000060216|216869	ARRB2|IDBG-634360|ENSBTAG00000035587|100851153,281638	2017-02-20
ART4	ENSG00000111339	420	ART4	ADP-ribosyltransferase 4 (Dombrock blood group)	ARTC4|CD297|DO|DOK1	ART4|IDBG-21245|ENSG00000111339|420	14825569	14843495	-1	12	p12.3	GO:0003956|NAD(P)+-protein-arginine ADP-ribosyltransferase activity|molecular_function#GO:0005886|plasma membrane|cellular_component#GO:0006471|protein ADP-ribosylation|biological_process#GO:0006525|arginine metabolic process|biological_process#GO:0016020|membrane|cellular_component#GO:0031225|anchored component of membrane|cellular_component	NAD(P)+-protein-arginine ADP-ribosyltransferase activity	GO:0003956: NAD(P)+-protein-arginine ADP-ribosyltransferase activity	GO:0003956: NAD(P)+-protein-arginine ADP-ribosyltransferase activity	Plasma membrane	3	0	21247|368146|368152|599181		Art4|IDBG-195079|ENSMUSG00000030217|109978	ART4|IDBG-639284|ENSBTAG00000008352|407146	2017-02-20
ARVCF	ENSG00000099889	421	ARVCF	armadillo repeat gene deleted in velocardiofacial syndrome		ARVCF|IDBG-1524|ENSG00000099889|421	19969896	20016808	-1	22	q11.21	GO:0005488|binding|molecular_function#GO:0005515|protein binding|molecular_function#GO:0005622|intracellular|cellular_component#GO:0005634|nucleus|cellular_component#GO:0005737|cytoplasm|cellular_component#GO:0005886|plasma membrane|cellular_component#GO:0007155|cell adhesion|biological_process#GO:0007275|multicellular organismal development|biological_process#GO:0016337|single organismal cell-ce…	protein binding	GO:0005488: binding#GO:0005515: protein binding	GO:0005488: binding,GO:0005515: protein binding	Nucleus	7	2	1526|292536|292538|292539		Arvcf|IDBG-141624|ENSMUSG00000000325|11877	ARVCF|IDBG-638161|ENSBTAG00000001473|517045	2017-02-20
ASAH2	ENSG00000188611	56624	ASAH2	N-acylsphingosine amidohydrolase (non-lysosomal ceramidase) 2		ASAH2|IDBG-74349|ENSG00000188611|56624	50182778	50248610	-1	10	q11.23	GO:0005739|mitochondrion|cellular_component#GO:0005886|plasma membrane|cellular_component#GO:0006665|sphingolipid metabolic process|biological_process#GO:0006672|ceramide metabolic process|biological_process#GO:0006687|glycosphingolipid metabolic process|biological_process#GO:0006915|apoptotic process|biological_process#GO:0007165|signal transduction|biological_process#GO:0016021|integral compone…	ceramidase activity	GO:0017040: ceramidase activity	GO:0017040: ceramidase activity	Plasma membrane	2	0	74446|239370|375984|375987|812094|812096				2017-02-20
ASB1	ENSG00000065802	51665	ASB1	ankyrin repeat and SOCS box containing 1		ASB1|IDBG-84556|ENSG00000065802|51665	238426742	238452250	1	2	q37.3	GO:0003674|molecular_function|molecular_function#GO:0005515|protein binding|molecular_function#GO:0005622|intracellular|cellular_component#GO:0016567|protein ubiquitination|biological_process#GO:0030539|male genitalia development|biological_process#GO:0035556|intracellular signal transduction|biological_process#GO:0042036|negative regulation of cytokine biosynthetic process|biological_process	protein binding	GO:0003674: molecular_function#GO:0005515: protein binding	GO:0003674: molecular_function,GO:0005515: protein binding	Unknown	23	2	84558|292854|389544		Asb1|IDBG-181459|ENSMUSG00000026311|65247	ASB1|IDBG-642236|ENSBTAG00000003376|617358	2017-02-20
ASGR1	ENSG00000141505	432	ASGR1	asialoglycoprotein receptor 1	ASGPR|ASGPR1|CLEC4H1|HL-1	ASGR1|IDBG-23366|ENSG00000141505|432	7173431	7179564	-1	17	p13.1	GO:0004873|asialoglycoprotein receptor activity|molecular_function#GO:0005515|protein binding|molecular_function#GO:0005576|extracellular region|cellular_component#GO:0005887|integral component of plasma membrane|cellular_component#GO:0006898|receptor-mediated endocytosis|biological_process#GO:0030246|carbohydrate binding|molecular_function#GO:0031668|cellular response to extracellular stimulus|b…	metal ion binding	GO:0004873: asialoglycoprotein receptor activity#GO:0005515: protein binding#GO:0030246: carbohydrate binding#GO:0042803: protein homodimerization activity#GO:0046872: metal ion binding	GO:0004873: asialoglycoprotein receptor activity,GO:0005515: protein binding,GO:0030246: carbohydrate binding,GO:0042803: protein homodimerization activity,GO:0046872: metal ion binding	Extracellular	15	0	23368|23370|761912|761775|764073|758815|758858|809424		Asgr1|IDBG-193435|ENSMUSG00000020884|11889	ASGR1|IDBG-634567|ENSBTAG00000012071|509121	2017-02-20
ASGR2	ENSG00000161944	433	ASGR2	asialoglycoprotein receptor 2	ASGP-R2|ASGPR2|CLEC4H2|HBXBP|HL-2	ASGR2|IDBG-23219|ENSG00000161944|433	7101322	7115700	-1	17	p13.1	GO:0004873|asialoglycoprotein receptor activity|molecular_function#GO:0005515|protein binding|molecular_function#GO:0006898|receptor-mediated endocytosis|biological_process#GO:0007166|cell surface receptor signaling pathway|biological_process#GO:0009100|glycoprotein metabolic process|biological_process#GO:0016021|integral component of membrane|cellular_component#GO:0030246|carbohydrate binding|mo…	carbohydrate binding	GO:0004873: asialoglycoprotein receptor activity#GO:0005515: protein binding#GO:0030246: carbohydrate binding	GO:0004873: asialoglycoprotein receptor activity,GO:0005515: protein binding,GO:0030246: carbohydrate binding	Plasma membrane	18	1	23221|23227|364791|758280		Asgr2|IDBG-193500|ENSMUSG00000040963|11890	BT.18330|IDBG-634565|ENSBTAG00000025101|531519	2017-02-20
ASNS	ENSG00000070669	440	ASNS	asparagine synthetase (glutamine-hydrolyzing)	ASNSD|TS11	ASNS|IDBG-28257|ENSG00000070669|440	97852118	97872542	-1	7	q21.3	GO:0001889|liver development|biological_process#GO:0004066|asparagine synthase (glutamine-hydrolyzing) activity|molecular_function#GO:0005524|ATP binding|molecular_function#GO:0005829|cytosol|cellular_component#GO:0006520|cellular amino acid metabolic process|biological_process#GO:0006529|asparagine biosynthetic process|biological_process#GO:0006541|glutamine metabolic process|biological_process#…	cofactor binding	GO:0004066: asparagine synthase (glutamine-hydrolyzing) activity#GO:0005524: ATP binding#GO:0042803: protein homodimerization activity#GO:0048037: cofactor binding	GO:0004066: asparagine synthase (glutamine-hydrolyzing) activity,GO:0005524: ATP binding,GO:0042803: protein homodimerization activity,GO:0048037: cofactor binding	Cytoplasm	51	0	28259|241855|241857|382496|382498|382500|382502|382503|382504|382505|382509|382511|382512|382513		Asns|IDBG-128303|ENSMUSG00000029752|102641622,27053	ASNS|IDBG-629426|ENSBTAG00000003222|514209	2017-02-20
ASPN	ENSG00000106819	54829	ASPN	asporin		ASPN|IDBG-76212|ENSG00000106819|54829	92456205	92482506	-1	9	q22.31	GO:0005509|calcium ion binding|molecular_function#GO:0005515|protein binding|molecular_function#GO:0005518|collagen binding|molecular_function#GO:0005578|proteinaceous extracellular matrix|cellular_component#GO:0030282|bone mineralization|biological_process#GO:0030512|negative regulation of transforming growth factor beta receptor signaling pathway|biological_process#GO:0031012|extracellular matr…	collagen binding	GO:0005509: calcium ion binding#GO:0005515: protein binding#GO:0005518: collagen binding	GO:0005509: calcium ion binding,GO:0005515: protein binding,GO:0005518: collagen binding	Extracellular	0	0	76214|76216		Aspn|IDBG-151082|ENSMUSG00000021388|66695	ASPN|IDBG-636796|ENSBTAG00000011847|507990	2017-02-20
ASS1	ENSG00000130707	445	ASS1	argininosuccinate synthase 1	ASS|CTLN1	ASS1|IDBG-89475|ENSG00000130707|445	130444929	130501274	1	9	q34.11	GO:0000050|urea cycle|biological_process#GO:0000052|citrulline metabolic process|biological_process#GO:0000053|argininosuccinate metabolic process|biological_process#GO:0001101|response to acid|biological_process#GO:0001822|kidney development|biological_process#GO:0001889|liver development|biological_process#GO:0004055|argininosuccinate synthase activity|molecular_function#GO:0004066|asparagine s…	poly(A) RNA binding	GO:0004055: argininosuccinate synthase activity#GO:0004066: asparagine synthase (glutamine-hydrolyzing) activity#GO:0005515: protein binding#GO:0005524: ATP binding#GO:0015643: toxic substance binding#GO:0016597: amino acid binding#GO:0044822: poly(A) RNA binding	GO:0004055: argininosuccinate synthase activity,GO:0004066: asparagine synthase (glutamine-hydrolyzing) activity,GO:0005515: protein binding,GO:0005524: ATP binding,GO:0015643: toxic substance binding,GO:0016597: amino acid binding,GO:0044822: poly(A) RNA binding	Nucleus	42	0	89477|89479|89483|382519|382521			ASS1|IDBG-639901|ENSBTAG00000020747|280726	2017-02-20
ASTN1	ENSG00000152092	460	ASTN1	astrotactin 1	ASTN	ASTN1|IDBG-105011|ENSG00000152092|460	176857302	177164973	-1	1	q25.2	GO:0001764|neuron migration|biological_process#GO:0005515|protein binding|molecular_function#GO:0005575|cellular_component|cellular_component#GO:0005768|endosome|cellular_component#GO:0007158|neuron cell-cell adhesion|biological_process#GO:0007626|locomotory behavior|biological_process#GO:0009897|external side of plasma membrane|cellular_component#GO:0016021|integral component of membrane|cellula…	protein binding	GO:0005515: protein binding	GO:0005515: protein binding	Cell surface	1	0	105013|105017|389752		Astn1|IDBG-200749|ENSMUSG00000026587|11899	ASTN1|IDBG-636488|ENSBTAG00000012953|536162	2017-02-20
ATF5	ENSG00000169136	22809	ATF5	activating transcription factor 5	ATFX|HMFN0395	ATF5|IDBG-63891|ENSG00000169136|22809	49928702	49933935	1	19	q13.33	GO:0000977|RNA polymerase II regulatory region sequence-specific DNA binding|molecular_function#GO:0001228|RNA polymerase II transcription regulatory region sequence-specific DNA binding transcription factor activity involved in positive regulation of transcription|molecular_function#GO:0003700|sequence-specific DNA binding transcription factor activity|molecular_function#GO:0003714|transcription…	sequence-specific DNA binding	GO:0000977: RNA polymerase II regulatory region sequence-specific DNA binding#GO:0001228: RNA polymerase II transcription regulatory region sequence-specific DNA binding transcription factor activity involved in positive regulation of transcription#GO:0003700: sequence-specific DNA binding transcription factor activity#GO:0003714: transcription corepressor activity#GO:0005515: protein binding#GO:…	GO:0000977: RNA polymerase II regulatory region sequence-specific DNA binding,GO:0001228: RNA polymerase II transcription regulatory region sequence-specific DNA binding transcription factor activity involved in positive regulation of transcription,GO:0003700: sequence-specific DNA binding transcription factor activity,GO:0003714: transcription corepressor activity,GO:0005515: protein binding,GO:…	Nucleus	20	2	383613|764698|765901|762064|764386		Atf5|IDBG-179716|ENSMUSG00000038539|107503	ATF5|IDBG-640902|ENSBTAG00000003457|515654	2017-02-20
ATG3	ENSG00000144848	64422	ATG3	autophagy related 3		ATG3|IDBG-49891|ENSG00000144848|64422	112532509	112562046	-1	3	q13.2	GO:0000045|autophagic vacuole assembly|biological_process#GO:0000153|cytoplasmic ubiquitin ligase complex|cellular_component#GO:0000422|mitochondrion degradation|biological_process#GO:0005515|protein binding|molecular_function#GO:0005829|cytosol|cellular_component#GO:0006464|cellular protein modification process|biological_process#GO:0006612|protein targeting to membrane|biological_process#GO:000…	enzyme binding	GO:0005515: protein binding#GO:0019776: Atg8 ligase activity#GO:0019777: Atg12 ligase activity#GO:0019787: small conjugating protein ligase activity#GO:0019899: enzyme binding	GO:0005515: protein binding,GO:0019776: Atg8 ligase activity,GO:0019777: Atg12 ligase activity,GO:0019787: small conjugating protein ligase activity,GO:0019899: enzyme binding	Cytoplasm	41	3	49893|295230|473530|473434		Atg3|IDBG-162821|ENSMUSG00000022663|67841	ATG3|IDBG-632300|ENSBTAG00000009084|508571	2017-02-20
ATG5	ENSG00000057663	9474	ATG5	autophagy related 5	APG5|APG5-LIKE|APG5L|ASP|hAPG5	ATG5|IDBG-94856|ENSG00000057663|9474	106184476	106325820	-1	6	q21	GO:0000045|autophagic vacuole assembly|biological_process#GO:0001974|blood vessel remodeling|biological_process#GO:0002739|regulation of cytokine secretion involved in immune response|biological_process#GO:0005515|protein binding|molecular_function#GO:0005737|cytoplasm|cellular_component#GO:0005776|autophagic vacuole|cellular_component#GO:0005930|axoneme|cellular_component#GO:0006914|autophagy|bi…	protein binding	GO:0005515: protein binding	GO:0005515: protein binding	Plasma membrane	61	12	94858|94860|94862|94864|806386		Atg5|IDBG-148568|ENSMUSG00000038160|11793	ATG5|IDBG-631895|ENSBTAG00000005400|532686	2017-02-20
ATHL1	ENSG00000142102	80162	ATHL1	ATH1, acid trehalase-like 1 (yeast)		ATHL1|IDBG-16111|ENSG00000142102|80162	289135	296107	1	11	p15.5	GO:0003824|catalytic activity|molecular_function#GO:0005975|carbohydrate metabolic process|biological_process#GO:0016798|hydrolase activity, acting on glycosyl bonds|molecular_function	hydrolase activity	GO:0003824: catalytic activity#GO:0016798: hydrolase activity, acting on glycosyl bonds	GO:0003824: catalytic activity,GO:0016798: hydrolase activity, acting on glycosyl bonds	Unknown	2	0	234882|292465|292466|292467|594117		Athl1|IDBG-211913|ENSMUSG00000062031|212974	ATHL1|IDBG-641950|ENSBTAG00000016722|511919	2017-02-20
ATL1	ENSG00000198513	51062	ATL1	atlastin GTPase 1		ATL1|IDBG-6063|ENSG00000198513|51062	50532509	50633068	1	14	q22.1	GO:0000137|Golgi cis cisterna|cellular_component#GO:0000139|Golgi membrane|cellular_component#GO:0003924|GTPase activity|molecular_function#GO:0005515|protein binding|molecular_function#GO:0005525|GTP binding|molecular_function#GO:0005783|endoplasmic reticulum|cellular_component#GO:0005789|endoplasmic reticulum membrane|cellular_component#GO:0005794|Golgi apparatus|cellular_component#GO:0006184|G…	identical protein binding	GO:0003924: GTPase activity#GO:0005515: protein binding#GO:0005525: GTP binding#GO:0042802: identical protein binding	GO:0003924: GTPase activity,GO:0005515: protein binding,GO:0005525: GTP binding,GO:0042802: identical protein binding	Plasma membrane	3	0	6065|368096|591825|603554|591356|586162|584898|594276		Atl1|IDBG-145175|ENSMUSG00000021066|73991	ATL1|IDBG-646455|ENSBTAG00000014312|535424	2017-02-20
ATM	ENSG00000149311	472	ATM	ataxia telangiectasia mutated	AT1|ATA|ATC|ATD|ATDC|ATE|TEL1|TELO1	ATM|IDBG-70193|ENSG00000149311|472	108222484	108369102	1	11	q22.3	GO:0000077|DNA damage checkpoint|biological_process#GO:0000723|telomere maintenance|biological_process#GO:0000724|double-strand break repair via homologous recombination|biological_process#GO:0000781|chromosome, telomeric region|cellular_component#GO:0001666|response to hypoxia|biological_process#GO:0001756|somitogenesis|biological_process#GO:0002331|pre-B cell allelic exclusion|biological_proces…	transferase activity	GO:0003677: DNA binding#GO:0004672: protein kinase activity#GO:0004674: protein serine/threonine kinase activity#GO:0004677: DNA-dependent protein kinase activity#GO:0005488: binding#GO:0005515: protein binding#GO:0005524: ATP binding#GO:0016303: 1-phosphatidylinositol-3-kinase activity#GO:0016772: transferase activity, transferring phosphorus-containing groups#GO:0016773: phosphotransferase acti…	GO:0003677: DNA binding,GO:0004672: protein kinase activity,GO:0004674: protein serine/threonine kinase activity,GO:0004677: DNA-dependent protein kinase activity,GO:0005488: binding,GO:0005515: protein binding,GO:0005524: ATP binding,GO:0016303: 1-phosphatidylinositol-3-kinase activity,GO:0016772: transferase activity, transferring phosphorus-containing groups,GO:0016773: phosphotransferase acti…	Nucleus	221	7	70195|382900|592565|586263|593972|806730|806747|584640|596936|718655		Atm|IDBG-165511|ENSMUSG00000034218|11920	ATM|IDBG-629882|ENSBTAG00000003111|526824	2017-02-20
ATOH1	ENSG00000172238	474	ATOH1	atonal homolog 1 (Drosophila)	ATH1|bHLHa14|HATH1|MATH-1	ATOH1|IDBG-30325|ENSG00000172238|474	93828753	93830964	1	4	q22.2	GO:0000978|RNA polymerase II core promoter proximal region sequence-specific DNA binding|molecular_function#GO:0001077|RNA polymerase II core promoter proximal region sequence-specific DNA binding transcription factor activity involved in positive regulation of transcription|molecular_function#GO:0001764|neuron migration|biological_process#GO:0003677|DNA binding|molecular_function#GO:0003700|sequ…	protein dimerization activity	GO:0000978: RNA polymerase II core promoter proximal region sequence-specific DNA binding#GO:0001077: RNA polymerase II core promoter proximal region sequence-specific DNA binding transcription factor activity involved in positive regulation of transcription#GO:0003677: DNA binding#GO:0003700: sequence-specific DNA binding transcription factor activity#GO:0005515: protein binding#GO:0031490: chro…	GO:0000978: RNA polymerase II core promoter proximal region sequence-specific DNA binding,GO:0001077: RNA polymerase II core promoter proximal region sequence-specific DNA binding transcription factor activity involved in positive regulation of transcription,GO:0003677: DNA binding,GO:0003700: sequence-specific DNA binding transcription factor activity,GO:0005515: protein binding,GO:0031490: chro…	Nucleus	0	4	30327		Atoh1|IDBG-152860|ENSMUSG00000073043|11921	ATOH1|IDBG-648579|ENSBTAG00000002895|539158	2017-02-20
ATP2A1	ENSG00000196296	487	ATP2A1	ATPase, Ca++ transporting, cardiac muscle, fast twitch 1	ATP2A|SERCA1	ATP2A1|IDBG-23611|ENSG00000196296|487	28878405	28904509	1	16	p11.2	GO:0000166|nucleotide binding|molecular_function#GO:0005388|calcium-transporting ATPase activity|molecular_function#GO:0005509|calcium ion binding|molecular_function#GO:0005515|protein binding|molecular_function#GO:0005524|ATP binding|molecular_function#GO:0005789|endoplasmic reticulum membrane|cellular_component#GO:0005793|endoplasmic reticulum-Golgi intermediate compartment|cellular_component#G…	metal ion binding	GO:0000166: nucleotide binding#GO:0005388: calcium-transporting ATPase activity#GO:0005509: calcium ion binding#GO:0005515: protein binding#GO:0005524: ATP binding#GO:0019829: cation-transporting ATPase activity#GO:0042803: protein homodimerization activity#GO:0046872: metal ion binding	GO:0000166: nucleotide binding,GO:0005388: calcium-transporting ATPase activity,GO:0005509: calcium ion binding,GO:0005515: protein binding,GO:0005524: ATP binding,GO:0019829: cation-transporting ATPase activity,GO:0042803: protein homodimerization activity,GO:0046872: metal ion binding	Plasma membrane	9	0	23613|239385|604253|746542|750362|749496|752582|751155		Atp2a1|IDBG-209499|ENSMUSG00000030730|11937	BT.62768|IDBG-638938|ENSBTAG00000006541|518117	2017-02-20
ATP2A2	ENSG00000174437	488	ATP2A2	ATPase, Ca++ transporting, cardiac muscle, slow twitch 2	ATP2B|DAR|DD|SERCA2	ATP2A2|IDBG-56943|ENSG00000174437|488	110280756	110351093	1	12	q24.11	GO:0000166|nucleotide binding|molecular_function#GO:0002026|regulation of the force of heart contraction|biological_process#GO:0005388|calcium-transporting ATPase activity|molecular_function#GO:0005515|protein binding|molecular_function#GO:0005524|ATP binding|molecular_function#GO:0005783|endoplasmic reticulum|cellular_component#GO:0005789|endoplasmic reticulum membrane|cellular_component#GO:0005…	calcium-transporting ATPase activity involved in regulation of cardiac muscle cell membrane potential	GO:0000166: nucleotide binding#GO:0005388: calcium-transporting ATPase activity#GO:0005515: protein binding#GO:0005524: ATP binding#GO:0008022: protein C-terminus binding#GO:0019829: cation-transporting ATPase activity#GO:0019899: enzyme binding#GO:0044548: S100 protein binding#GO:0046872: metal ion binding#GO:0086039: calcium-transporting ATPase activity involved in regulation of cardiac muscle …	GO:0000166: nucleotide binding,GO:0005388: calcium-transporting ATPase activity,GO:0005515: protein binding,GO:0005524: ATP binding,GO:0008022: protein C-terminus binding,GO:0019829: cation-transporting ATPase activity,GO:0019899: enzyme binding,GO:0044548: S100 protein binding,GO:0046872: metal ion binding,GO:0086039: calcium-transporting ATPase activity involved in regulation of cardiac muscle …	Plasma membrane	48	3	56945|56947|598593|588695|596997|591596		Atp2a2|IDBG-198239|ENSMUSG00000029467|11938	ATP2A2|IDBG-633099|ENSBTAG00000001398|540568	2017-02-20
ATP2C1	ENSG00000017260	27032	ATP2C1	ATPase, Ca++ transporting, type 2C, member 1		ATP2C1|IDBG-56432|ENSG00000017260|27032	130850595	131016712	1	3	q22.1	GO:0000139|Golgi membrane|cellular_component#GO:0000166|nucleotide binding|molecular_function#GO:0004871|signal transducer activity|molecular_function#GO:0005388|calcium-transporting ATPase activity|molecular_function#GO:0005509|calcium ion binding|molecular_function#GO:0005524|ATP binding|molecular_function#GO:0005794|Golgi apparatus|cellular_component#GO:0005802|trans-Golgi network|cellular_com…	metal ion binding	GO:0000166: nucleotide binding#GO:0004871: signal transducer activity#GO:0005388: calcium-transporting ATPase activity#GO:0005509: calcium ion binding#GO:0005524: ATP binding#GO:0015410: manganese-transporting ATPase activity#GO:0019829: cation-transporting ATPase activity#GO:0030145: manganese ion binding#GO:0046872: metal ion binding	GO:0000166: nucleotide binding,GO:0004871: signal transducer activity,GO:0005388: calcium-transporting ATPase activity,GO:0005509: calcium ion binding,GO:0005524: ATP binding,GO:0015410: manganese-transporting ATPase activity,GO:0019829: cation-transporting ATPase activity,GO:0030145: manganese ion binding,GO:0046872: metal ion binding	Plasma membrane	5	0	56434|56438|384038|384039|485000|484308|485361|474016|478557|473702|481269|474528|485360|485039|479179|485100|477196|475583|485358|601382		Atp2c1|IDBG-195296|ENSMUSG00000032570|235574	ATP2C1|IDBG-639111|ENSBTAG00000011626|327663	2017-02-20
ATP4B	ENSG00000186009	496	ATP4B	ATPase, H+/K+ exchanging, beta polypeptide	ATP6B	ATP4B|IDBG-53569|ENSG00000186009|496	113648804	113658186	-1	13	q34	GO:0005886|plasma membrane|cellular_component#GO:0005890|sodium:potassium-exchanging ATPase complex|cellular_component#GO:0006813|potassium ion transport|biological_process#GO:0006814|sodium ion transport|biological_process#GO:0007155|cell adhesion|biological_process#GO:0008900|hydrogen:potassium-exchanging ATPase activity|molecular_function#GO:0010243|response to organonitrogen compound|biologic…	potassium-exchanging ATPase activity	GO:0008900: hydrogen:potassium-exchanging ATPase activity	GO:0008900: hydrogen:potassium-exchanging ATPase activity	Plasma membrane	5	0	53571		Atp4b|IDBG-135260|ENSMUSG00000031449|11945	BT.29440|IDBG-634494|ENSBTAG00000019961|614308	2017-02-20
ATP5A1	ENSG00000152234	498	ATP5A1	ATP synthase, H+ transporting, mitochondrial F1 complex, alpha subunit 1, cardiac muscle	ATP5A|ATP5AL2|ATPM|hATP1|HEL-S-123m|MC5DN4|MOM2|OMR|ORM	ATP5A1|IDBG-2902|ENSG00000152234|498	46080248	46104334	-1	18	q21.1	GO:0001937|negative regulation of endothelial cell proliferation|biological_process#GO:0005515|protein binding|molecular_function#GO:0005524|ATP binding|molecular_function#GO:0005739|mitochondrion|cellular_component#GO:0005743|mitochondrial inner membrane|cellular_component#GO:0005753|mitochondrial proton-transporting ATP synthase complex|cellular_component#GO:0005759|mitochondrial matrix|cellula…	hydrolase activity	GO:0005515: protein binding#GO:0005524: ATP binding#GO:0016820: hydrolase activity, acting on acid anhydrides, catalyzing transmembrane movement of substances#GO:0016887: ATPase activity#GO:0022857: transmembrane transporter activity#GO:0042288: MHC class I protein binding#GO:0044822: poly(A) RNA binding#GO:0046933: proton-transporting ATP synthase activity, rotational mechanism#GO:0046961: proto…	GO:0005515: protein binding,GO:0005524: ATP binding,GO:0016820: hydrolase activity, acting on acid anhydrides, catalyzing transmembrane movement of substances,GO:0016887: ATPase activity,GO:0022857: transmembrane transporter activity,GO:0042288: MHC class I protein binding,GO:0044822: poly(A) RNA binding,GO:0046933: proton-transporting ATP synthase activity, rotational mechanism,GO:0046961: proto…	Plasma membrane	98	4	2904|232177|727393|726602|727489|726016|726124|727653|727465|726089|727551|725536|726013|726781		Atp5a1|IDBG-160170|ENSMUSG00000025428|11946	ATP5A1|IDBG-644576|ENSBTAG00000002507|282578	2017-02-20
ATP5B	ENSG00000110955	506	ATP5B	ATP synthase, H+ transporting, mitochondrial F1 complex, beta polypeptide	ATPMB|ATPSB|HEL-S-271	ATP5B|IDBG-41395|ENSG00000110955|506	56638175	56646068	-1	12	q13.3	GO:0001525|angiogenesis|biological_process#GO:0001649|osteoblast differentiation|biological_process#GO:0005215|transporter activity|molecular_function#GO:0005515|protein binding|molecular_function#GO:0005524|ATP binding|molecular_function#GO:0005634|nucleus|cellular_component#GO:0005739|mitochondrion|cellular_component#GO:0005743|mitochondrial inner membrane|cellular_component#GO:0005753|mitochon…	hydrolase activity	GO:0005215: transporter activity#GO:0005515: protein binding#GO:0005524: ATP binding#GO:0016820: hydrolase activity, acting on acid anhydrides, catalyzing transmembrane movement of substances#GO:0016887: ATPase activity#GO:0017111: nucleoside-triphosphatase activity#GO:0022857: transmembrane transporter activity#GO:0042288: MHC class I protein binding#GO:0046933: proton-transporting ATP synthase …	GO:0005215: transporter activity,GO:0005515: protein binding,GO:0005524: ATP binding,GO:0016820: hydrolase activity, acting on acid anhydrides, catalyzing transmembrane movement of substances,GO:0016887: ATPase activity,GO:0017111: nucleoside-triphosphatase activity,GO:0022857: transmembrane transporter activity,GO:0042288: MHC class I protein binding,GO:0046933: proton-transporting ATP synthase …	Nucleus	117	6	41397|584463|587791|590780|585674		Atp5b|IDBG-196497|ENSMUSG00000025393|11947	ATP5B|IDBG-635890|ENSBTAG00000013315|327675	2017-02-20
ATP6V1H	ENSG00000047249	51606	ATP6V1H	ATPase, H+ transporting, lysosomal 50/57kDa, V1 subunit H		ATP6V1H|IDBG-21670|ENSG00000047249|51606	53715557	53843558	-1	8	q11.23	GO:0000221|vacuolar proton-transporting V-type ATPase, V1 domain|cellular_component#GO:0005488|binding|molecular_function#GO:0005515|protein binding|molecular_function#GO:0005765|lysosomal membrane|cellular_component#GO:0005829|cytosol|cellular_component#GO:0005886|plasma membrane|cellular_component#GO:0006200|ATP catabolic process|biological_process#GO:0006879|cellular iron ion homeostasis|biolo…	hydrolase activity	GO:0005488: binding#GO:0005515: protein binding#GO:0016820: hydrolase activity, acting on acid anhydrides, catalyzing transmembrane movement of substances#GO:0016887: ATPase activity#GO:0030234: enzyme regulator activity#GO:0046961: proton-transporting ATPase activity, rotational mechanism	GO:0005488: binding,GO:0005515: protein binding,GO:0016820: hydrolase activity, acting on acid anhydrides, catalyzing transmembrane movement of substances,GO:0016887: ATPase activity,GO:0030234: enzyme regulator activity,GO:0046961: proton-transporting ATPase activity, rotational mechanism	Plasma membrane	31	0	21672|21674|236754|482562|479364|482339|476614|483970|479087		Atp6v1h|IDBG-131744|ENSMUSG00000033793|108664	BT.61946|IDBG-644395|ENSBTAG00000003450|282657	2017-02-20
ATR	ENSG00000175054	545	ATR	ataxia telangiectasia and Rad3 related	FCTCS|FRP1|MEC1|SCKL|SCKL1	ATR|IDBG-59521|ENSG00000175054|545	142449235	142578826	-1	3	q23	GO:0000077|DNA damage checkpoint|biological_process#GO:0001741|XY body|cellular_component#GO:0003677|DNA binding|molecular_function#GO:0004672|protein kinase activity|molecular_function#GO:0004674|protein serine/threonine kinase activity|molecular_function#GO:0005488|binding|molecular_function#GO:0005515|protein binding|molecular_function#GO:0005524|ATP binding|molecular_function#GO:0005654|nucle…	transferase activity	GO:0003677: DNA binding#GO:0004672: protein kinase activity#GO:0004674: protein serine/threonine kinase activity#GO:0005488: binding#GO:0005515: protein binding#GO:0005524: ATP binding#GO:0016772: transferase activity, transferring phosphorus-containing groups#GO:0016773: phosphotransferase activity, alcohol group as acceptor#GO:0032405: MutLalpha complex binding#GO:0032407: MutSalpha complex bin…	GO:0003677: DNA binding,GO:0004672: protein kinase activity,GO:0004674: protein serine/threonine kinase activity,GO:0005488: binding,GO:0005515: protein binding,GO:0005524: ATP binding,GO:0016772: transferase activity, transferring phosphorus-containing groups,GO:0016773: phosphotransferase activity, alcohol group as acceptor,GO:0032405: MutLalpha complex binding,GO:0032407: MutSalpha complex bin…	Nucleus	125	5	59525|475367|485373|475490|481751|476730		Atr|IDBG-191646|ENSMUSG00000032409|245000	ATR|IDBG-638174|ENSBTAG00000011529|504869	2017-02-20
AURKB	ENSG00000178999	9212	AURKB	aurora kinase B	AIK2|AIM-1|AIM1|ARK2|AurB|aurkb-sv1|aurkb-sv2|IPL1|PPP1R48|STK12|STK5	AURKB|IDBG-28278|ENSG00000178999|9212	8204733	8210600	-1	17	p13.1	GO:0000122|negative regulation of transcription from RNA polymerase II promoter|biological_process#GO:0000278|mitotic cell cycle|biological_process#GO:0000779|condensed chromosome, centromeric region|cellular_component#GO:0000780|condensed nuclear chromosome, centromeric region|cellular_component#GO:0002903|negative regulation of B cell apoptotic process|biological_process#GO:0004672|protein kina…	transferase activity	GO:0004672: protein kinase activity#GO:0004674: protein serine/threonine kinase activity#GO:0004712: protein serine/threonine/tyrosine kinase activity#GO:0004713: protein tyrosine kinase activity#GO:0005515: protein binding#GO:0005524: ATP binding#GO:0016772: transferase activity, transferring phosphorus-containing groups#GO:0035174: histone serine kinase activity#GO:0046872: metal ion binding	GO:0004672: protein kinase activity,GO:0004674: protein serine/threonine kinase activity,GO:0004712: protein serine/threonine/tyrosine kinase activity,GO:0004713: protein tyrosine kinase activity,GO:0005515: protein binding,GO:0005524: ATP binding,GO:0016772: transferase activity, transferring phosphorus-containing groups,GO:0035174: histone serine kinase activity,GO:0046872: metal ion binding	Nucleus	203	1	28282|599743|757975|763205|764877|760697|757863|764257|759428|757806		Aurkb|IDBG-189620|ENSMUSG00000020897|20877	AURKB|IDBG-635657|ENSBTAG00000001717|360192	2017-02-20
AURKC	ENSG00000105146	6795	AURKC	aurora kinase C	AIE2|AIK3|ARK3|AurC|aurora-C|SPGF5|STK13	AURKC|IDBG-71872|ENSG00000105146|6795	57230802	57235548	1	19	q13.43	GO:0000775|chromosome, centromeric region|cellular_component#GO:0000793|condensed chromosome|cellular_component#GO:0000910|cytokinesis|biological_process#GO:0004672|protein kinase activity|molecular_function#GO:0004674|protein serine/threonine kinase activity|molecular_function#GO:0004712|protein serine/threonine/tyrosine kinase activity|molecular_function#GO:0004713|protein tyrosine kinase activ…	transferase activity	GO:0004672: protein kinase activity#GO:0004674: protein serine/threonine kinase activity#GO:0004712: protein serine/threonine/tyrosine kinase activity#GO:0004713: protein tyrosine kinase activity#GO:0005524: ATP binding#GO:0016772: transferase activity, transferring phosphorus-containing groups	GO:0004672: protein kinase activity,GO:0004674: protein serine/threonine kinase activity,GO:0004712: protein serine/threonine/tyrosine kinase activity,GO:0004713: protein tyrosine kinase activity,GO:0005524: ATP binding,GO:0016772: transferase activity, transferring phosphorus-containing groups	Nucleus	17	0	71874|385547|385549|765612|761478|763843|766012|763239		Aurkc|IDBG-141309|ENSMUSG00000070837|20871		2017-02-20
AVEN	ENSG00000169857	57099	AVEN	apoptosis, caspase activation inhibitor		AVEN|IDBG-5324|ENSG00000169857|57099	33866227	34039176	-1	15	q14	GO:0005515|protein binding|molecular_function#GO:0005622|intracellular|cellular_component#GO:0006915|apoptotic process|biological_process#GO:0012505|endomembrane system|cellular_component#GO:0016020|membrane|cellular_component#GO:0043066|negative regulation of apoptotic process|biological_process	protein binding	GO:0005515: protein binding	GO:0005515: protein binding	Plasma membrane	8	0	5326|584079		Aven|IDBG-196731|ENSMUSG00000003604|74268	AVEN|IDBG-646114|ENSBTAG00000044029|512666	2017-02-20
AVP	ENSG00000101200	551	AVP	arginine vasopressin	ADH|ARVP|AVP-NPII|AVRP|VP	AVP|IDBG-45432|ENSG00000101200|551	3082556	3084724	-1	20	p13	GO:0002125|maternal aggressive behavior|biological_process#GO:0003084|positive regulation of systemic arterial blood pressure|biological_process#GO:0004672|protein kinase activity|molecular_function#GO:0004871|signal transducer activity|molecular_function#GO:0005102|receptor binding|molecular_function#GO:0005184|neuropeptide hormone activity|molecular_function#GO:0005185|neurohypophyseal hormone …	cysteine-type endopeptidase inhibitor activity involved in apoptotic process	GO:0004672: protein kinase activity#GO:0004871: signal transducer activity#GO:0005102: receptor binding#GO:0005184: neuropeptide hormone activity#GO:0005185: neurohypophyseal hormone activity#GO:0005515: protein binding#GO:0031894: V1A vasopressin receptor binding#GO:0031895: V1B vasopressin receptor binding#GO:0043027: cysteine-type endopeptidase inhibitor activity involved in apoptotic process	GO:0004672: protein kinase activity,GO:0004871: signal transducer activity,GO:0005102: receptor binding,GO:0005184: neuropeptide hormone activity,GO:0005185: neurohypophyseal hormone activity,GO:0005515: protein binding,GO:0031894: V1A vasopressin receptor binding,GO:0031895: V1B vasopressin receptor binding,GO:0043027: cysteine-type endopeptidase inhibitor activity involved in apoptotic process	Extracellular	5	0	45434		Avp|IDBG-206576|ENSMUSG00000037727|11998	AVP|IDBG-640134|ENSBTAG00000008027|280728	2017-02-20
AVPR1A	ENSG00000166148	552	AVPR1A	arginine vasopressin receptor 1A	AVPR V1a|AVPR1|V1aR	AVPR1A|IDBG-44561|ENSG00000166148|552	63142759	63150942	-1	12	q14.2	GO:0001992|regulation of systemic arterial blood pressure by vasopressin|biological_process#GO:0002125|maternal aggressive behavior|biological_process#GO:0003084|positive regulation of systemic arterial blood pressure|biological_process#GO:0004930|G-protein coupled receptor activity|molecular_function#GO:0005000|vasopressin receptor activity|molecular_function#GO:0005080|protein kinase C binding|…	V1A vasopressin receptor binding	GO:0004930: G-protein coupled receptor activity#GO:0005000: vasopressin receptor activity#GO:0005080: protein kinase C binding#GO:0005515: protein binding#GO:0017046: peptide hormone binding#GO:0031894: V1A vasopressin receptor binding	GO:0004930: G-protein coupled receptor activity,GO:0005000: vasopressin receptor activity,GO:0005080: protein kinase C binding,GO:0005515: protein binding,GO:0017046: peptide hormone binding,GO:0031894: V1A vasopressin receptor binding	Plasma membrane	3	0	44563|600001		Avpr1a|IDBG-193300|ENSMUSG00000020123|54140	AVPR1A|IDBG-634667|ENSBTAG00000007175|538439	2017-02-20
AVPR1B	ENSG00000198049	553	AVPR1B	arginine vasopressin receptor 1B	AVPR3	AVPR1B|IDBG-106206|ENSG00000198049|553	206109692	206117699	-1	1	q32.1	GO:0001992|regulation of systemic arterial blood pressure by vasopressin|biological_process#GO:0004930|G-protein coupled receptor activity|molecular_function#GO:0005000|vasopressin receptor activity|molecular_function#GO:0005080|protein kinase C binding|molecular_function#GO:0005768|endosome|cellular_component#GO:0005886|plasma membrane|cellular_component#GO:0005887|integral component of plasma m…	protein kinase C binding	GO:0004930: G-protein coupled receptor activity#GO:0005000: vasopressin receptor activity#GO:0005080: protein kinase C binding	GO:0004930: G-protein coupled receptor activity,GO:0005000: vasopressin receptor activity,GO:0005080: protein kinase C binding	Plasma membrane	1	0	106208		Avpr1b|IDBG-191336|ENSMUSG00000026432|26361	AVPR1B|IDBG-628969|ENSBTAG00000017301|282861	2017-02-20
AXIN1	ENSG00000103126	8312	AXIN1	axin 1	AXIN|PPP1R49	AXIN1|IDBG-7404|ENSG00000103126|8312	287440	352673	-1	16	p13.3	GO:0000209|protein polyubiquitination|biological_process#GO:0001701|in utero embryonic development|biological_process#GO:0001743|optic placode formation|biological_process#GO:0001932|regulation of protein phosphorylation|biological_process#GO:0001934|positive regulation of protein phosphorylation|biological_process#GO:0002039|p53 binding|molecular_function#GO:0004871|signal transducer activity|mo…	R-SMAD binding	GO:0002039: p53 binding#GO:0004871: signal transducer activity#GO:0005096: GTPase activator activity#GO:0005102: receptor binding#GO:0005515: protein binding#GO:0008013: beta-catenin binding#GO:0008022: protein C-terminus binding#GO:0019899: enzyme binding#GO:0019901: protein kinase binding#GO:0019904: protein domain specific binding#GO:0031625: ubiquitin protein ligase binding#GO:0032947: protei…	GO:0002039: p53 binding,GO:0004871: signal transducer activity,GO:0005096: GTPase activator activity,GO:0005102: receptor binding,GO:0005515: protein binding,GO:0008013: beta-catenin binding,GO:0008022: protein C-terminus binding,GO:0019899: enzyme binding,GO:0019901: protein kinase binding,GO:0019904: protein domain specific binding,GO:0031625: ubiquitin protein ligase binding,GO:0032947: protei…	Nucleus	100	33	7408|7412|361459		Axin1|IDBG-154815|ENSMUSG00000024182|12005	AXIN1|IDBG-633677|ENSBTAG00000016577|504357	2017-02-20
AZGP1	ENSG00000160862	563	AZGP1	alpha-2-glycoprotein 1, zinc-binding	ZA2G|ZAG	AZGP1|IDBG-30185|ENSG00000160862|563	99966720	99976157	-1	7	q22.1	GO:0001580|detection of chemical stimulus involved in sensory perception of bitter taste|biological_process#GO:0001895|retina homeostasis|biological_process#GO:0001916|positive regulation of T cell mediated cytotoxicity|biological_process#GO:0001948|glycoprotein binding|molecular_function#GO:0002474|antigen processing and presentation of peptide antigen via MHC class I|biological_process#GO:00045…	peptide antigen binding	GO:0001948: glycoprotein binding#GO:0004540: ribonuclease activity#GO:0005515: protein binding#GO:0008320: protein transmembrane transporter activity#GO:0042605: peptide antigen binding	GO:0001948: glycoprotein binding,GO:0004540: ribonuclease activity,GO:0005515: protein binding,GO:0008320: protein transmembrane transporter activity,GO:0042605: peptide antigen binding	Nucleus	13	0	30187|383077|383079		Azgp1|IDBG-205632|ENSMUSG00000037053|12007	AZGP1|IDBG-640744|ENSBTAG00000026236|508800	2017-02-20
AZU1	ENSG00000172232	566	AZU1	azurocidin 1	AZAMP|AZU|CAP37|HBP|HUMAZUR|NAZC	AZU1|IDBG-13012|ENSG00000172232|566	825097	832018	1	19	p13.3	GO:0001774|microglial cell activation|biological_process#GO:0003824|catalytic activity|molecular_function#GO:0004252|serine-type endopeptidase activity|molecular_function#GO:0005576|extracellular region|cellular_component#GO:0006508|proteolysis|biological_process#GO:0006954|inflammatory response|biological_process#GO:0007205|protein kinase C-activating G-protein coupled receptor signaling pathway…	toxic substance binding	GO:0003824: catalytic activity#GO:0004252: serine-type endopeptidase activity#GO:0008201: heparin binding#GO:0015643: toxic substance binding	GO:0003824: catalytic activity,GO:0004252: serine-type endopeptidase activity,GO:0008201: heparin binding,GO:0015643: toxic substance binding	Extracellular	7	0	13016|812713			BT.96677|IDBG-645515|ENSBTAG00000045829|100336938	2017-02-20
B2M	ENSG00000166710	567	B2M	beta-2-microglobulin		B2M|IDBG-9902|ENSG00000166710|567	44711477	44718877	1	15	q21.1	GO:0000139|Golgi membrane|cellular_component#GO:0001895|retina homeostasis|biological_process#GO:0001916|positive regulation of T cell mediated cytotoxicity|biological_process#GO:0002237|response to molecule of bacterial origin|biological_process#GO:0002474|antigen processing and presentation of peptide antigen via MHC class I|biological_process#GO:0002479|antigen processing and presentation of e…	identical protein binding	GO:0005515: protein binding#GO:0042802: identical protein binding	GO:0005515: protein binding,GO:0042802: identical protein binding	Extracellular	188	3	9904|600049|601739|589718|596485|603988|591779|600211		B2m|IDBG-202736|ENSMUSG00000060802|12010	B2M|IDBG-646936|ENSBTAG00000012330|280729,783680	2017-02-20
B3GALNT1	ENSG00000169255	8706	B3GALNT1	beta-1,3-N-acetylgalactosaminyltransferase 1 (globoside blood group)	B3GALT3|beta3Gal-T3|galT3|Gb4Cer|GLCT3|GLOB|P|P1	B3GALNT1|IDBG-63670|ENSG00000169255|8706	161083883	161105384	-1	3	q26.1	GO:0000139|Golgi membrane|cellular_component#GO:0006486|protein glycosylation|biological_process#GO:0008378|galactosyltransferase activity|molecular_function#GO:0008499|UDP-galactose:beta-N-acetylglucosamine beta-1,3-galactosyltransferase activity|molecular_function#GO:0009312|oligosaccharide biosynthetic process|biological_process#GO:0016020|membrane|cellular_component#GO:0016021|integral compon…	beta-N-acetylglucosamine beta-1	GO:0008378: galactosyltransferase activity#GO:0008499: UDP-galactose:beta-N-acetylglucosamine beta-1,3-galactosyltransferase activity#GO:0016757: transferase activity, transferring glycosyl groups#GO:0047273: galactosylgalactosylglucosylceramide beta-D-acetylgalactosaminyltransferase activity	GO:0008378: galactosyltransferase activity,GO:0008499: UDP-galactose:beta-N-acetylglucosamine beta-1,3-galactosyltransferase activity,GO:0016757: transferase activity, transferring glycosyl groups,GO:0047273: galactosylgalactosylglucosylceramide beta-D-acetylgalactosaminyltransferase activity	Plasma membrane	1	0	63672|244964|244968|385133|481552|482281|474679|484251|482266|482004|477906|482625|475064		B3galnt1|IDBG-151548|ENSMUSG00000043300|26879	BT.30969|IDBG-647296|ENSBTAG00000046104|767844	2017-02-20
B3GNT5	ENSG00000176597	84002	B3GNT5	UDP-GlcNAc:betaGal beta-1,3-N-acetylglucosaminyltransferase 5		B3GNT5|IDBG-66966|ENSG00000176597|84002	183253244	183298504	1	3	q27.1	GO:0000139|Golgi membrane|cellular_component#GO:0005622|intracellular|cellular_component#GO:0006486|protein glycosylation|biological_process#GO:0007417|central nervous system development|biological_process#GO:0008378|galactosyltransferase activity|molecular_function#GO:0008457|beta-galactosyl-N-acetylglucosaminylgalactosylglucosyl-ceramide beta-1,3-acetylglucosaminyltransferase activity|molecular…	beta-galactosyl-N-acetylglucosaminylgalactosylglucosyl-ceramide beta-1	GO:0008378: galactosyltransferase activity#GO:0008457: beta-galactosyl-N-acetylglucosaminylgalactosylglucosyl-ceramide beta-1,3-acetylglucosaminyltransferase activity#GO:0008917: lipopolysaccharide N-acetylglucosaminyltransferase activity#GO:0016705: oxidoreductase activity, acting on paired donors, with incorporation or reduction of molecular oxygen#GO:0047256: lactosylceramide 1,3-N-acetyl-beta…	GO:0008378: galactosyltransferase activity,GO:0008457: beta-galactosyl-N-acetylglucosaminylgalactosylglucosyl-ceramide beta-1,3-acetylglucosaminyltransferase activity,GO:0008917: lipopolysaccharide N-acetylglucosaminyltransferase activity,GO:0016705: oxidoreductase activity, acting on paired donors, with incorporation or reduction of molecular oxygen,GO:0047256: lactosylceramide 1,3-N-acetyl-beta…	Plasma membrane	1	0	66968|475554|474366|476404|476381|478474		B3gnt5|IDBG-143290|ENSMUSG00000022686|108105	B3GNT5|IDBG-635642|ENSBTAG00000010397|767899	2017-02-20
B3GNTL1	ENSG00000175711	146712	B3GNTL1	UDP-GlcNAc:betaGal beta-1,3-N-acetylglucosaminyltransferase-like 1		B3GNTL1|IDBG-73846|ENSG00000175711|146712	82942155	83051810	-1	17	q25.3	GO:0008152|metabolic process|biological_process#GO:0016757|transferase activity, transferring glycosyl groups|molecular_function	transferase activity	GO:0016757: transferase activity, transferring glycosyl groups	GO:0016757: transferase activity, transferring glycosyl groups	Unknown	1	0	73848|760506|760488|763788		B3gntl1|IDBG-215002|ENSMUSG00000046605|210004		2017-02-20
B4GALNT2	ENSG00000167080	124872	B4GALNT2	beta-1,4-N-acetyl-galactosaminyl transferase 2		B4GALNT2|IDBG-57461|ENSG00000167080|124872	49132460	49169989	1	17	q21.32	GO:0006047|UDP-N-acetylglucosamine metabolic process|biological_process#GO:0006486|protein glycosylation|biological_process#GO:0008376|acetylgalactosaminyltransferase activity|molecular_function#GO:0016021|integral component of membrane|cellular_component#GO:0016758|transferase activity, transferring hexosyl groups|molecular_function#GO:0019276|UDP-N-acetylgalactosamine metabolic process|biologic…	transferase activity	GO:0008376: acetylgalactosaminyltransferase activity#GO:0016758: transferase activity, transferring hexosyl groups	GO:0008376: acetylgalactosaminyltransferase activity,GO:0016758: transferase activity, transferring hexosyl groups	Plasma membrane	0	0	57463|243792|475099		B4galnt2|IDBG-209723|ENSMUSG00000013418|14422	B4GALNT2|IDBG-638830|ENSBTAG00000009864|508108	2017-02-20
B4GALT1	ENSG00000086062	2683	B4GALT1	UDP-Gal:betaGlcNAc beta 1,4- galactosyltransferase, polypeptide 1	B4GAL-T1|beta4Gal-T1|CDG2D|GGTB2|GT1|GTB	B4GALT1|IDBG-56701|ENSG00000086062|2683	33104082	33167356	-1	9	p21.1	GO:0000138|Golgi trans cisterna|cellular_component#GO:0000139|Golgi membrane|cellular_component#GO:0002064|epithelial cell development|biological_process#GO:0002526|acute inflammatory response|biological_process#GO:0003831|beta-N-acetylglucosaminylglycopeptide beta-1,4-galactosyltransferase activity|molecular_function#GO:0003945|N-acetyllactosamine synthase activity|molecular_function#GO:0004461|…	beta-N-acetylglucosaminylglycopeptide beta-1	GO:0003831: beta-N-acetylglucosaminylglycopeptide beta-1,4-galactosyltransferase activity#GO:0003945: N-acetyllactosamine synthase activity#GO:0004461: lactose synthase activity#GO:0005515: protein binding#GO:0008092: cytoskeletal protein binding#GO:0008378: galactosyltransferase activity#GO:0016757: transferase activity, transferring glycosyl groups#GO:0030145: manganese ion binding#GO:0035250: …	GO:0003831: beta-N-acetylglucosaminylglycopeptide beta-1,4-galactosyltransferase activity,GO:0003945: N-acetyllactosamine synthase activity,GO:0004461: lactose synthase activity,GO:0005515: protein binding,GO:0008092: cytoskeletal protein binding,GO:0008378: galactosyltransferase activity,GO:0016757: transferase activity, transferring glycosyl groups,GO:0030145: manganese ion binding,GO:0035250: …	Extracellular	13	2	56703|590219		B4galt1|IDBG-136505|ENSMUSG00000028413|14595	B4GALT1|IDBG-635744|ENSBTAG00000015249|281781	2017-02-20
BAALC	ENSG00000164929	79870	BAALC	brain and acute leukemia, cytoplasmic		BAALC|IDBG-31581|ENSG00000164929|79870	103140710	103230305	1	8	q22.3	GO:0005737|cytoplasm|cellular_component#GO:0016020|membrane|cellular_component				Plasma membrane	3	0	31583|31585|31587|31589|374700		Baalc|IDBG-136627|ENSMUSG00000022296|	BT.35965|IDBG-645024|ENSBTAG00000026242|614130	2017-02-20
BAD	ENSG00000002330	572	BAD	BCL2-associated agonist of cell death	BBC2|BCL2L8	BAD|IDBG-53423|ENSG00000002330|572	64269830	64284704	-1	11	q13.1	GO:0001666|response to hypoxia|biological_process#GO:0001836|release of cytochrome c from mitochondria|biological_process#GO:0005515|protein binding|molecular_function#GO:0005543|phospholipid binding|molecular_function#GO:0005737|cytoplasm|cellular_component#GO:0005739|mitochondrion|cellular_component#GO:0005741|mitochondrial outer membrane|cellular_component#GO:0005829|cytosol|cellular_component…	protein heterodimerization activity	GO:0005515: protein binding#GO:0005543: phospholipid binding#GO:0008289: lipid binding#GO:0008656: cysteine-type endopeptidase activator activity involved in apoptotic process#GO:0019901: protein kinase binding#GO:0019903: protein phosphatase binding#GO:0030346: protein phosphatase 2B binding#GO:0043422: protein kinase B binding#GO:0046982: protein heterodimerization activity	GO:0005515: protein binding,GO:0005543: phospholipid binding,GO:0008289: lipid binding,GO:0008656: cysteine-type endopeptidase activator activity involved in apoptotic process,GO:0019901: protein kinase binding,GO:0019903: protein phosphatase binding,GO:0030346: protein phosphatase 2B binding,GO:0043422: protein kinase B binding,GO:0046982: protein heterodimerization activity	Cytoplasm	61	11	53425|241405|241407|594103|596999|598751		Bad|IDBG-137335|ENSMUSG00000024959|12015	BT.55802|IDBG-643918|ENSBTAG00000012511|615013	2017-02-20
BAG1	ENSG00000107262	573	BAG1	BCL2-associated athanogene	BAG-1|HAP|RAP46	BAG1|IDBG-56882|ENSG00000107262|573	33247820	33264763	-1	9	p13.3	GO:0001933|negative regulation of protein phosphorylation|biological_process#GO:0005057|receptor signaling protein activity|molecular_function#GO:0005515|protein binding|molecular_function#GO:0005634|nucleus|cellular_component#GO:0005737|cytoplasm|cellular_component#GO:0005829|cytosol|cellular_component#GO:0006915|apoptotic process|biological_process#GO:0007166|cell surface receptor signaling pat…	phosphoprotein binding	GO:0005057: receptor signaling protein activity#GO:0005515: protein binding#GO:0051087: chaperone binding#GO:0051219: phosphoprotein binding	GO:0005057: receptor signaling protein activity,GO:0005515: protein binding,GO:0051087: chaperone binding,GO:0051219: phosphoprotein binding	Nucleus	94	3	56886|56888|474634|479644|477405		Bag1|IDBG-136600|ENSMUSG00000028416|12017	BAG1|IDBG-635765|ENSBTAG00000017845|613855,781741	2017-02-20
BAG2	ENSG00000112208	9532	BAG2	BCL2-associated athanogene 2	BAG-2|dJ417I1.2	BAG2|IDBG-91571|ENSG00000112208|9532	57172326	57189833	1	6	p12.1	GO:0005515|protein binding|molecular_function#GO:0006457|protein folding|biological_process#GO:0019538|protein metabolic process|biological_process#GO:0051087|chaperone binding|molecular_function	chaperone binding	GO:0005515: protein binding#GO:0051087: chaperone binding	GO:0005515: protein binding,GO:0051087: chaperone binding	Unknown	106	3	91573		Bag2|IDBG-140714|ENSMUSG00000042215|213539	BAG2|IDBG-628617|ENSBTAG00000005355|506107	2017-02-20
BAG3	ENSG00000151929	9531	BAG3	BCL2-associated athanogene 3	BAG-3|BIS|CAIR-1|MFM6	BAG3|IDBG-91218|ENSG00000151929|9531	119651370	119677819	1	10	q26.11	GO:0005515|protein binding|molecular_function#GO:0005737|cytoplasm|cellular_component#GO:0005829|cytosol|cellular_component#GO:0005886|plasma membrane|cellular_component#GO:0006457|protein folding|biological_process#GO:0007420|brain development|biological_process#GO:0008625|extrinsic apoptotic signaling pathway via death domain receptors|biological_process#GO:0010664|negative regulation of striat…	chaperone binding	GO:0005515: protein binding#GO:0032403: protein complex binding#GO:0051087: chaperone binding	GO:0005515: protein binding,GO:0032403: protein complex binding,GO:0051087: chaperone binding	Plasma membrane	437	5	91220|386077		Bag3|IDBG-210660|ENSMUSG00000030847|29810	BT.65578|IDBG-640385|ENSBTAG00000013641|782633	2017-02-20
BAG4	ENSG00000156735	9530	BAG4	BCL2-associated athanogene 4	BAG-4|SODD	BAG4|IDBG-17465|ENSG00000156735|9530	38176533	38213301	1	8	p11.23	GO:0005057|receptor signaling protein activity|molecular_function#GO:0005515|protein binding|molecular_function#GO:0005634|nucleus|cellular_component#GO:0005737|cytoplasm|cellular_component#GO:0005829|cytosol|cellular_component#GO:0005886|plasma membrane|cellular_component#GO:0006457|protein folding|biological_process#GO:0010763|positive regulation of fibroblast migration|biological_process#GO:00…	chaperone binding	GO:0005057: receptor signaling protein activity#GO:0005515: protein binding#GO:0044822: poly(A) RNA binding#GO:0051087: chaperone binding	GO:0005057: receptor signaling protein activity,GO:0005515: protein binding,GO:0044822: poly(A) RNA binding,GO:0051087: chaperone binding	Nucleus	45	2	17467|366982|481190		Bag4|IDBG-144400|ENSMUSG00000037316|67384	BAG4|IDBG-629178|ENSBTAG00000013143|516353	2017-02-20
BAG5	ENSG00000166170	9529	BAG5	BCL2-associated athanogene 5	BAG-5	BAG5|IDBG-21751|ENSG00000166170|9529	103556544	103562831	-1	14	q32.33	GO:0005634|nucleus|cellular_component#GO:0006457|protein folding|biological_process#GO:0016020|membrane|cellular_component#GO:0016234|inclusion body|cellular_component#GO:0031397|negative regulation of protein ubiquitination|biological_process#GO:0031625|ubiquitin protein ligase binding|molecular_function#GO:0048471|perinuclear region of cytoplasm|cellular_component#GO:0051087|chaperone binding|m…	chaperone binding	GO:0031625: ubiquitin protein ligase binding#GO:0051087: chaperone binding	GO:0031625: ubiquitin protein ligase binding,GO:0051087: chaperone binding	Nucleus	44	0	21753|21755|378062|595822		Bag5|IDBG-173485|ENSMUSG00000049792|70369	BAG5|IDBG-635463|ENSBTAG00000017361|522854	2017-02-20
BAG6	ENSG00000204463	7917	BAG6	BCL2-associated athanogene 6	BAG-6|BAT3|D6S52E|G3	BAG6|IDBG-125033|ENSG00000204463|7917	31639028	31652705	-1	6	p21.33	GO:0001822|kidney development|biological_process#GO:0002376|immune system process|biological_process#GO:0005515|protein binding|molecular_function#GO:0005634|nucleus|cellular_component#GO:0005737|cytoplasm|cellular_component#GO:0005829|cytosol|cellular_component#GO:0006511|ubiquitin-dependent protein catabolic process|biological_process#GO:0006810|transport|biological_process#GO:0007130|synaptone…	proteasome binding	GO:0005515: protein binding#GO:0030544: Hsp70 protein binding#GO:0031593: polyubiquitin binding#GO:0043022: ribosome binding#GO:0070628: proteasome binding	GO:0005515: protein binding,GO:0030544: Hsp70 protein binding,GO:0031593: polyubiquitin binding,GO:0043022: ribosome binding,GO:0070628: proteasome binding	Nucleus	164	6			Bag6|IDBG-176819|ENSMUSG00000024392|224727	BT.23547|IDBG-634053|ENSBTAG00000019685|508605	2017-02-20
BAI1	ENSG00000181790	575	BAI1	brain-specific angiogenesis inhibitor 1	GDAIF	BAI1|IDBG-37582|ENSG00000181790|575	142449430	142545009	1	8	q24.3	GO:0004888|transmembrane signaling receptor activity|molecular_function#GO:0004930|G-protein coupled receptor activity|molecular_function#GO:0005515|protein binding|molecular_function#GO:0005886|plasma membrane|cellular_component#GO:0005887|integral component of plasma membrane|cellular_component#GO:0005911|cell-cell junction|cellular_component#GO:0007155|cell adhesion|biological_process#GO:00071…	protein binding	GO:0004888: transmembrane signaling receptor activity#GO:0004930: G-protein coupled receptor activity#GO:0005515: protein binding	GO:0004888: transmembrane signaling receptor activity,GO:0004930: G-protein coupled receptor activity,GO:0005515: protein binding	Cell surface	25	0	37584|483699|482490		Bai1|IDBG-149585|ENSMUSG00000034730|107831	BAI1|IDBG-643883|ENSBTAG00000006385|524070	2017-02-20
BAK1	ENSG00000030110	578	BAK1	BCL2-antagonist/killer 1	BAK|BAK-LIKE|BCL2L7|CDN1	BAK1|IDBG-82944|ENSG00000030110|578	33572547	33580293	-1	6	p21.31	GO:0001776|leukocyte homeostasis|biological_process#GO:0001782|B cell homeostasis|biological_process#GO:0001783|B cell apoptotic process|biological_process#GO:0001836|release of cytochrome c from mitochondria|biological_process#GO:0001974|blood vessel remodeling|biological_process#GO:0002262|myeloid cell homeostasis|biological_process#GO:0002352|B cell negative selection|biological_process#GO:000…	BH domain binding	GO:0005515: protein binding#GO:0031072: heat shock protein binding#GO:0042802: identical protein binding#GO:0042803: protein homodimerization activity#GO:0046872: metal ion binding#GO:0046982: protein heterodimerization activity#GO:0051087: chaperone binding#GO:0051400: BH domain binding	GO:0005515: protein binding,GO:0031072: heat shock protein binding,GO:0042802: identical protein binding,GO:0042803: protein homodimerization activity,GO:0046872: metal ion binding,GO:0046982: protein heterodimerization activity,GO:0051087: chaperone binding,GO:0051400: BH domain binding	Plasma membrane	63	2	82946|82950|375882		Bak1|IDBG-156207|ENSMUSG00000057789|12018	BAK1|IDBG-629109|ENSBTAG00000000428|514090	2017-02-20
BAMBI	ENSG00000095739	25805	BAMBI	BMP and activin membrane-bound inhibitor homolog (Xenopus laevis)	NMA	BAMBI|IDBG-66015|ENSG00000095739|25805	28677342	28682939	1	10	p12.1	GO:0004675|transmembrane receptor protein serine/threonine kinase activity|molecular_function#GO:0005024|transforming growth factor beta-activated receptor activity|molecular_function#GO:0005109|frizzled binding|molecular_function#GO:0005114|type II transforming growth factor beta receptor binding|molecular_function#GO:0005737|cytoplasm|cellular_component#GO:0005886|plasma membrane|cellular_compo…	type II transforming growth factor beta receptor binding	GO:0004675: transmembrane receptor protein serine/threonine kinase activity#GO:0005024: transforming growth factor beta-activated receptor activity#GO:0005109: frizzled binding#GO:0005114: type II transforming growth factor beta receptor binding	GO:0004675: transmembrane receptor protein serine/threonine kinase activity,GO:0005024: transforming growth factor beta-activated receptor activity,GO:0005109: frizzled binding,GO:0005114: type II transforming growth factor beta receptor binding	Plasma membrane	16	0	66017|811121		Bambi|IDBG-127778|ENSMUSG00000024232|68010	BAMBI|IDBG-638629|ENSBTAG00000003045|530147	2017-02-20
BANK1	ENSG00000153064	55024	BANK1	B-cell scaffold protein with ankyrin repeats 1		BANK1|IDBG-31917|ENSG00000153064|55024	101411286	102074812	1	4	q24	GO:0005515|protein binding|molecular_function#GO:0042113|B cell activation|biological_process	protein binding	GO:0005515: protein binding	GO:0005515: protein binding	Unknown	7	2	31919|375051|375054|479609|474383		Bank1|IDBG-195709|ENSMUSG00000037922|242248	BANK1|IDBG-640879|ENSBTAG00000015297|100299906	2017-02-20
BARD1	ENSG00000138376	580	BARD1	BRCA1 associated RING domain 1		BARD1|IDBG-80113|ENSG00000138376|580	214725646	214809711	-1	2	q35	GO:0000151|ubiquitin ligase complex|cellular_component#GO:0001894|tissue homeostasis|biological_process#GO:0003723|RNA binding|molecular_function#GO:0004842|ubiquitin-protein transferase activity|molecular_function#GO:0005515|protein binding|molecular_function#GO:0005634|nucleus|cellular_component#GO:0005730|nucleolus|cellular_component#GO:0005737|cytoplasm|cellular_component#GO:0006281|DNA repai…	protein heterodimerization activity	GO:0003723: RNA binding#GO:0004842: ubiquitin-protein transferase activity#GO:0005515: protein binding#GO:0008270: zinc ion binding#GO:0016874: ligase activity#GO:0019900: kinase binding#GO:0042803: protein homodimerization activity#GO:0046982: protein heterodimerization activity	GO:0003723: RNA binding,GO:0004842: ubiquitin-protein transferase activity,GO:0005515: protein binding,GO:0008270: zinc ion binding,GO:0016874: ligase activity,GO:0019900: kinase binding,GO:0042803: protein homodimerization activity,GO:0046982: protein heterodimerization activity	Nucleus	314	3	80115|388754|388755|388756|388757|809214|809215|809217|809220|809233|809237		Bard1|IDBG-164443|ENSMUSG00000026196|12021	BARD1|IDBG-643630|ENSBTAG00000033690|530961	2017-02-20
BARHL1	ENSG00000125492	56751	BARHL1	BarH-like homeobox 1		BARHL1|IDBG-90296|ENSG00000125492|56751	132582185	132590266	1	9	q34.13	GO:0001077|RNA polymerase II core promoter proximal region sequence-specific DNA binding transcription factor activity involved in positive regulation of transcription|molecular_function#GO:0001764|neuron migration|biological_process#GO:0003677|DNA binding|molecular_function#GO:0005634|nucleus|cellular_component#GO:0006351|transcription, DNA-templated|biological_process#GO:0007605|sensory percept…	sequence-specific DNA binding	GO:0001077: RNA polymerase II core promoter proximal region sequence-specific DNA binding transcription factor activity involved in positive regulation of transcription#GO:0003677: DNA binding#GO:0043565: sequence-specific DNA binding	GO:0001077: RNA polymerase II core promoter proximal region sequence-specific DNA binding transcription factor activity involved in positive regulation of transcription,GO:0003677: DNA binding,GO:0043565: sequence-specific DNA binding	Nucleus	3	2	90298|585743		Barhl1|IDBG-153156|ENSMUSG00000026805|54422	BT.61873|IDBG-640201|ENSBTAG00000023801|615585	2017-02-20
BARX1	ENSG00000131668	56033	BARX1	BARX homeobox 1		BARX1|IDBG-76800|ENSG00000131668|56033	93951622	93955372	-1	9	q22.32	GO:0000976|transcription regulatory region sequence-specific DNA binding|molecular_function#GO:0003677|DNA binding|molecular_function#GO:0003700|sequence-specific DNA binding transcription factor activity|molecular_function#GO:0005634|nucleus|cellular_component#GO:0006351|transcription, DNA-templated|biological_process#GO:0006355|regulation of transcription, DNA-templated|biological_process#GO:00…	sequence-specific DNA binding transcription factor activity	GO:0000976: transcription regulatory region sequence-specific DNA binding#GO:0003677: DNA binding#GO:0003700: sequence-specific DNA binding transcription factor activity	GO:0000976: transcription regulatory region sequence-specific DNA binding,GO:0003677: DNA binding,GO:0003700: sequence-specific DNA binding transcription factor activity	Nucleus	7	4	76804|295691		Barx1|IDBG-149909|ENSMUSG00000021381|12022	BARX1|IDBG-636951|ENSBTAG00000004468|539422	2017-02-20
BAX	ENSG00000087088	581	BAX	BCL2-associated X protein	BCL2L4	BAX|IDBG-61459|ENSG00000087088|581	48954815	48961798	1	19	q13.33	GO:0001541|ovarian follicle development|biological_process#GO:0001764|neuron migration|biological_process#GO:0001776|leukocyte homeostasis|biological_process#GO:0001777|T cell homeostatic proliferation|biological_process#GO:0001782|B cell homeostasis|biological_process#GO:0001783|B cell apoptotic process|biological_process#GO:0001822|kidney development|biological_process#GO:0001836|release of cyt…	BH3 domain binding	GO:0005515: protein binding#GO:0008289: lipid binding#GO:0015267: channel activity#GO:0042802: identical protein binding#GO:0042803: protein homodimerization activity#GO:0046982: protein heterodimerization activity#GO:0051434: BH3 domain binding	GO:0005515: protein binding,GO:0008289: lipid binding,GO:0015267: channel activity,GO:0042802: identical protein binding,GO:0042803: protein homodimerization activity,GO:0046982: protein heterodimerization activity,GO:0051434: BH3 domain binding	Nucleus	139	19	61461|61463|61465|61469|246811|383009|477758|484247|602426		Bax|IDBG-183241|ENSMUSG00000003873|12028	BAX|IDBG-640344|ENSBTAG00000013340|100850136,280730	2017-02-20
BBC3	ENSG00000105327	1.00423e+22	BBC3	BCL2 binding component 3		BBC3|IDBG-59341|ENSG00000105327|100422832,100422899,27113	47220822	47232766	-1	19	q13.32	GO:0001836|release of cytochrome c from mitochondria|biological_process#GO:0005515|protein binding|molecular_function#GO:0005739|mitochondrion|cellular_component#GO:0005741|mitochondrial outer membrane|cellular_component#GO:0005829|cytosol|cellular_component#GO:0006915|apoptotic process|biological_process#GO:0006919|activation of cysteine-type endopeptidase activity involved in apoptotic process|…	protein binding	GO:0005515: protein binding	GO:0005515: protein binding	Cytoplasm	25	0	59345|59347|382425|382426				2017-02-20
BBS2	ENSG00000125124	102724038583	BBS2	Bardet-Biedl syndrome 2	BBS	BBS2|IDBG-32014|ENSG00000125124|102724038,583	56466836	56520283	-1	16	q13	GO:0001103|RNA polymerase II repressing transcription factor binding|molecular_function#GO:0005515|protein binding|molecular_function#GO:0005737|cytoplasm|cellular_component#GO:0007288|sperm axoneme assembly|biological_process#GO:0007601|visual perception|biological_process#GO:0008104|protein localization|biological_process#GO:0010629|negative regulation of gene expression|biological_process#GO:0…	protein binding	GO:0001103: RNA polymerase II repressing transcription factor binding#GO:0005515: protein binding	GO:0001103: RNA polymerase II repressing transcription factor binding,GO:0005515: protein binding	Cytoplasm	29	7	32016|747634|750220|753476|746549|753558|752354		Bbs2|IDBG-181517|ENSMUSG00000031755|67378	BT.41087|IDBG-632026|ENSBTAG00000014923|533611	2017-02-20
BBS4	ENSG00000140463	585	BBS4	Bardet-Biedl syndrome 4		BBS4|IDBG-20881|ENSG00000140463|585	72686179	72738476	1	15	q24.1	GO:0000226|microtubule cytoskeleton organization|biological_process#GO:0000242|pericentriolar material|cellular_component#GO:0000281|mitotic cytokinesis|biological_process#GO:0001103|RNA polymerase II repressing transcription factor binding|molecular_function#GO:0001843|neural tube closure|biological_process#GO:0001895|retina homeostasis|biological_process#GO:0001947|heart looping|biological_proc…	beta-tubulin binding	GO:0001103: RNA polymerase II repressing transcription factor binding#GO:0003777: microtubule motor activity#GO:0005515: protein binding#GO:0034452: dynactin binding#GO:0043014: alpha-tubulin binding#GO:0048487: beta-tubulin binding	GO:0001103: RNA polymerase II repressing transcription factor binding,GO:0003777: microtubule motor activity,GO:0005515: protein binding,GO:0034452: dynactin binding,GO:0043014: alpha-tubulin binding,GO:0048487: beta-tubulin binding	Unknown	32	9	20883|240024|746161|745591|745706|745333|747196|747128|746523|747321|747809|746137|745820		Bbs4|IDBG-172547|ENSMUSG00000025235|102774	BBS4|IDBG-645611|ENSBTAG00000007614|532120	2017-02-20
BBS7	ENSG00000138686	55212	BBS7	Bardet-Biedl syndrome 7		BBS7|IDBG-36452|ENSG00000138686|55212	121824440	121870497	-1	4	q27	GO:0001103|RNA polymerase II repressing transcription factor binding|molecular_function#GO:0001654|eye development|biological_process#GO:0001947|heart looping|biological_process#GO:0005515|protein binding|molecular_function#GO:0005634|nucleus|cellular_component#GO:0005737|cytoplasm|cellular_component#GO:0005813|centrosome|cellular_component#GO:0005930|axoneme|cellular_component#GO:0006357|regulat…	protein binding	GO:0001103: RNA polymerase II repressing transcription factor binding#GO:0005515: protein binding	GO:0001103: RNA polymerase II repressing transcription factor binding,GO:0005515: protein binding	Nucleus	30	8	36454|476738|474165		Bbs7|IDBG-138825|ENSMUSG00000037325|71492	BBS7|IDBG-639728|ENSBTAG00000004945|100138953	2017-02-20
BBS9	ENSG00000122507	27241	BBS9	Bardet-Biedl syndrome 9		BBS9|IDBG-11848|ENSG00000122507|27241	33129244	33606068	1	7	p14.3	GO:0003674|molecular_function|molecular_function#GO:0005515|protein binding|molecular_function#GO:0005737|cytoplasm|cellular_component#GO:0005815|microtubule organizing center|cellular_component#GO:0005929|cilium|cellular_component#GO:0007601|visual perception|biological_process#GO:0015031|protein transport|biological_process#GO:0030030|cell projection organization|biological_process#GO:0034464|B…	protein binding	GO:0003674: molecular_function#GO:0005515: protein binding	GO:0003674: molecular_function,GO:0005515: protein binding	Cytoplasm	11	6	11850|11852|11856|238116|371650|371711|371722|371725|371729		Bbs9|IDBG-144106|ENSMUSG00000035919|319845	BBS9|IDBG-633236|ENSBTAG00000006528|535387	2017-02-20
BCAM	ENSG00000187244	4059	BCAM	basal cell adhesion molecule (Lutheran blood group)	AU|CD239|LU|MSK19	BCAM|IDBG-56639|ENSG00000187244|4059	44809059	44821420	1	19	q13.32	GO:0004888|transmembrane signaling receptor activity|molecular_function#GO:0005055|laminin receptor activity|molecular_function#GO:0005515|protein binding|molecular_function#GO:0005886|plasma membrane|cellular_component#GO:0005887|integral component of plasma membrane|cellular_component#GO:0007155|cell adhesion|biological_process#GO:0007160|cell-matrix adhesion|biological_process#GO:0007165|signa…	laminin binding	GO:0004888: transmembrane signaling receptor activity#GO:0005055: laminin receptor activity#GO:0005515: protein binding#GO:0043236: laminin binding	GO:0004888: transmembrane signaling receptor activity,GO:0005055: laminin receptor activity,GO:0005515: protein binding,GO:0043236: laminin binding	Cell surface	5	0	56641|765553|765765|812667|812675		Bcam|IDBG-152453|ENSMUSG00000002980|57278	BCAM|IDBG-639282|ENSBTAG00000009495|282862	2017-02-20
BCAN	ENSG00000132692	63827	BCAN	brevican		BCAN|IDBG-103570|ENSG00000132692|63827	156641390	156659532	1	1	q23.1	GO:0005515|protein binding|molecular_function#GO:0005540|hyaluronic acid binding|molecular_function#GO:0005576|extracellular region|cellular_component#GO:0005578|proteinaceous extracellular matrix|cellular_component#GO:0005796|Golgi lumen|cellular_component#GO:0005975|carbohydrate metabolic process|biological_process#GO:0007155|cell adhesion|biological_process#GO:0021766|hippocampus development|b…	carbohydrate binding	GO:0005515: protein binding#GO:0005540: hyaluronic acid binding#GO:0030246: carbohydrate binding	GO:0005515: protein binding,GO:0005540: hyaluronic acid binding,GO:0030246: carbohydrate binding	Extracellular	8	0	103572|103576|389102|389106|389107|807073|807077		Bcan|IDBG-159271|ENSMUSG00000004892|12032	BCAN|IDBG-631479|ENSBTAG00000015789|281019	2017-02-20
BCAP29	ENSG00000075790	55973	BCAP29	B-cell receptor-associated protein 29		BCAP29|IDBG-35615|ENSG00000075790|55973	107579977	107629170	1	7	q22.3	GO:0001649|osteoblast differentiation|biological_process#GO:0005783|endoplasmic reticulum|cellular_component#GO:0005789|endoplasmic reticulum membrane|cellular_component#GO:0006886|intracellular protein transport|biological_process#GO:0006888|ER to Golgi vesicle-mediated transport|biological_process#GO:0006915|apoptotic process|biological_process#GO:0016020|membrane|cellular_component#GO:0016021|…				Plasma membrane	5	1	35619|35621|35623|385005|385006|385007|385008|385009|482769|484603|477008|480730|482319		Bcap29|IDBG-133503|ENSMUSG00000020650|12033	BCAP29|IDBG-632201|ENSBTAG00000021851|511018	2017-02-20
BCAP31	ENSG00000185825	10134	BCAP31	B-cell receptor-associated protein 31	6C6-AG|BAP31|CDM|DDCH|DXS1357E	BCAP31|IDBG-89834|ENSG00000185825|10134	153700497	153724697	-1	X	q28	GO:0000139|Golgi membrane|cellular_component#GO:0002474|antigen processing and presentation of peptide antigen via MHC class I|biological_process#GO:0005515|protein binding|molecular_function#GO:0005783|endoplasmic reticulum|cellular_component#GO:0005789|endoplasmic reticulum membrane|cellular_component#GO:0005811|lipid particle|cellular_component#GO:0005829|cytosol|cellular_component#GO:0005887|…	MHC class I protein binding	GO:0005515: protein binding#GO:0032403: protein complex binding#GO:0042288: MHC class I protein binding	GO:0005515: protein binding,GO:0032403: protein complex binding,GO:0042288: MHC class I protein binding	Plasma membrane	63	0	89836|382956|382961|382968|382970|382971|382972		Bcap31|IDBG-153364|ENSMUSG00000002015|27061	BCAP31|IDBG-632338|ENSBTAG00000020547|533949	2017-02-20
BCAR1	ENSG00000050820	9564	BCAR1	breast cancer anti-estrogen resistance 1	CAS|CAS1|CASS1|CRKAS|P130Cas	BCAR1|IDBG-42468|ENSG00000050820|9564	75228187	75268053	-1	16	q23.1	GO:0001558|regulation of cell growth|biological_process#GO:0001726|ruffle|cellular_component#GO:0004871|signal transducer activity|molecular_function#GO:0005515|protein binding|molecular_function#GO:0005730|nucleolus|cellular_component#GO:0005737|cytoplasm|cellular_component#GO:0005829|cytosol|cellular_component#GO:0005886|plasma membrane|cellular_component#GO:0005925|focal adhesion|cellular_comp…	protein kinase binding	GO:0004871: signal transducer activity#GO:0005515: protein binding#GO:0017124: SH3 domain binding#GO:0019901: protein kinase binding	GO:0004871: signal transducer activity,GO:0005515: protein binding,GO:0017124: SH3 domain binding,GO:0019901: protein kinase binding	Nucleus	105	10	42470|243647|243649|380873|380874|600469|587632|597145|598666|754424|749411|750216|745287|747283|752688|751135|750509|754212		Bcar1|IDBG-193577|ENSMUSG00000031955|12927	BCAR1|IDBG-629067|ENSBTAG00000012002|	2017-02-20
BCL10	ENSG00000142867	8915	BCL10	B-cell CLL/lymphoma 10	c-E10|CARMEN|CIPER|CLAP|mE10	BCL10|IDBG-100044|ENSG00000142867|8915	85266248	85277090	-1	1	p22.3	GO:0001772|immunological synapse|cellular_component#GO:0001783|B cell apoptotic process|biological_process#GO:0001843|neural tube closure|biological_process#GO:0002020|protease binding|molecular_function#GO:0002224|toll-like receptor signaling pathway|biological_process#GO:0002237|response to molecule of bacterial origin|biological_process#GO:0002250|adaptive immune response|biological_process#GO…	NF-kappaB binding	GO:0002020: protease binding#GO:0003713: transcription coactivator activity#GO:0005515: protein binding#GO:0008022: protein C-terminus binding#GO:0008134: transcription factor binding#GO:0019209: kinase activator activity#GO:0019899: enzyme binding#GO:0019900: kinase binding#GO:0019901: protein kinase binding#GO:0031625: ubiquitin protein ligase binding#GO:0043130: ubiquitin binding#GO:0043422: p…	GO:0002020: protease binding,GO:0003713: transcription coactivator activity,GO:0005515: protein binding,GO:0008022: protein C-terminus binding,GO:0008134: transcription factor binding,GO:0019209: kinase activator activity,GO:0019899: enzyme binding,GO:0019900: kinase binding,GO:0019901: protein kinase binding,GO:0031625: ubiquitin protein ligase binding,GO:0043130: ubiquitin binding,GO:0043422: p…	Nucleus	100	15	100048|808398		Bcl10|IDBG-198751|ENSMUSG00000028191|12042	BCL10|IDBG-637289|ENSBTAG00000013851|540824	2017-02-20
BCL11B	ENSG00000127152	64919	BCL11B	B-cell CLL/lymphoma 11B (zinc finger protein)		BCL11B|IDBG-19375|ENSG00000127152|64919	99169287	99271524	-1	14	q32.2	GO:0000978|RNA polymerase II core promoter proximal region sequence-specific DNA binding|molecular_function#GO:0001077|RNA polymerase II core promoter proximal region sequence-specific DNA binding transcription factor activity involved in positive regulation of transcription|molecular_function#GO:0003334|keratinocyte development|biological_process#GO:0003382|epithelial cell morphogenesis|biologic…	metal ion binding	GO:0000978: RNA polymerase II core promoter proximal region sequence-specific DNA binding#GO:0001077: RNA polymerase II core promoter proximal region sequence-specific DNA binding transcription factor activity involved in positive regulation of transcription#GO:0003676: nucleic acid binding#GO:0005515: protein binding#GO:0043565: sequence-specific DNA binding#GO:0046872: metal ion binding	GO:0000978: RNA polymerase II core promoter proximal region sequence-specific DNA binding,GO:0001077: RNA polymerase II core promoter proximal region sequence-specific DNA binding transcription factor activity involved in positive regulation of transcription,GO:0003676: nucleic acid binding,GO:0005515: protein binding,GO:0043565: sequence-specific DNA binding,GO:0046872: metal ion binding	Nucleus	36	3	19377|19379|377054		Bcl11b|IDBG-170175|ENSMUSG00000048251|58208	BCL11B|IDBG-634348|ENSBTAG00000018019|783269	2017-02-20
BCL2	ENSG00000171791	596	BCL2	B-cell CLL/lymphoma 2	Bcl-2|PPP1R50	BCL2|IDBG-4354|ENSG00000171791|596	63123346	63320128	-1	18	q21.33	GO:0000209|protein polyubiquitination|biological_process#GO:0000902|cell morphogenesis|biological_process#GO:0001101|response to acid|biological_process#GO:0001503|ossification|biological_process#GO:0001541|ovarian follicle development|biological_process#GO:0001656|metanephros development|biological_process#GO:0001657|ureteric bud development|biological_process#GO:0001658|branching involved in ur…	protein phosphatase 2A binding	GO:0002020: protease binding#GO:0005515: protein binding#GO:0008134: transcription factor binding#GO:0015267: channel activity#GO:0016248: channel inhibitor activity#GO:0019903: protein phosphatase binding#GO:0031625: ubiquitin protein ligase binding#GO:0042802: identical protein binding#GO:0042803: protein homodimerization activity#GO:0043565: sequence-specific DNA binding#GO:0046982: protein he…	GO:0002020: protease binding,GO:0005515: protein binding,GO:0008134: transcription factor binding,GO:0015267: channel activity,GO:0016248: channel inhibitor activity,GO:0019903: protein phosphatase binding,GO:0031625: ubiquitin protein ligase binding,GO:0042802: identical protein binding,GO:0042803: protein homodimerization activity,GO:0043565: sequence-specific DNA binding,GO:0046982: protein he…	Nucleus	196	44	4356|233841|726731		Bcl2|IDBG-185673|ENSMUSG00000057329|12043	BCL2|IDBG-645006|ENSBTAG00000019302|281020	2017-02-20
BCL2A1	ENSG00000140379	597	BCL2A1	BCL2-related protein A1	ACC-1|ACC-2|BCL2L5|BFL1|GRS|HBPA1	BCL2A1|IDBG-25591|ENSG00000140379|597	79960889	79971446	-1	15	q25.1	GO:0005515|protein binding|molecular_function#GO:0005741|mitochondrial outer membrane|cellular_component#GO:0008630|intrinsic apoptotic signaling pathway in response to DNA damage|biological_process#GO:0042803|protein homodimerization activity|molecular_function#GO:0042981|regulation of apoptotic process|biological_process#GO:0043066|negative regulation of apoptotic process|biological_process#GO:…	BH domain binding	GO:0005515: protein binding#GO:0042803: protein homodimerization activity#GO:0046982: protein heterodimerization activity#GO:0051400: BH domain binding	GO:0005515: protein binding,GO:0042803: protein homodimerization activity,GO:0046982: protein heterodimerization activity,GO:0051400: BH domain binding	Cytoplasm	35	2	25593|25595			BCL2A1|IDBG-630216|ENSBTAG00000000735|282151	2017-02-20
BCL2L1	ENSG00000171552	598	BCL2L1	BCL2-like 1	Bcl-X|bcl-xL|BCL-XL/S|bcl-xS|BCL2L|BCLX|BCLXL|BCLXS|PPP1R52	BCL2L1|IDBG-63673|ENSG00000171552|598	31664452	31723989	-1	20	q11.21	GO:0000910|cytokinesis|biological_process#GO:0001541|ovarian follicle development|biological_process#GO:0001701|in utero embryonic development|biological_process#GO:0001836|release of cytochrome c from mitochondria|biological_process#GO:0005515|protein binding|molecular_function#GO:0005622|intracellular|cellular_component#GO:0005634|nucleus|cellular_component#GO:0005730|nucleolus|cellular_compone…	BH3 domain binding	GO:0005515: protein binding#GO:0019901: protein kinase binding#GO:0042802: identical protein binding#GO:0042803: protein homodimerization activity#GO:0046982: protein heterodimerization activity#GO:0051434: BH3 domain binding	GO:0005515: protein binding,GO:0019901: protein kinase binding,GO:0042802: identical protein binding,GO:0042803: protein homodimerization activity,GO:0046982: protein heterodimerization activity,GO:0051434: BH3 domain binding	Nucleus	177	8	63675|63677|63681|370467|370475|370479|370484|370485|370487		Bcl2l1|IDBG-209867|ENSMUSG00000007659|12048	BCL2L1|IDBG-641541|ENSBTAG00000006526|282152	2017-02-20
BCL2L10	ENSG00000137875	10017	BCL2L10	BCL2-like 10 (apoptosis facilitator)	BCL-B|Boo|Diva	BCL2L10|IDBG-12400|ENSG00000137875|10017	52109263	52112775	-1	15	q21.2	GO:0005515|protein binding|molecular_function#GO:0005739|mitochondrion|cellular_component#GO:0005741|mitochondrial outer membrane|cellular_component#GO:0005829|cytosol|cellular_component#GO:0006919|activation of cysteine-type endopeptidase activity involved in apoptotic process|biological_process#GO:0007283|spermatogenesis|biological_process#GO:0007292|female gamete generation|biological_process#…	protein heterodimerization activity	GO:0005515: protein binding#GO:0042803: protein homodimerization activity#GO:0046982: protein heterodimerization activity	GO:0005515: protein binding,GO:0042803: protein homodimerization activity,GO:0046982: protein heterodimerization activity	Nucleus	6	0	12402|587771		Bcl2l10|IDBG-185088|ENSMUSG00000032191|12049		2017-02-20
BCL2L11	ENSG00000153094	10018	BCL2L11	BCL2-like 11 (apoptosis facilitator)	BAM|BIM|BOD	BCL2L11|IDBG-65821|ENSG00000153094|10018	111119378	111168447	1	2	q13	GO:0001701|in utero embryonic development|biological_process#GO:0001776|leukocyte homeostasis|biological_process#GO:0001782|B cell homeostasis|biological_process#GO:0001783|B cell apoptotic process|biological_process#GO:0001822|kidney development|biological_process#GO:0002260|lymphocyte homeostasis|biological_process#GO:0002262|myeloid cell homeostasis|biological_process#GO:0005515|protein bindin…	microtubule binding	GO:0005515: protein binding#GO:0008017: microtubule binding	GO:0005515: protein binding,GO:0008017: microtubule binding	Plasma membrane	81	11	65825|65829|65831|65833|243987|243991|294838|384614|384621|384625|384630|384633|384634|384635|384638|384640|809854|809856|809857|809858|809859|809860|809861		Bcl2l11|IDBG-205300|ENSMUSG00000027381|12125	BCL2L11|IDBG-628964|ENSBTAG00000024105|507390	2017-02-20
BCL2L12	ENSG00000126453	83596	BCL2L12	BCL2-like 12 (proline rich)		BCL2L12|IDBG-63278|ENSG00000126453|83596	49665142	49673916	1	19	q13.33	GO:0002039|p53 binding|molecular_function#GO:0005515|protein binding|molecular_function#GO:0005634|nucleus|cellular_component#GO:0016020|membrane|cellular_component#GO:0045944|positive regulation of transcription from RNA polymerase II promoter|biological_process#GO:1902166|negative regulation of intrinsic apoptotic signaling pathway in response to DNA damage by p53 class mediator|biological_proc…	protein binding	GO:0002039: p53 binding#GO:0005515: protein binding	GO:0002039: p53 binding,GO:0005515: protein binding	Nucleus	4	0	63280|63282|383343|765859|765870|760365|766214|813721|813724|813725|813727		Bcl2l12|IDBG-181037|ENSMUSG00000003190|75736	BCL2L12|IDBG-640641|ENSBTAG00000006638|533338	2017-02-20
BCL2L13	ENSG00000099968	23786	BCL2L13	BCL2-like 13 (apoptosis facilitator)	BCL-RAMBO|Bcl2-L-13|MIL1	BCL2L13|IDBG-1018|ENSG00000099968|23786	17628855	17730855	1	22	q11.21	GO:0005634|nucleus|cellular_component#GO:0005739|mitochondrion|cellular_component#GO:0006915|apoptotic process|biological_process#GO:0006919|activation of cysteine-type endopeptidase activity involved in apoptotic process|biological_process#GO:0008656|cysteine-type endopeptidase activator activity involved in apoptotic process|molecular_function#GO:0016021|integral component of membrane|cellular_…	cysteine-type endopeptidase activator activity involved in apoptotic process	GO:0008656: cysteine-type endopeptidase activator activity involved in apoptotic process	GO:0008656: cysteine-type endopeptidase activator activity involved in apoptotic process	Nucleus	5	0	1020|1022|1024|229773|229777|361052|586432|586796|594783|592440|808608|808610|808612		Bcl2l13|IDBG-184023|ENSMUSG00000009112|94044	BT.65691|IDBG-641313|ENSBTAG00000013956|617809	2017-02-20
BCL2L14	ENSG00000121380	10272410679370	BCL2L14	BCL2-like 14 (apoptosis facilitator)		BCL2L14|IDBG-20014|ENSG00000121380|102724106,79370	12049844	12211084	1	12	p13.2	GO:0005515|protein binding|molecular_function#GO:0005737|cytoplasm|cellular_component#GO:0005829|cytosol|cellular_component#GO:0006915|apoptotic process|biological_process#GO:0012505|endomembrane system|cellular_component#GO:0016020|membrane|cellular_component#GO:0019901|protein kinase binding|molecular_function#GO:0042981|regulation of apoptotic process|biological_process#GO:0043229|intracellula…	protein kinase binding	GO:0005515: protein binding#GO:0019901: protein kinase binding	GO:0005515: protein binding,GO:0019901: protein kinase binding	Plasma membrane	4	0	20016|20018|20020|237662|485256|473672|716948|716938|718163		Bcl2l14|IDBG-194016|ENSMUSG00000030200|66813	BCL2L14|IDBG-639454|ENSBTAG00000047225|508365	2017-02-20
BCL2L15	ENSG00000188761	1.02724e+23	BCL2L15	BCL2-like 15		BCL2L15|IDBG-101234|ENSG00000188761|102724007,102724932,440603	113878168	113887547	-1	1	p13.2	GO:0005634|nucleus|cellular_component#GO:0005829|cytosol|cellular_component#GO:0006915|apoptotic process|biological_process				Nucleus	0	0	243861|243863|485011		Bcl2l15|IDBG-181920|ENSMUSG00000044165|229672	BCL2L15|IDBG-634887|ENSBTAG00000012419|509786	2017-02-20
BCL2L2	ENSG00000129473	599	BCL2L2	BCL2-like 2	BCL-W|BCL2-L-2|BCLW|PPP1R51	BCL2L2|IDBG-3157|ENSG00000129473|599	23298790	23311759	1	14	q11.2	GO:0005515|protein binding|molecular_function#GO:0005737|cytoplasm|cellular_component#GO:0005739|mitochondrion|cellular_component#GO:0005741|mitochondrial outer membrane|cellular_component#GO:0005829|cytosol|cellular_component#GO:0006915|apoptotic process|biological_process#GO:0007283|spermatogenesis|biological_process#GO:0008630|intrinsic apoptotic signaling pathway in response to DNA damage|bio…	BH domain binding	GO:0005515: protein binding#GO:0042803: protein homodimerization activity#GO:0046982: protein heterodimerization activity#GO:0051400: BH domain binding	GO:0005515: protein binding,GO:0042803: protein homodimerization activity,GO:0046982: protein heterodimerization activity,GO:0051400: BH domain binding	Cytoplasm	25	2	3159|595414|598305|599342|596804|585240		Bcl2l2|IDBG-486097|ENSMUSG00000089682|12050	BCL2L2|IDBG-645824|ENSBTAG00000019692|767601	2017-02-20
BCL6B	ENSG00000161940	255877	BCL6B	B-cell CLL/lymphoma 6, member B		BCL6B|IDBG-23013|ENSG00000161940|255877	7023020	7030290	1	17	p13.1	GO:0000122|negative regulation of transcription from RNA polymerase II promoter|biological_process#GO:0003676|nucleic acid binding|molecular_function#GO:0003677|DNA binding|molecular_function#GO:0005515|protein binding|molecular_function#GO:0005634|nucleus|cellular_component#GO:0046872|metal ion binding|molecular_function	metal ion binding	GO:0003676: nucleic acid binding#GO:0003677: DNA binding#GO:0005515: protein binding#GO:0046872: metal ion binding	GO:0003676: nucleic acid binding,GO:0003677: DNA binding,GO:0005515: protein binding,GO:0046872: metal ion binding	Nucleus	7	1	23015|589597|757816|764455		Bcl6b|IDBG-193813|ENSMUSG00000000317|12029	BCL6B|IDBG-634506|ENSBTAG00000020854|100138731	2017-02-20
BCL7A	ENSG00000110987	605	BCL7A	B-cell CLL/lymphoma 7A	BCL7	BCL7A|IDBG-62116|ENSG00000110987|605	122019422	122062044	1	12	q24.31	GO:0003674|molecular_function|molecular_function#GO:0005575|cellular_component|cellular_component#GO:0045892|negative regulation of transcription, DNA-templated|biological_process	molecular_function	GO:0003674: molecular_function	GO:0003674: molecular_function	Unknown	8	3	62118|589047		Bcl7a|IDBG-199531|ENSMUSG00000029438|77045	BCL7A|IDBG-632830|ENSBTAG00000032517|616240	2017-02-20
BCL7B	ENSG00000106635	9275	BCL7B	B-cell CLL/lymphoma 7B		BCL7B|IDBG-19936|ENSG00000106635|9275	73536356	73558002	-1	7	q11.23	GO:0003779|actin binding|molecular_function#GO:0005575|cellular_component|cellular_component#GO:0008150|biological_process|biological_process	actin binding	GO:0003779: actin binding	GO:0003779: actin binding	Unknown	5	0	19938|377554|377556|377558|377562		Bcl7b|IDBG-203620|ENSMUSG00000029681|12054	BCL7B|IDBG-640061|ENSBTAG00000020544|615062	2017-02-20
BCL7C	ENSG00000099385	9274	BCL7C	B-cell CLL/lymphoma 7C		BCL7C|IDBG-27159|ENSG00000099385|9274	30833626	30894960	-1	16	p11.2	GO:0006915|apoptotic process|biological_process				Unknown	19	1	27161|27165|754277|748944		Bcl7c|IDBG-210325|ENSMUSG00000030814|12055	BCL7C|IDBG-639483|ENSBTAG00000008412|	2017-02-20
BCL9	ENSG00000116128	607	BCL9	B-cell CLL/lymphoma 9	LGS	BCL9|IDBG-101829|ENSG00000116128|607	147541412	147626216	1	1	q21.2	GO:0005515|protein binding|molecular_function#GO:0005634|nucleus|cellular_component#GO:0005737|cytoplasm|cellular_component#GO:0005794|Golgi apparatus|cellular_component#GO:0005801|cis-Golgi network|cellular_component#GO:0008013|beta-catenin binding|molecular_function#GO:0014908|myotube differentiation involved in skeletal muscle regeneration|biological_process#GO:0035019|somatic stem cell mainte…	beta-catenin binding	GO:0005515: protein binding#GO:0008013: beta-catenin binding	GO:0005515: protein binding,GO:0008013: beta-catenin binding	Nucleus	8	0	101831|807031		Bcl9|IDBG-176803|ENSMUSG00000038256|77578	BCL9|IDBG-633778|ENSBTAG00000002422|788729	2017-02-20
BCL9L	ENSG00000186174	283149	BCL9L	B-cell CLL/lymphoma 9-like		BCL9L|IDBG-74063|ENSG00000186174|283149	118893875	118925608	-1	11	q23.3	GO:0003713|transcription coactivator activity|molecular_function#GO:0005634|nucleus|cellular_component#GO:0006351|transcription, DNA-templated|biological_process#GO:0008013|beta-catenin binding|molecular_function#GO:0010718|positive regulation of epithelial to mesenchymal transition|biological_process#GO:0022604|regulation of cell morphogenesis|biological_process#GO:0030512|negative regulation of…	beta-catenin binding	GO:0003713: transcription coactivator activity#GO:0008013: beta-catenin binding	GO:0003713: transcription coactivator activity,GO:0008013: beta-catenin binding	Nucleus	8	0	74065|810008|591504		Bcl9l|IDBG-157593|ENSMUSG00000063382|80288	BCL9L|IDBG-631451|ENSBTAG00000005138|539340	2017-02-20
BCLAF1	ENSG00000029363	9774	BCLAF1	BCL2-associated transcription factor 1	bK211L9.1|BTF	BCLAF1|IDBG-96919|ENSG00000029363|9774	136256863	136289851	-1	6	q23.3	GO:0003677|DNA binding|molecular_function#GO:0005515|protein binding|molecular_function#GO:0005634|nucleus|cellular_component#GO:0005730|nucleolus|cellular_component#GO:0005737|cytoplasm|cellular_component#GO:0006351|transcription, DNA-templated|biological_process#GO:0006915|apoptotic process|biological_process#GO:0043065|positive regulation of apoptotic process|biological_process#GO:0043620|regu…	poly(A) RNA binding	GO:0003677: DNA binding#GO:0005515: protein binding#GO:0044822: poly(A) RNA binding	GO:0003677: DNA binding,GO:0005515: protein binding,GO:0044822: poly(A) RNA binding	Nucleus	54	4	96923|245838|592616|590442|594567|594425|599202|596677|596088|598135|599398|590403|596756|587660		Bclaf1|IDBG-136486|ENSMUSG00000037608|72567	BCLAF1|IDBG-633603|ENSBTAG00000007802|540648	2017-02-20
BDKRB1	ENSG00000100739	623	BDKRB1	bradykinin receptor B1	B1BKR|B1R|BDKRB2|BKB1R|BKR1|BRADYB1	BDKRB1|IDBG-19028|ENSG00000100739|623	96255824	96268967	1	14	q32.2	GO:0001933|negative regulation of protein phosphorylation|biological_process#GO:0002687|positive regulation of leukocyte migration|biological_process#GO:0004930|G-protein coupled receptor activity|molecular_function#GO:0004947|bradykinin receptor activity|molecular_function#GO:0005515|protein binding|molecular_function#GO:0005783|endoplasmic reticulum|cellular_component#GO:0005886|plasma membrane…	peptide binding	GO:0004930: G-protein coupled receptor activity#GO:0004947: bradykinin receptor activity#GO:0005515: protein binding#GO:0042277: peptide binding	GO:0004930: G-protein coupled receptor activity,GO:0004947: bradykinin receptor activity,GO:0005515: protein binding,GO:0042277: peptide binding	Plasma membrane	1	0	19030|587200|809785		Bdkrb1|IDBG-169235|ENSMUSG00000041347|12061	BT.62541|IDBG-634180|ENSBTAG00000007052|532119	2017-02-20
BDKRB2	ENSG00000168398	624	BDKRB2	bradykinin receptor B2	B2R|BK-2|BK2|BKR2|BRB2	BDKRB2|IDBG-18990|ENSG00000168398|624	96204679	96244166	1	14	q32.2	GO:0002020|protease binding|molecular_function#GO:0004435|phosphatidylinositol phospholipase C activity|molecular_function#GO:0004930|G-protein coupled receptor activity|molecular_function#GO:0004947|bradykinin receptor activity|molecular_function#GO:0005515|protein binding|molecular_function#GO:0005768|endosome|cellular_component#GO:0005886|plasma membrane|cellular_component#GO:0005887|integral …	protein heterodimerization activity	GO:0002020: protease binding#GO:0004435: phosphatidylinositol phospholipase C activity#GO:0004930: G-protein coupled receptor activity#GO:0004947: bradykinin receptor activity#GO:0005515: protein binding#GO:0031702: type 1 angiotensin receptor binding#GO:0046982: protein heterodimerization activity	GO:0002020: protease binding,GO:0004435: phosphatidylinositol phospholipase C activity,GO:0004930: G-protein coupled receptor activity,GO:0004947: bradykinin receptor activity,GO:0005515: protein binding,GO:0031702: type 1 angiotensin receptor binding,GO:0046982: protein heterodimerization activity	Plasma membrane	5	0	599709|595700|584073		Bdkrb2|IDBG-169186|ENSMUSG00000021070|12062	BT.72991|IDBG-634176|ENSBTAG00000021717|538896	2017-02-20
BDNF	ENSG00000176697	627	BDNF	brain-derived neurotrophic factor	ANON2|BULN2	BDNF|IDBG-36817|ENSG00000176697|627	27654893	27722058	-1	11	p14.1	GO:0001657|ureteric bud development|biological_process#GO:0001662|behavioral fear response|biological_process#GO:0001666|response to hypoxia|biological_process#GO:0002544|chronic inflammatory response|biological_process#GO:0005102|receptor binding|molecular_function#GO:0005169|neurotrophin TRKB receptor binding|molecular_function#GO:0005515|protein binding|molecular_function#GO:0005576|extracellu…	growth factor activity	GO:0005102: receptor binding#GO:0005169: neurotrophin TRKB receptor binding#GO:0005515: protein binding#GO:0008083: growth factor activity	GO:0005102: receptor binding,GO:0005169: neurotrophin TRKB receptor binding,GO:0005515: protein binding,GO:0008083: growth factor activity	Extracellular	12	3	36819|36821|238442|238444|238446|238448|238450|369990|369992|369993|369995|586387|602790|583741|590580|583177|603215|602281		Bdnf|IDBG-195506|ENSMUSG00000048482|12064	BDNF|IDBG-636102|ENSBTAG00000008134|617701	2017-02-20
BECN1	ENSG00000126581	1027255138678	BECN1	beclin 1, autophagy related	ATG6|beclin1|VPS30	BECN1|IDBG-51769|ENSG00000126581|102725513,8678	42810134	42833350	-1	17	q21.31	GO:0000910|cytokinesis|biological_process#GO:0005515|protein binding|molecular_function#GO:0005737|cytoplasm|cellular_component#GO:0005802|trans-Golgi network|cellular_component#GO:0006914|autophagy|biological_process#GO:0006968|cellular defense response|biological_process#GO:0007040|lysosome organization|biological_process#GO:0008285|negative regulation of cell proliferation|biological_process#G…	sequence-specific DNA binding	GO:0005515: protein binding#GO:0043565: sequence-specific DNA binding	GO:0005515: protein binding,GO:0043565: sequence-specific DNA binding	Plasma membrane	144	17	51773|379121|762209|763735|764064|762678|761281|763866|763572|757667|764964|762167|810853		Becn1|IDBG-212053|ENSMUSG00000035086|56208	BECN1|IDBG-640456|ENSBTAG00000019914|527278	2017-02-20
BEX2	ENSG00000133134	84707	BEX2	brain expressed X-linked 2		BEX2|IDBG-80482|ENSG00000133134|84707	103309346	103311046	-1	X	q22.2	GO:0005634|nucleus|cellular_component#GO:0005737|cytoplasm|cellular_component#GO:0006915|apoptotic process|biological_process#GO:0007049|cell cycle|biological_process#GO:0042981|regulation of apoptotic process|biological_process#GO:0051726|regulation of cell cycle|biological_process				Nucleus	5	0	80484|80486|378288|599526				2017-02-20
BFAR	ENSG00000103429	51283	BFAR	bifunctional apoptosis regulator		BFAR|IDBG-15415|ENSG00000103429|51283	14632815	14669236	1	16	p13.12	GO:0005198|structural molecule activity|molecular_function#GO:0005515|protein binding|molecular_function#GO:0005789|endoplasmic reticulum membrane|cellular_component#GO:0005887|integral component of plasma membrane|cellular_component#GO:0006915|apoptotic process|biological_process#GO:0008270|zinc ion binding|molecular_function#GO:0016020|membrane|cellular_component#GO:0043066|negative regulation …	metal ion binding	GO:0005198: structural molecule activity#GO:0005515: protein binding#GO:0008270: zinc ion binding#GO:0046872: metal ion binding	GO:0005198: structural molecule activity,GO:0005515: protein binding,GO:0008270: zinc ion binding,GO:0046872: metal ion binding	Plasma membrane	21	0	15417|750837|753999|746529|749363|745907|811844|752910|746155		Bfar|IDBG-133938|ENSMUSG00000022684|67118	BFAR|IDBG-637140|ENSBTAG00000021521|504902	2017-02-20
BGLAP	ENSG00000242252	632	BGLAP	bone gamma-carboxyglutamate (gla) protein	BGP|OC|OCN	BGLAP|IDBG-408869|ENSG00000242252|632	156241962	156243321	1	1	q22	GO:0001501|skeletal system development|biological_process#GO:0001503|ossification|biological_process#GO:0001649|osteoblast differentiation|biological_process#GO:0002076|osteoblast development|biological_process#GO:0005198|structural molecule activity|molecular_function#GO:0005509|calcium ion binding|molecular_function#GO:0005576|extracellular region|cellular_component#GO:0005615|extracellular spa…	hydroxyapatite binding	GO:0005198: structural molecule activity#GO:0005509: calcium ion binding#GO:0008147: structural constituent of bone#GO:0046848: hydroxyapatite binding	GO:0005198: structural molecule activity,GO:0005509: calcium ion binding,GO:0008147: structural constituent of bone,GO:0046848: hydroxyapatite binding	Extracellular	5	0	103429			BGLAP|IDBG-631649|ENSBTAG00000009433|281646	2017-02-20
BHLHE23	ENSG00000125533	128408	BHLHE23	basic helix-loop-helix family, member e23		BHLHE23|IDBG-85795|ENSG00000125533|128408	63005927	63007035	-1	20	q13.33	GO:0003677|DNA binding|molecular_function#GO:0005634|nucleus|cellular_component#GO:0006351|transcription, DNA-templated|biological_process#GO:0045944|positive regulation of transcription from RNA polymerase II promoter|biological_process#GO:0046548|retinal rod cell development|biological_process#GO:0046671|negative regulation of retinal cell programmed cell death|biological_process#GO:0046983|pro…	protein dimerization activity	GO:0003677: DNA binding#GO:0046983: protein dimerization activity	GO:0003677: DNA binding,GO:0046983: protein dimerization activity	Nucleus	0	0	85797|809957		Bhlhe23|IDBG-213911|ENSMUSG00000045493|140489	BHLHE23|IDBG-648782|ENSBTAG00000010873|539207	2017-02-20
BICD2	ENSG00000185963	23299	BICD2	bicaudal D homolog 2 (Drosophila)	bA526D8.1|SMALED2	BICD2|IDBG-76295|ENSG00000185963|23299	92711363	92764812	-1	9	q22.31	GO:0005515|protein binding|molecular_function#GO:0005737|cytoplasm|cellular_component#GO:0005794|Golgi apparatus|cellular_component#GO:0005856|cytoskeleton|cellular_component#GO:0005886|plasma membrane|cellular_component#GO:0006810|transport|biological_process#GO:0007018|microtubule-based movement|biological_process#GO:0008219|cell death|biological_process#GO:0017137|Rab GTPase binding|molecular_…	Rab GTPase binding	GO:0005515: protein binding#GO:0017137: Rab GTPase binding	GO:0005515: protein binding,GO:0017137: Rab GTPase binding	Plasma membrane	18	2	76297|76299		Bicd2|IDBG-150713|ENSMUSG00000037933|76895	BICD2|IDBG-636837|ENSBTAG00000046549|282447	2017-02-20
BID	ENSG00000015475	101929618637	BID	BH3 interacting domain death agonist	FP497	BID|IDBG-1050|ENSG00000015475|101929618,637	17734138	17774770	-1	22	q11.21	GO:0001836|release of cytochrome c from mitochondria|biological_process#GO:0005123|death receptor binding|molecular_function#GO:0005515|protein binding|molecular_function#GO:0005737|cytoplasm|cellular_component#GO:0005739|mitochondrion|cellular_component#GO:0005741|mitochondrial outer membrane|cellular_component#GO:0005829|cytosol|cellular_component#GO:0006626|protein targeting to mitochondrion|b…	ubiquitin protein ligase binding	GO:0005123: death receptor binding#GO:0005515: protein binding#GO:0031625: ubiquitin protein ligase binding	GO:0005123: death receptor binding,GO:0005515: protein binding,GO:0031625: ubiquitin protein ligase binding	Plasma membrane	99	6	1052|1058|229813|229815|229817|596970|812719|812720|812721|812722|812724		Bid|IDBG-184076|ENSMUSG00000004446|12122	BID|IDBG-641320|ENSBTAG00000013988|510373,782484	2017-02-20
BIK	ENSG00000100290	638	BIK	BCL2-interacting killer (apoptosis-inducing)	BIP1|BP4|NBK	BIK|IDBG-10395|ENSG00000100290|638	43110748	43129712	1	22	q13.2	GO:0005515|protein binding|molecular_function#GO:0005740|mitochondrial envelope|cellular_component#GO:0006915|apoptotic process|biological_process#GO:0007283|spermatogenesis|biological_process#GO:0008584|male gonad development|biological_process#GO:0008637|apoptotic mitochondrial changes|biological_process#GO:0012505|endomembrane system|cellular_component#GO:0016021|integral component of membrane…	BH domain binding	GO:0005515: protein binding#GO:0046982: protein heterodimerization activity#GO:0051400: BH domain binding	GO:0005515: protein binding,GO:0046982: protein heterodimerization activity,GO:0051400: BH domain binding	Plasma membrane	25	0	10397		Bik|IDBG-168304|ENSMUSG00000016758|12124		2017-02-20
BIN1	ENSG00000136717	274	BIN1	bridging integrator 1	AMPH2|AMPHL|SH3P9	BIN1|IDBG-68691|ENSG00000136717|274	127048027	127107355	-1	2	q14.3	GO:0005515|protein binding|molecular_function#GO:0005634|nucleus|cellular_component#GO:0005737|cytoplasm|cellular_component#GO:0006897|endocytosis|biological_process#GO:0008021|synaptic vesicle|cellular_component#GO:0008283|cell proliferation|biological_process#GO:0015629|actin cytoskeleton|cellular_component#GO:0016032|viral process|biological_process#GO:0030018|Z disc|cellular_component#GO:0030…	GTPase binding	GO:0005515: protein binding#GO:0032403: protein complex binding#GO:0042802: identical protein binding#GO:0046982: protein heterodimerization activity#GO:0048156: tau protein binding#GO:0051020: GTPase binding	GO:0005515: protein binding,GO:0032403: protein complex binding,GO:0042802: identical protein binding,GO:0046982: protein heterodimerization activity,GO:0048156: tau protein binding,GO:0051020: GTPase binding	Nucleus	51	3	68693|68695|68697|68699|68701|68703|68705|68707|244381|244383|294383		Bin1|IDBG-133763|ENSMUSG00000024381|30948	BIN1|IDBG-639275|ENSBTAG00000019177|614576	2017-02-20
BIN3	ENSG00000147439	55909	BIN3	bridging integrator 3		BIN3|IDBG-11206|ENSG00000147439|55909	22620418	22669148	-1	8	p21.3	GO:0000910|cytokinesis|biological_process#GO:0000917|barrier septum assembly|biological_process#GO:0005515|protein binding|molecular_function#GO:0005737|cytoplasm|cellular_component#GO:0005856|cytoskeleton|cellular_component#GO:0005884|actin filament|cellular_component#GO:0007015|actin filament organization|biological_process#GO:0008093|cytoskeletal adaptor activity|molecular_function#GO:0008104|…	cytoskeletal adaptor activity	GO:0005515: protein binding#GO:0008093: cytoskeletal adaptor activity	GO:0005515: protein binding,GO:0008093: cytoskeletal adaptor activity	Cytoplasm	4	0	11208|229321|481811|476340|479119|480946		Bin3|IDBG-177852|ENSMUSG00000022089|57784	BIN3|IDBG-634945|ENSBTAG00000005470|507115	2017-02-20
BIRC2	ENSG00000110330	329	BIRC2	baculoviral IAP repeat containing 2	API1|c-IAP1|cIAP1|Hiap-2|HIAP2|MIHB|RNF48	BIRC2|IDBG-69075|ENSG00000110330|329	102347211	102378670	1	11	q22.2	GO:0000209|protein polyubiquitination|biological_process#GO:0001666|response to hypoxia|biological_process#GO:0001741|XY body|cellular_component#GO:0001890|placenta development|biological_process#GO:0002224|toll-like receptor signaling pathway|biological_process#GO:0002756|MyD88-independent toll-like receptor signaling pathway|biological_process#GO:0003713|transcription coactivator activity|molec…	protein N-terminus binding	GO:0003713: transcription coactivator activity#GO:0004842: ubiquitin-protein transferase activity#GO:0005515: protein binding#GO:0008270: zinc ion binding#GO:0016874: ligase activity#GO:0047485: protein N-terminus binding	GO:0003713: transcription coactivator activity,GO:0004842: ubiquitin-protein transferase activity,GO:0005515: protein binding,GO:0008270: zinc ion binding,GO:0016874: ligase activity,GO:0047485: protein N-terminus binding	Nucleus	184	16	69077|603000|603042|597207|597963|601520|591168|601168|809724|809726		Birc2|IDBG-133125|ENSMUSG00000057367|11797	BIRC2|IDBG-629142|ENSBTAG00000035735|539314	2017-02-20
BIRC3	ENSG00000023445	330	BIRC3	baculoviral IAP repeat containing 3	AIP1|API2|c-IAP2|CIAP2|HAIP1|HIAP1|MALT2|MIHC|RNF49	BIRC3|IDBG-69045|ENSG00000023445|330	102317450	102339403	1	11	q22.2	GO:0002224|toll-like receptor signaling pathway|biological_process#GO:0002756|MyD88-independent toll-like receptor signaling pathway|biological_process#GO:0004842|ubiquitin-protein transferase activity|molecular_function#GO:0005515|protein binding|molecular_function#GO:0005634|nucleus|cellular_component#GO:0005737|cytoplasm|cellular_component#GO:0005829|cytosol|cellular_component#GO:0006915|apopt…	ligase activity	GO:0004842: ubiquitin-protein transferase activity#GO:0005515: protein binding#GO:0008270: zinc ion binding#GO:0016874: ligase activity	GO:0004842: ubiquitin-protein transferase activity,GO:0005515: protein binding,GO:0008270: zinc ion binding,GO:0016874: ligase activity	Nucleus	136	24	69047|594470|587107|808972		Birc3|IDBG-133177|ENSMUSG00000032000|11796	BIRC3|IDBG-629168|ENSBTAG00000024918|514386	2017-02-20
BIRC5	ENSG00000089685	332	BIRC5	baculoviral IAP repeat containing 5	API4|EPR-1	BIRC5|IDBG-70554|ENSG00000089685|332	78214186	78225636	1	17	q25.3	GO:0000086|G2/M transition of mitotic cell cycle|biological_process#GO:0000226|microtubule cytoskeleton organization|biological_process#GO:0000228|nuclear chromosome|cellular_component#GO:0000278|mitotic cell cycle|biological_process#GO:0000775|chromosome, centromeric region|cellular_component#GO:0000777|condensed chromosome kinetochore|cellular_component#GO:0000910|cytokinesis|biological_process…	chaperone binding	GO:0004869: cysteine-type endopeptidase inhibitor activity#GO:0005515: protein binding#GO:0008017: microtubule binding#GO:0008270: zinc ion binding#GO:0008536: Ran GTPase binding#GO:0015631: tubulin binding#GO:0019899: enzyme binding#GO:0042802: identical protein binding#GO:0042803: protein homodimerization activity#GO:0043027: cysteine-type endopeptidase inhibitor activity involved in apoptotic …	GO:0004869: cysteine-type endopeptidase inhibitor activity,GO:0005515: protein binding,GO:0008017: microtubule binding,GO:0008270: zinc ion binding,GO:0008536: Ran GTPase binding,GO:0015631: tubulin binding,GO:0019899: enzyme binding,GO:0042802: identical protein binding,GO:0042803: protein homodimerization activity,GO:0043027: cysteine-type endopeptidase inhibitor activity involved in apoptotic …	Nucleus	74	0	70556|70558|70560|764823|763103|760042|758974|758598|762658		Birc5|IDBG-214593|ENSMUSG00000017716|11799	BIRC5|IDBG-642915|ENSBTAG00000013573|414925	2017-02-20
BIRC6	ENSG00000115760	57448	BIRC6	baculoviral IAP repeat containing 6		BIRC6|IDBG-43545|ENSG00000115760|57448	32357028	32618899	1	2	p22.3	GO:0000922|spindle pole|cellular_component#GO:0001890|placenta development|biological_process#GO:0004842|ubiquitin-protein transferase activity|molecular_function#GO:0004869|cysteine-type endopeptidase inhibitor activity|molecular_function#GO:0005515|protein binding|molecular_function#GO:0005768|endosome|cellular_component#GO:0005802|trans-Golgi network|cellular_component#GO:0005815|microtubule o…	acid-amino acid ligase activity	GO:0004842: ubiquitin-protein transferase activity#GO:0004869: cysteine-type endopeptidase inhibitor activity#GO:0005515: protein binding#GO:0016881: acid-amino acid ligase activity	GO:0004842: ubiquitin-protein transferase activity,GO:0004869: cysteine-type endopeptidase inhibitor activity,GO:0005515: protein binding,GO:0016881: acid-amino acid ligase activity	Plasma membrane	44	1	371931|371940|371944		Birc6|IDBG-197962|ENSMUSG00000024073|12211	BIRC6|IDBG-632006|ENSBTAG00000027932|534211	2017-02-20
BIRC7	ENSG00000101197	79444	BIRC7	baculoviral IAP repeat containing 7		BIRC7|IDBG-85846|ENSG00000101197|79444	63235883	63240507	1	20	q13.33	GO:0004842|ubiquitin-protein transferase activity|molecular_function#GO:0004869|cysteine-type endopeptidase inhibitor activity|molecular_function#GO:0005515|protein binding|molecular_function#GO:0005634|nucleus|cellular_component#GO:0005737|cytoplasm|cellular_component#GO:0005794|Golgi apparatus|cellular_component#GO:0006915|apoptotic process|biological_process#GO:0007257|activation of JUN kinase…	enzyme binding	GO:0004842: ubiquitin-protein transferase activity#GO:0004869: cysteine-type endopeptidase inhibitor activity#GO:0005515: protein binding#GO:0008270: zinc ion binding#GO:0016874: ligase activity#GO:0019899: enzyme binding	GO:0004842: ubiquitin-protein transferase activity,GO:0004869: cysteine-type endopeptidase inhibitor activity,GO:0005515: protein binding,GO:0008270: zinc ion binding,GO:0016874: ligase activity,GO:0019899: enzyme binding	Nucleus	31	1	85848|85852|239825		Birc7|IDBG-213920|ENSMUSG00000038840|329581	BIRC7|IDBG-640704|ENSBTAG00000004911|514508	2017-02-20
BIRC8	ENSG00000163098	112401	BIRC8	baculoviral IAP repeat containing 8		BIRC8|IDBG-66553|ENSG00000163098|112401	53289601	53291626	-1	19	q13.42	GO:0002020|protease binding|molecular_function#GO:0005515|protein binding|molecular_function#GO:0005634|nucleus|cellular_component#GO:0005737|cytoplasm|cellular_component#GO:0005829|cytosol|cellular_component#GO:0006915|apoptotic process|biological_process#GO:0008270|zinc ion binding|molecular_function#GO:0043066|negative regulation of apoptotic process|biological_process#GO:0043154|negative regu…	scaffold protein binding	GO:0002020: protease binding#GO:0005515: protein binding#GO:0008270: zinc ion binding#GO:0097110: scaffold protein binding	GO:0002020: protease binding,GO:0005515: protein binding,GO:0008270: zinc ion binding,GO:0097110: scaffold protein binding	Nucleus	13	0	384365		Xiap|IDBG-141324|ENSMUSG00000025860|11798	XIAP|IDBG-629983|ENSBTAG00000040350|281647	2017-02-20
BIVM	ENSG00000134897	54841	BIVM	basic, immunoglobulin-like variable motif containing		BIVM|IDBG-49072|ENSG00000134897|54841	102799049	102841535	1	13	q33.1	GO:0005615|extracellular space|cellular_component#GO:0005634|nucleus|cellular_component#GO:0005737|cytoplasm|cellular_component				Nucleus	0	0	49074|373225		Bivm|IDBG-150414|ENSMUSG00000041684|246229		2017-02-20
BLACE	ENSG00000204960		BLACE	B-cell acute lymphoblastic leukemia expressed		BLACE|IDBG-34979|ENSG00000204960|	155356985	155367934	-1	7	q36.3					Unknown	0	0	34981|810675				2017-02-20
BLCAP	ENSG00000166619	10904	BLCAP	bladder cancer associated protein	BC10	BLCAP|IDBG-74305|ENSG00000166619|10904	37492472	37527931	-1	20	q11.23	GO:0005515|protein binding|molecular_function#GO:0007049|cell cycle|biological_process#GO:0016021|integral component of membrane|cellular_component#GO:0030262|apoptotic nuclear changes|biological_process	protein binding	GO:0005515: protein binding	GO:0005515: protein binding	Plasma membrane	1	0	74307|236041|236043|236045|236047|374701|374706|374708|374712|374715		Blcap|IDBG-211301|ENSMUSG00000067787|53619	BLCAP|IDBG-642566|ENSBTAG00000003209|281649	2017-02-20
BLID	ENSG00000259571	414899	BLID	BH3-like motif containing, cell death inducer		BLID|IDBG-547408|ENSG00000259571|414899	122115354	122116215	-1	11	q24.1	GO:0005739|mitochondrion|cellular_component#GO:0006915|apoptotic process|biological_process				Unknown	3	0	603482				2017-02-20
BLK	ENSG00000136573	640	BLK	B lymphoid tyrosine kinase	MODY11	BLK|IDBG-7345|ENSG00000136573|640	11494001	11564604	1	8	p23.1	GO:0004672|protein kinase activity|molecular_function#GO:0004713|protein tyrosine kinase activity|molecular_function#GO:0004715|non-membrane spanning protein tyrosine kinase activity|molecular_function#GO:0005515|protein binding|molecular_function#GO:0005524|ATP binding|molecular_function#GO:0005886|plasma membrane|cellular_component#GO:0006468|protein phosphorylation|biological_process#GO:001677…	transferase activity	GO:0004672: protein kinase activity#GO:0004713: protein tyrosine kinase activity#GO:0004715: non-membrane spanning protein tyrosine kinase activity#GO:0005515: protein binding#GO:0005524: ATP binding#GO:0016772: transferase activity, transferring phosphorus-containing groups	GO:0004672: protein kinase activity,GO:0004713: protein tyrosine kinase activity,GO:0004715: non-membrane spanning protein tyrosine kinase activity,GO:0005515: protein binding,GO:0005524: ATP binding,GO:0016772: transferase activity, transferring phosphorus-containing groups	Plasma membrane	23	4	7349|596338		Blk|IDBG-172522|ENSMUSG00000014453|12143	BLK|IDBG-629427|ENSBTAG00000005049|532587	2017-02-20
BLM	ENSG00000197299	641	BLM	Bloom syndrome, RecQ helicase-like	BS|RECQ2|RECQL2|RECQL3	BLM|IDBG-30365|ENSG00000197299|641	90717327	90816165	1	15	q26.1	GO:0000079|regulation of cyclin-dependent protein serine/threonine kinase activity|biological_process#GO:0000085|mitotic G2 phase|biological_process#GO:0000166|nucleotide binding|molecular_function#GO:0000228|nuclear chromosome|cellular_component#GO:0000405|bubble DNA binding|molecular_function#GO:0000723|telomere maintenance|biological_process#GO:0000724|double-strand break repair via homologous…	hydrolase activity	GO:0000166: nucleotide binding#GO:0000405: bubble DNA binding#GO:0002039: p53 binding#GO:0003676: nucleic acid binding#GO:0003677: DNA binding#GO:0003697: single-stranded DNA binding#GO:0003824: catalytic activity#GO:0004003: ATP-dependent DNA helicase activity#GO:0004386: helicase activity#GO:0005515: protein binding#GO:0005524: ATP binding#GO:0008026: ATP-dependent helicase activity#GO:0009378:…	GO:0000166: nucleotide binding,GO:0000405: bubble DNA binding,GO:0002039: p53 binding,GO:0003676: nucleic acid binding,GO:0003677: DNA binding,GO:0003697: single-stranded DNA binding,GO:0003824: catalytic activity,GO:0004003: ATP-dependent DNA helicase activity,GO:0004386: helicase activity,GO:0005515: protein binding,GO:0005524: ATP binding,GO:0008026: ATP-dependent helicase activity,GO:0009378:…	Nucleus	112	2	30369|585118|599267		Blm|IDBG-195418|ENSMUSG00000030528|12144	BLM|IDBG-629490|ENSBTAG00000020301|534148	2017-02-20
BLNK	ENSG00000095585	29760	BLNK	B-cell linker		BLNK|IDBG-83724|ENSG00000095585|29760	96191702	96271587	-1	10	q24.1	GO:0005068|transmembrane receptor protein tyrosine kinase adaptor activity|molecular_function#GO:0005070|SH3/SH2 adaptor activity|molecular_function#GO:0005515|protein binding|molecular_function#GO:0005622|intracellular|cellular_component#GO:0005737|cytoplasm|cellular_component#GO:0005829|cytosol|cellular_component#GO:0005886|plasma membrane|cellular_component#GO:0006954|inflammatory response|bio…	protein binding	GO:0005068: transmembrane receptor protein tyrosine kinase adaptor activity#GO:0005070: SH3/SH2 adaptor activity#GO:0005515: protein binding	GO:0005068: transmembrane receptor protein tyrosine kinase adaptor activity,GO:0005070: SH3/SH2 adaptor activity,GO:0005515: protein binding	Plasma membrane	50	11	83726|83728|383500|383504|749046|749014		Blnk|IDBG-165316|ENSMUSG00000061132|17060	BT.24520|IDBG-638042|ENSBTAG00000021358|510393	2017-02-20
BLOC1S1	ENSG00000135441	2647	BLOC1S1	biogenesis of lysosomal organelles complex-1, subunit 1	BLOS1|GCN5L1|MICoA|RT14	BLOC1S1|IDBG-38912|ENSG00000135441|2647	55716037	55720087	1	12	q13.2	GO:0005515|protein binding|molecular_function#GO:0005615|extracellular space|cellular_component#GO:0005758|mitochondrial intermembrane space|cellular_component#GO:0005759|mitochondrial matrix|cellular_component#GO:0005765|lysosomal membrane|cellular_component#GO:0005829|cytosol|cellular_component#GO:0006892|post-Golgi vesicle-mediated transport|biological_process#GO:0008089|anterograde axon cargo…	protein binding	GO:0005515: protein binding	GO:0005515: protein binding	Extracellular	21	0	38914|592236|590779|596726|584334|587489|594613				2017-02-20
BLOC1S2	ENSG00000196072	282991	BLOC1S2	biogenesis of lysosomal organelles complex-1, subunit 2		BLOC1S2|IDBG-86384|ENSG00000196072|282991	100273280	100286712	-1	10	q24.31	GO:0000930|gamma-tubulin complex|cellular_component#GO:0005515|protein binding|molecular_function#GO:0005634|nucleus|cellular_component#GO:0005737|cytoplasm|cellular_component#GO:0005739|mitochondrion|cellular_component#GO:0005813|centrosome|cellular_component#GO:0005829|cytosol|cellular_component#GO:0007020|microtubule nucleation|biological_process#GO:0008022|protein C-terminus binding|molecular…	gamma-tubulin binding	GO:0005515: protein binding#GO:0008022: protein C-terminus binding#GO:0043015: gamma-tubulin binding	GO:0005515: protein binding,GO:0008022: protein C-terminus binding,GO:0043015: gamma-tubulin binding	Nucleus	30	0	86392|384369|749125|813299|813300		Bloc1s2a|IDBG-169426|ENSMUSG00000057506|638532,73689	BLOC1S2|IDBG-638723|ENSBTAG00000010739|519172	2017-02-20
BLOC1S3	ENSG00000189114	388552	BLOC1S3	biogenesis of lysosomal organelles complex-1, subunit 3		BLOC1S3|IDBG-57190|ENSG00000189114|388552	45178745	45181801	1	19	q13.32	GO:0001654|eye development|biological_process#GO:0003674|molecular_function|molecular_function#GO:0005515|protein binding|molecular_function#GO:0005737|cytoplasm|cellular_component#GO:0005829|cytosol|cellular_component#GO:0006892|post-Golgi vesicle-mediated transport|biological_process#GO:0007596|blood coagulation|biological_process#GO:0008089|anterograde axon cargo transport|biological_process#G…	protein binding	GO:0003674: molecular_function#GO:0005515: protein binding	GO:0003674: molecular_function,GO:0005515: protein binding	Cytoplasm	8	4	381814|761012|766054		Bloc1s3|IDBG-150915|ENSMUSG00000057667|232946	BLOC1S3|IDBG-648101|ENSBTAG00000007070|100847456,538539	2017-02-20
BMF	ENSG00000104081	90427	BMF	Bcl2 modifying factor		BMF|IDBG-6070|ENSG00000104081|90427	40087890	40108892	-1	15	q15.1	GO:0001669|acrosomal vesicle|cellular_component#GO:0005515|protein binding|molecular_function#GO:0005737|cytoplasm|cellular_component#GO:0005741|mitochondrial outer membrane|cellular_component#GO:0005829|cytosol|cellular_component#GO:0005886|plasma membrane|cellular_component#GO:0006915|apoptotic process|biological_process#GO:0015629|actin cytoskeleton|cellular_component#GO:0016459|myosin complex…	protein binding	GO:0005515: protein binding	GO:0005515: protein binding	Plasma membrane	20	2	6072|235077|365661|583719|591005|589160|598978|593634|591300		Bmf|IDBG-198160|ENSMUSG00000040093|171543	BMF|IDBG-646206|ENSBTAG00000012180|541141	2017-02-20
BMP1	ENSG00000168487	649	BMP1	bone morphogenetic protein 1	OI13|PCOLC|PCP|PCP2|TLD	BMP1|IDBG-10398|ENSG00000168487|649	22164736	22212326	1	8	p21.3	GO:0001501|skeletal system development|biological_process#GO:0001502|cartilage condensation|biological_process#GO:0001503|ossification|biological_process#GO:0004222|metalloendopeptidase activity|molecular_function#GO:0005125|cytokine activity|molecular_function#GO:0005509|calcium ion binding|molecular_function#GO:0005515|protein binding|molecular_function#GO:0005576|extracellular region|cellular_…	zinc ion binding	GO:0004222: metalloendopeptidase activity#GO:0005125: cytokine activity#GO:0005509: calcium ion binding#GO:0005515: protein binding#GO:0008083: growth factor activity#GO:0008233: peptidase activity#GO:0008237: metallopeptidase activity#GO:0008270: zinc ion binding	GO:0004222: metalloendopeptidase activity,GO:0005125: cytokine activity,GO:0005509: calcium ion binding,GO:0005515: protein binding,GO:0008083: growth factor activity,GO:0008233: peptidase activity,GO:0008237: metallopeptidase activity,GO:0008270: zinc ion binding	Extracellular	11	2	10400|10408|10410|234454|477510|473439|479248|475176|476271|478749|481148|475146		Bmp1|IDBG-178672|ENSMUSG00000022098|12153	BMP1|IDBG-634694|ENSBTAG00000000917|	2017-02-20
BMP10	ENSG00000163217	27302	BMP10	bone morphogenetic protein 10		BMP10|IDBG-54663|ENSG00000163217|27302	68865481	68871517	-1	2	p13.3	GO:0005125|cytokine activity|molecular_function#GO:0005179|hormone activity|molecular_function#GO:0005515|protein binding|molecular_function#GO:0005576|extracellular region|cellular_component#GO:0005615|extracellular space|cellular_component#GO:0005737|cytoplasm|cellular_component#GO:0007155|cell adhesion|biological_process#GO:0007507|heart development|biological_process#GO:0007512|adult heart de…	receptor serine/threonine kinase binding	GO:0005125: cytokine activity#GO:0005179: hormone activity#GO:0005515: protein binding#GO:0008083: growth factor activity#GO:0033612: receptor serine/threonine kinase binding	GO:0005125: cytokine activity,GO:0005179: hormone activity,GO:0005515: protein binding,GO:0008083: growth factor activity,GO:0033612: receptor serine/threonine kinase binding	Extracellular	4	0	54665		Bmp10|IDBG-165762|ENSMUSG00000030046|12154	BT.106443|IDBG-635729|ENSBTAG00000000992|538874	2017-02-20
BMP15	ENSG00000130385	9210	BMP15	bone morphogenetic protein 15	GDF9B|ODG2|POF4	BMP15|IDBG-67313|ENSG00000130385|9210	50910784	50916607	1	X	p11.22	GO:0001541|ovarian follicle development|biological_process#GO:0005125|cytokine activity|molecular_function#GO:0005615|extracellular space|cellular_component#GO:0005737|cytoplasm|cellular_component#GO:0007292|female gamete generation|biological_process#GO:0008083|growth factor activity|molecular_function#GO:0045893|positive regulation of transcription, DNA-templated|biological_process#GO:0060016|g…	growth factor activity	GO:0005125: cytokine activity#GO:0008083: growth factor activity	GO:0005125: cytokine activity,GO:0008083: growth factor activity	Extracellular	2	0	67315		Bmp15|IDBG-128773|ENSMUSG00000023279|12155	BMP15|IDBG-637314|ENSBTAG00000045782|353351	2017-02-20
BMP2	ENSG00000125845	650	BMP2	bone morphogenetic protein 2	BDA2|BMP2A	BMP2|IDBG-52330|ENSG00000125845|650	6767664	6780280	1	20	p12.3	GO:0000122|negative regulation of transcription from RNA polymerase II promoter|biological_process#GO:0000187|activation of MAPK activity|biological_process#GO:0001501|skeletal system development|biological_process#GO:0001649|osteoblast differentiation|biological_process#GO:0001658|branching involved in ureteric bud morphogenesis|biological_process#GO:0001666|response to hypoxia|biological_proces…	BMP receptor binding	GO:0004745: retinol dehydrogenase activity#GO:0005102: receptor binding#GO:0005125: cytokine activity#GO:0005515: protein binding#GO:0008083: growth factor activity#GO:0019211: phosphatase activator activity#GO:0046332: SMAD binding#GO:0046982: protein heterodimerization activity#GO:0070700: BMP receptor binding	GO:0004745: retinol dehydrogenase activity,GO:0005102: receptor binding,GO:0005125: cytokine activity,GO:0005515: protein binding,GO:0008083: growth factor activity,GO:0019211: phosphatase activator activity,GO:0046332: SMAD binding,GO:0046982: protein heterodimerization activity,GO:0070700: BMP receptor binding	Extracellular	28	1	52332		Bmp2|IDBG-207600|ENSMUSG00000027358|12156	BMP2|IDBG-639937|ENSBTAG00000005111|615037	2017-02-20
BMP3	ENSG00000152785	651	BMP3	bone morphogenetic protein 3	BMP-3A	BMP3|IDBG-26583|ENSG00000152785|651	81030965	81057531	1	4	q21.21	GO:0001501|skeletal system development|biological_process#GO:0001503|ossification|biological_process#GO:0005102|receptor binding|molecular_function#GO:0005125|cytokine activity|molecular_function#GO:0005615|extracellular space|cellular_component#GO:0007267|cell-cell signaling|biological_process#GO:0008083|growth factor activity|molecular_function#GO:0030154|cell differentiation|biological_process…	BMP receptor binding	GO:0005102: receptor binding#GO:0005125: cytokine activity#GO:0008083: growth factor activity#GO:0070700: BMP receptor binding	GO:0005102: receptor binding,GO:0005125: cytokine activity,GO:0008083: growth factor activity,GO:0070700: BMP receptor binding	Extracellular	8	0	26585		Bmp3|IDBG-182409|ENSMUSG00000029335|110075	BMP3|IDBG-643168|ENSBTAG00000017642|539527	2017-02-20
BMP4	ENSG00000125378	652	BMP4	bone morphogenetic protein 4	BMP2B|BMP2B1|MCOPS6|OFC11|ZYME	BMP4|IDBG-6966|ENSG00000125378|652	53949736	53958761	-1	14	q22.2	GO:0000122|negative regulation of transcription from RNA polymerase II promoter|biological_process#GO:0000186|activation of MAPKK activity|biological_process#GO:0001501|skeletal system development|biological_process#GO:0001525|angiogenesis|biological_process#GO:0001568|blood vessel development|biological_process#GO:0001649|osteoblast differentiation|biological_process#GO:0001656|metanephros devel…	BMP receptor binding	GO:0005125: cytokine activity#GO:0005515: protein binding#GO:0008083: growth factor activity#GO:0008201: heparin binding#GO:0042056: chemoattractant activity#GO:0070700: BMP receptor binding	GO:0005125: cytokine activity,GO:0005515: protein binding,GO:0008083: growth factor activity,GO:0008201: heparin binding,GO:0042056: chemoattractant activity,GO:0070700: BMP receptor binding	Extracellular	20	6	6968|369237|603080|586888|588205|601910|597245|807899		Bmp4|IDBG-153687|ENSMUSG00000021835|12159	BMP4|IDBG-646706|ENSBTAG00000003835|407216	2017-02-20
BMP5	ENSG00000112175	653	BMP5	bone morphogenetic protein 5		BMP5|IDBG-91207|ENSG00000112175|653	55753645	55875564	-1	6	p12.1	GO:0001501|skeletal system development|biological_process#GO:0001503|ossification|biological_process#GO:0003323|type B pancreatic cell development|biological_process#GO:0005125|cytokine activity|molecular_function#GO:0005515|protein binding|molecular_function#GO:0005575|cellular_component|cellular_component#GO:0005615|extracellular space|cellular_component#GO:0007389|pattern specification process…	BMP receptor binding	GO:0005125: cytokine activity#GO:0005515: protein binding#GO:0008083: growth factor activity#GO:0070700: BMP receptor binding	GO:0005125: cytokine activity,GO:0005515: protein binding,GO:0008083: growth factor activity,GO:0070700: BMP receptor binding	Extracellular	1	1	91209		Bmp5|IDBG-185557|ENSMUSG00000032179|12160	BT.29026|IDBG-628704|ENSBTAG00000012870|507682	2017-02-20
BMP6	ENSG00000153162	654	BMP6	bone morphogenetic protein 6	VGR|VGR1	BMP6|IDBG-60018|ENSG00000153162|654	7726797	7881422	1	6	p24.3	GO:0001501|skeletal system development|biological_process#GO:0001503|ossification|biological_process#GO:0001649|osteoblast differentiation|biological_process#GO:0001654|eye development|biological_process#GO:0001822|kidney development|biological_process#GO:0001938|positive regulation of endothelial cell proliferation|biological_process#GO:0001958|endochondral ossification|biological_process#GO:000…	BMP receptor binding	GO:0005125: cytokine activity#GO:0005515: protein binding#GO:0008083: growth factor activity#GO:0046982: protein heterodimerization activity#GO:0070700: BMP receptor binding	GO:0005125: cytokine activity,GO:0005515: protein binding,GO:0008083: growth factor activity,GO:0046982: protein heterodimerization activity,GO:0070700: BMP receptor binding	Extracellular	12	3	60020		Bmp6|IDBG-145907|ENSMUSG00000039004|12161	BMP6|IDBG-636350|ENSBTAG00000019234|617566	2017-02-20
BMP7	ENSG00000101144	655	BMP7	bone morphogenetic protein 7	OP-1	BMP7|IDBG-82028|ENSG00000101144|655	57168748	57266629	-1	20	q13.31	GO:0001501|skeletal system development|biological_process#GO:0001503|ossification|biological_process#GO:0001654|eye development|biological_process#GO:0001656|metanephros development|biological_process#GO:0001657|ureteric bud development|biological_process#GO:0001707|mesoderm formation|biological_process#GO:0001822|kidney development|biological_process#GO:0001823|mesonephros development|biological…	heparin binding	GO:0005125: cytokine activity#GO:0005515: protein binding#GO:0008083: growth factor activity#GO:0008201: heparin binding	GO:0005125: cytokine activity,GO:0005515: protein binding,GO:0008083: growth factor activity,GO:0008201: heparin binding	Extracellular	31	4	238705|238707|379141|379142		Bmp7|IDBG-213330|ENSMUSG00000008999|12162	BMP7|IDBG-641302|ENSBTAG00000015362|540595	2017-02-20
BMP8A	ENSG00000183682	353500	BMP8A	bone morphogenetic protein 8a		BMP8A|IDBG-96699|ENSG00000183682|353500	39491646	39525935	1	1	p34.3	GO:0001503|ossification|biological_process#GO:0002024|diet induced thermogenesis|biological_process#GO:0005125|cytokine activity|molecular_function#GO:0005615|extracellular space|cellular_component#GO:0008083|growth factor activity|molecular_function#GO:0030154|cell differentiation|biological_process#GO:0040007|growth|biological_process#GO:0046676|negative regulation of insulin secretion|biologic…	growth factor activity	GO:0005125: cytokine activity#GO:0008083: growth factor activity	GO:0005125: cytokine activity,GO:0008083: growth factor activity	Extracellular	2	0	96701				2017-02-20
BMP8B	ENSG00000116985	353500656	BMP8B	bone morphogenetic protein 8b	BMP8|OP2	BMP8B|IDBG-96764|ENSG00000116985|353500,656	39757182	39788861	-1	1	p34.2	GO:0001501|skeletal system development|biological_process#GO:0001503|ossification|biological_process#GO:0005125|cytokine activity|molecular_function#GO:0005615|extracellular space|cellular_component#GO:0008083|growth factor activity|molecular_function#GO:0030154|cell differentiation|biological_process#GO:0040007|growth|biological_process#GO:0051216|cartilage development|biological_process	growth factor activity	GO:0005125: cytokine activity#GO:0008083: growth factor activity	GO:0005125: cytokine activity,GO:0008083: growth factor activity	Extracellular	3	0	96766|235545				2017-02-20
BMPR1A	ENSG00000107779	657	BMPR1A	bone morphogenetic protein receptor, type IA	10q23del|ACVRLK3|ALK3|CD292|SKR5	BMPR1A|IDBG-81081|ENSG00000107779|657	86756650	86932838	1	10	q23.2	GO:0000981|sequence-specific DNA binding RNA polymerase II transcription factor activity|molecular_function#GO:0001701|in utero embryonic development|biological_process#GO:0001707|mesoderm formation|biological_process#GO:0001756|somitogenesis|biological_process#GO:0001880|Mullerian duct regression|biological_process#GO:0002053|positive regulation of mesenchymal cell proliferation|biological_proce…	transferase activity	GO:0000981: sequence-specific DNA binding RNA polymerase II transcription factor activity#GO:0004672: protein kinase activity#GO:0004674: protein serine/threonine kinase activity#GO:0004675: transmembrane receptor protein serine/threonine kinase activity#GO:0004702: receptor signaling protein serine/threonine kinase activity#GO:0004713: protein tyrosine kinase activity#GO:0005024: transforming gr…	GO:0000981: sequence-specific DNA binding RNA polymerase II transcription factor activity,GO:0004672: protein kinase activity,GO:0004674: protein serine/threonine kinase activity,GO:0004675: transmembrane receptor protein serine/threonine kinase activity,GO:0004702: receptor signaling protein serine/threonine kinase activity,GO:0004713: protein tyrosine kinase activity,GO:0005024: transforming gr…	Cell surface	48	4	81083|809706		Bmpr1a|IDBG-149689|ENSMUSG00000021796|12166	BT.48514|IDBG-631434|ENSBTAG00000000231|404101	2017-02-20
BMPR1B	ENSG00000138696	658	BMPR1B	bone morphogenetic protein receptor, type IB	ALK-6|ALK6|CDw293	BMPR1B|IDBG-30667|ENSG00000138696|658	94757968	95158448	1	4	q22.3	GO:0001501|skeletal system development|biological_process#GO:0001502|cartilage condensation|biological_process#GO:0001550|ovarian cumulus expansion|biological_process#GO:0001654|eye development|biological_process#GO:0002062|chondrocyte differentiation|biological_process#GO:0004672|protein kinase activity|molecular_function#GO:0004674|protein serine/threonine kinase activity|molecular_function#GO:…	transforming growth factor beta receptor activity	GO:0004672: protein kinase activity#GO:0004674: protein serine/threonine kinase activity#GO:0004675: transmembrane receptor protein serine/threonine kinase activity#GO:0004702: receptor signaling protein serine/threonine kinase activity#GO:0004713: protein tyrosine kinase activity#GO:0005024: transforming growth factor beta-activated receptor activity#GO:0005025: transforming growth factor beta r…	GO:0004672: protein kinase activity,GO:0004674: protein serine/threonine kinase activity,GO:0004675: transmembrane receptor protein serine/threonine kinase activity,GO:0004702: receptor signaling protein serine/threonine kinase activity,GO:0004713: protein tyrosine kinase activity,GO:0005024: transforming growth factor beta-activated receptor activity,GO:0005025: transforming growth factor beta r…	Plasma membrane	132	2	30669|240580|374579|479893|484517|478513|474839|475287		Bmpr1b|IDBG-196928|ENSMUSG00000052430|12167	BMPR1B|IDBG-641011|ENSBTAG00000002081|407128	2017-02-20
[truncated: 4,191 more rows]
