# Supplementary material for: Bioinformatics analysis reveals immune prognostic markers for overall survival of colorectal cancer patients: a novel machine learning survival predictive system
Source: BMC Bioinformatics. 2022 Apr 8;23:124. doi: 10.1186/s12859-022-04657-3 (PMC8991575; doi:10.1186/s12859-022-04657-3)
Supplement: Supplementary file 3 — Additional file 3. SHAP application example in python. [file 12859_2022_4657_MOESM3_ESM.py]

#https://shap.readthedocs.io/en/latest/example_notebooks/tabular_examples/tree_based_models/NHANES%20I%20Survival%20Model.html?highlight=survival
#http://www.whjtop.cn/py/Survival%20Model.html

import shap
import xgboost
from sklearn.model_selection import train_test_split
import matplotlib.pylab as pl
import pandas as pd


#X,y = shap.datasets.nhanesi()
#X_display,y_display = shap.datasets.nhanesi(display=True) # human readable feature values


dataset_folder = r'E:\\Rdata\\B1005-结肠癌-人工智能-免疫基因-预后模型\\'

train_df = pd.read_csv('E:\\Rdata\\B1005-结肠癌-人工智能-免疫基因-预后模型\\20210602-B1005-结肠癌-TCGA-mRNA-edgeR分析-标准化转换后全部基因输出数据-SHAP-556-21-2.csv')

train_df.shape        #556  22

print(train_df.columns.values)


X = train_df.drop(['number', 'y'], axis=1)

print(X.columns.values)
X.shape                  #(41731, 14)


y = train_df.y


xgb_full = xgboost.DMatrix(X, label=y)


# create a train/test split
X_train, X_test, y_train, y_test = train_test_split(X, y, test_size=0.2, random_state=7)

y_train
y_test
print(X_train.columns.values)
print(X_test.columns.values)
print(y_train.columns.values)
print(y_test.columns.values)

xgb_train = xgboost.DMatrix(X_train, label=y_train)
xgb_test = xgboost.DMatrix(X_test, label=y_test)


# use validation set to choose # of trees
params = {   "eta": 0.002,    "max_depth": 3,    "objective": "survival:cox",    "subsample": 0.5}
model_train = xgboost.train(params, xgb_train, 10000, evals = [(xgb_test, "test")], verbose_eval=1000)


# train final model on the full data set
params = {"eta": 0.002, "max_depth": 3,  "objective": "survival:cox", "subsample": 0.5}
model = xgboost.train(params, xgb_full, 5000, evals = [(xgb_full, "test")], verbose_eval=1000)


def c_statistic_harrell(pred, labels):
    total = 0
    matches = 0
    for i in range(len(labels)):
        for j in range(len(labels)):
            if labels[j] > 0 and abs(labels[i]) > labels[j]:
                total += 1
                if pred[j] > pred[i]:
                    matches += 1
    return matches/total

# see how well we can order people by survival
c_statistic_harrell(model_train.predict(xgb_test, ntree_limit=5000), y_test)


shap_values = shap.TreeExplainer(model).shap_values(X)

#得到各个自变量的相对危险度
shap.summary_plot(shap_values, X)


# we pass "Age" instead of an index because dependence_plot() will find it in X's column names for us
# Systolic BP was automatically chosen for coloring based on a potential interaction to check that
# the interaction is really in the model see SHAP interaction values below
shap.dependence_plot("Age", shap_values, X)


# we pass display_features so we get text display values for sex
shap.dependence_plot("Sex", shap_values, X, display_features=X_display)


# setting show=False allows us to continue customizing the matplotlib plot before displaying it
shap.dependence_plot("Systolic BP", shap_values, X, show=False)
pl.xlim(80,225)
pl.show()


shap.dependence_plot("Poverty index", shap_values, X)


shap.dependence_plot("White blood cells", shap_values, X, display_features=X_display, show=False)
pl.xlim(2,15)
pl.show()

shap.dependence_plot("BMI", shap_values, X, display_features=X_display, show=False)
pl.xlim(15,50)
pl.show()


shap.dependence_plot("Serum magnesium", shap_values, X, show=False)
pl.xlim(1.2,2.2)
pl.show()


shap.dependence_plot("Sedimentation rate", shap_values, X)


shap.dependence_plot("Serum protein", shap_values, X)


shap.dependence_plot("Serum cholesterol", shap_values, X, show=False)
pl.xlim(100,400)
pl.show()


# takes a couple minutes since SHAP interaction values take a factor of 2 * # features
# more time than SHAP values to compute, since this is just an example we only explain
# the first 2,000 people in order to run quicker
shap_interaction_values = shap.TreeExplainer(model).shap_interaction_values(X.iloc[:2000,:])


shap.summary_plot(shap_interaction_values, X.iloc[:2000,:])


shap.dependence_plot(
    ("Age", "Age"),
    shap_interaction_values, X.iloc[:2000,:],
    display_features=X_display.iloc[:2000,:]
)
