# Supplementary material for: Bioinformatics analysis reveals immune prognostic markers for overall survival of colorectal cancer patients: a novel machine learning survival predictive system
Source: BMC Bioinformatics. 2022 Apr 8;23:124. doi: 10.1186/s12859-022-04657-3 (PMC8991575; doi:10.1186/s12859-022-04657-3)
Supplement: Supplementary file 6 — Additional file 6. Original dataset for analysis. [file 12859_2022_4657_MOESM6_ESM.xlsx]

## Sheet: Sheet 1
patientID	Group	Overall_survival_month	Overall_survival	Gender	Age	Stage	PM	PN	PT	ACVR1C	ADRM1	AGT	AMIGO3	AMOTL1	ATOH1	AURKB	AVPR1B	BCL2	BCL2L12	BCL2L15	BID	BIRC5	C1QTNF7	C2CD4A	CCNE1	CCR7	CD36	CD3EAP	CDK4	CDSN	CGREF1	CHEK2	CITED1	CLEC4F	CNTN4	CNTNAP1	CNTNAP3	COLEC12	CPXM2	CXCL11	CXCL17	CYP26A1	DNASE1L3	DNER	EDAR	EDN2	EEF1E1	ESPL1	EXTL1
GSM971976	0	36	0	0	45.2	2	0	0	4	1	1	1	1	0	0	1	1	0	1	1	1	1	0	1	1	0	0	1	1	1	1	1	0	0	0	0	0	0	0	0	0	1	0	0	0	0	1	1	1
GSM971971	0	65	0	0	34.7	4	1	2	4	0	0	0	1	1	1	1	1	1	1	1	1	1	0	1	1	1	1	0	1	0	0	1	1	1	0	0	1	1	0	1	0	1	1	0	1	0	1	1	1
GSM972193	0	73	0	0	51	3	0	1	3	0	1	1	1	1	0	1	1	0	1	0	0	1	1	1	0	1	0	1	1	0	1	0	1	1	0	0	0	0	0	0	1	0	1	0	1	1	0	1	1
GSM972307	0	82	0	0	71	2	0	0	3	1	0	0	0	0	0	1	1	1	1	1	0	1	1	1	1	1	1	1	1	1	1	1	0	0	0	0	0	0	1	1	1	0	1	0	0	1	1	1	1
GSM972024	0	43	0	1	62	3	0	2	2	1	1	1	1	0	1	1	1	1	1	0	1	1	0	0	1	0	0	1	1	0	1	1	1	0	0	0	0	0	0	0	0	1	0	0	0	0	1	1	1
GSM972137	0	129	0	1	68	2	0	0	3	0	1	0	0	0	1	0	0	0	0	0	1	1	1	0	0	1	0	0	0	0	1	0	1	0	0	0	0	0	0	0	0	1	1	0	0	1	0	0	0
GSM972303	0	19	0	0	80	1	0	0	2	1	1	1	0	0	0	1	0	0	1	0	1	1	0	0	1	0	0	1	1	0	0	1	0	1	0	1	0	0	0	0	0	1	0	1	0	0	1	1	0
GSM972239	0	14	0	1	59	2	0	0	3	1	0	0	0	1	0	1	0	1	1	0	1	1	1	0	1	1	1	0	1	1	0	1	0	1	0	0	1	1	1	1	0	0	0	1	1	1	1	0	1
GSM972364	0	103	0	0	71	3	0	1	3	1	1	0	1	1	1	1	1	0	1	0	1	1	1	1	1	0	1	0	0	0	1	1	1	1	0	0	1	0	0	0	1	0	0	0	0	1	1	1	1
GSM972065	0	46	0	1	48	2	0	0	3	1	0	1	0	1	1	1	0	0	1	0	1	1	1	0	1	1	1	1	1	0	1	1	1	1	1	0	0	0	0	1	1	0	1	0	0	0	0	0	0
GSM972383	0	92	0	0	70	2	0	0	3	1	1	1	1	0	1	1	1	1	1	1	1	0	1	1	1	1	1	1	1	0	0	0	1	1	1	0	0	0	0	0	0	1	1	1	0	1	0	1	1
GSM972347	0	7	0	0	73	2	0	0	3	0	1	1	1	0	0	1	0	1	1	0	1	1	0	1	1	1	0	1	1	0	1	1	0	1	0	1	0	0	0	1	0	0	1	0	1	1	1	1	0
GSM972085	0	97	0	1	56	2	0	0	3	0	1	1	1	1	1	1	1	0	1	1	1	1	0	0	0	1	0	1	0	1	1	1	0	0	1	0	0	0	0	0	0	1	1	0	1	0	0	1	1
GSM972188	0	22	0	0	58	3	0	2	3	0	0	1	0	1	0	1	1	0	1	1	0	0	0	1	1	1	0	0	1	1	0	0	0	1	1	0	1	0	1	0	0	1	1	1	1	1	0	1	1
GSM972046	0	58	0	1	54	2	0	0	3	1	0	1	1	1	0	0	0	1	0	0	0	0	1	0	0	1	1	0	0	0	0	0	0	0	1	0	1	0	0	0	0	1	1	0	1	0	0	0	0
GSM972231	0	14	0	1	54	4	1	1	3	0	1	1	0	1	0	0	0	0	1	0	1	0	1	0	0	1	1	0	1	0	1	1	1	1	1	1	0	1	1	0	1	1	0	1	0	1	1	0	1
GSM972058	0	60	0	0	75	2	0	0	3	0	0	0	1	1	1	1	0	0	1	1	1	1	0	1	1	1	1	0	1	0	0	1	1	1	0	1	1	1	1	1	1	0	0	0	0	1	1	1	1
GSM972119	0	37	0	1	96	3	0	1	4	1	1	1	0	0	0	0	0	0	0	0	1	1	0	0	1	0	0	0	1	0	0	1	0	0	0	0	0	0	0	0	0	0	0	0	0	1	1	1	0
GSM971959	0	52	0	1	36.9	2	0	0	4	1	0	0	1	1	1	1	1	0	1	1	1	1	0	1	0	0	0	1	1	1	0	1	1	0	0	0	0	0	1	0	1	1	1	0	0	0	1	1	1
GSM972042	0	51	0	1	83	2	0	0	3	1	0	1	1	0	1	0	1	1	0	1	1	0	0	1	0	1	0	0	0	1	0	1	1	1	0	0	0	0	0	1	0	1	1	1	0	0	1	0	1
GSM972404	0	48	0	1	68	2	0	0	3	0	1	1	0	1	1	0	0	1	1	1	0	1	1	0	0	1	1	1	1	0	1	0	0	0	1	0	1	1	1	1	0	0	1	0	1	0	0	1	0
GSM972157	0	118	0	1	57	3	0	1	3	0	1	1	1	1	0	1	0	1	1	0	0	1	0	0	1	0	0	1	0	0	1	0	0	0	1	1	1	1	1	1	0	0	1	0	1	0	1	0	0
GSM972487	0	67	0	1	84	2	0	0	3	1	0	0	1	0	1	0	0	1	0	1	1	0	0	1	1	1	1	0	0	0	1	0	1	0	0	0	0	0	0	0	0	0	1	0	0	1	0	1	0
GSM972396	0	107	0	1	72	2	0	0	3	1	0	0	0	0	1	0	0	1	0	1	0	0	1	1	0	0	0	0	0	1	0	1	1	0	0	1	1	0	0	0	1	1	0	0	1	0	0	0	0
GSM972478	0	69	0	1	80	2	0	0	3	1	1	1	1	0	1	1	1	1	1	1	1	0	0	1	1	1	1	1	0	0	1	0	0	1	0	1	0	0	0	1	0	0	1	1	0	1	1	0	0
GSM972370	0	71	1	0	73	3	0	1	3	1	1	1	1	0	1	1	0	0	1	0	1	1	1	0	1	0	0	1	1	1	1	1	1	1	1	0	0	0	1	0	1	1	1	0	0	1	1	1	1
GSM972455	0	74	0	0	89	3	0	1	3	1	0	0	1	1	0	1	1	1	0	0	0	0	0	1	0	1	1	0	1	0	0	1	1	0	0	1	1	1	1	1	0	1	0	0	0	0	0	0	1
GSM972131	0	86	0	0	78	2	0	0	3	1	0	0	0	1	0	0	0	1	0	1	0	0	1	1	0	1	1	0	0	0	0	0	1	1	1	1	0	1	1	1	0	1	0	0	1	1	0	0	1
GSM972469	0	86	0	1	69	1	0	0	2	0	1	1	0	1	0	1	1	1	0	0	0	0	1	1	0	1	0	0	0	0	0	1	0	1	0	1	0	0	1	0	0	1	1	1	1	0	1	1	1
GSM972060	0	82	0	1	66	2	0	0	3	1	1	1	0	1	0	1	1	1	1	0	1	1	0	1	0	1	1	1	1	0	1	1	1	1	0	0	0	1	0	1	1	1	1	0	0	1	1	1	1
GSM972515	0	118	0	0	72	2	0	0	3	0	0	0	0	0	0	1	0	0	1	1	0	1	0	0	1	1	0	1	0	0	1	0	0	0	0	0	0	0	0	0	0	0	0	0	1	0	1	1	0
GSM972300	0	41	0	1	75	0	0	0		1	0	0	0	1	1	0	1	1	0	1	1	0	1	1	0	1	0	0	1	1	1	1	0	1	1	1	0	0	1	0	1	0	1	1	1	1	1	0	1
GSM972198	0	57	0	0	52	3	0	1	3	0	1	1	1	0	1	1	0	1	1	1	1	1	1	1	1	0	1	1	1	0	1	1	0	0	1	0	0	0	0	0	1	1	1	0	1	0	1	0	1
GSM972111	0	22	0	1	63	3	0	2	3	0	1	1	0	1	0	1	1	1	0	1	1	1	1	0	0	1	0	0	1	0	0	0	1	0	0	0	1	0	1	0	1	1	1	1	1	1	0	1	1
GSM972203	0	54	0	0	66	3	0	2	3	0	1	1	1	0	1	1	0	0	1	1	1	1	0	1	1	1	0	1	1	1	1	1	1	1	0	1	0	1	0	1	1	0	1	0	1	1	1	0	0
GSM972123	0	71	0	1	53	2	0	0	3	1	1	1	1	0	1	1	0	0	1	0	1	1	0	0	1	1	0	0	1	0	0	1	1	1	0	0	0	0	0	0	0	0	1	0	0	1	1	1	1
GSM972278	0	45	0	0	72	1	0	0	2	1	1	0	1	1	1	1	0	1	0	0	0	1	0	1	0	1	1	0	0	1	0	1	1	1	1	1	1	0	0	1	0	1	1	1	0	0	1	1	1
GSM972374	0	90	0	1	65	3	0	1	1	0	1	1	0	0	0	1	0	1	1	1	0	0	0	1	0	1	0	1	0	0	0	0	1	0	0	0	0	0	0	1	1	0	1	0	1	1	0	1	1
GSM972205	0	35	1	1	76	2				0	1	1	0	1	0	1	1	0	1	0	1	1	0	1	1	1	0	1	0	1	1	1	0	1	1	1	0	0	0	1	1	1	1	0	1	0	0	1	0
GSM972071	0	183	0	0	68	2	0	0	3	1	1	1	0	0	0	0	0	0	1	1	1	1	1	0	1	0	0	1	1	0	1	1	0	0	1	0	0	0	1	0	0	1	1	0	1	0	1	0	0
GSM972271	0	14	1	1	92	3	0	1	4	1	1	0	1	0	0	1	1	0	1	0	0	0	1	0	1	1	0	1	0	1	1	1	0	0	0	0	1	0	1	0	1	1	0	0	1	1	0	1	1
GSM972218	0	7	1	0	75	4	1	3	4	1	0	0	1	0	1	0	0	1	1	1	1	1	1	1	0	1	0	1	0	0	0	1	1	0	0	0	1	0	1	0	1	0	1	1	1	1	1	0	0
GSM972485	0	75	0	1	69	2	0	0	3	0	0	1	0	1	0	0	0	1	0	1	0	0	0	1	0	1	1	1	0	1	0	0	0	0	1	0	1	0	1	0	1	1	1	0	1	0	0	0	0
GSM972490	0	74	0	1	67	2	0	0	3	1	1	1	1	1	1	0	1	0	1	0	1	1	0	0	1	0	0	1	1	0	1	1	1	1	1	0	0	0	0	1	0	0	0	1	1	0	1	1	1
GSM972296	0	22	0	0	77	0	0	0		1	0	0	1	0	1	1	0	1	1	1	1	0	0	1	0	1	0	1	1	1	1	1	1	0	1	0	1	0	0	1	0	0	1	1	1	0	1	1	0
GSM972192	0	158	0	0	72	2	0	0	3	0	1	0	1	0	1	1	0	0	1	1	0	1	0	0	1	1	1	1	1	1	1	1	0	1	0	1	0	1	0	1	1	0	0	1	0	1	0	1	1
GSM972461	0	96	0	1	56	2	0	0	3	1	1	1	0	0	1	1	1	1	1	0	1	0	0	0	1	0	0	1	0	1	1	1	0	0	0	0	0	0	1	1	0	0	0	0	1	0	1	1	0
GSM972486	0	33	0	1	87	2	0	0	3	1	0	1	1	1	0	0	1	0	0	0	0	0	1	0	0	1	1	0	1	0	1	0	1	0	0	1	0	0	0	0	0	1	0	1	0	0	0	0	0
GSM972387	0	123	0	1	62	2	0	0	3	1	1	1	1	0	1	1	0	1	1	1	1	1	0	1	1	1	0	1	1	0	1	1	1	0	1	0	0	0	0	1	0	0	1	0	1	0	1	1	0
GSM972491	0	70	0	1	74	2	0	0	3	0	1	0	1	0	0	1	1	0	1	1	1	1	1	0	1	0	0	1	1	0	1	1	0	0	0	0	0	1	0	1	1	0	0	1	1	0	1	0	1
GSM972001	0	73	0	1	71.5	3	0	1	2	1	1	1	0	0	1	0	1	0	1	1	1	0	0	1	1	1	0	1	1	0	0	0	1	0	1	0	0	0	0	0	0	1	1	0	0	0	1	1	1
GSM971981	0	48	0	1	81.8	2	0	0	3	0	0	0	1	1	0	0	1	1	1	0	1	1	0	1	1	0	0	1	1	0	1	1	1	0	1	0	0	1	1	1	1	1	0	0	0	0	1	0	1
GSM972397	0	105	0	0	83	2	0	0	3	0	1	1	0	0	0	1	0	0	1	0	1	1	0	1	1	1	0	1	1	1	1	1	1	0	0	1	0	0	1	1	1	1	1	0	0	1	1	0	1
GSM972348	0	62	0	1	60	2	0	0	3	1	1	1	1	0	0	0	0	1	1	1	0	1	0	1	1	1	1	1	1	0	1	1	1	1	0	0	0	0	0	1	0	1	1	1	0	0	1	1	0
GSM972453	0	100	0	0	51	3	0	1	3	1	0	0	1	0	1	1	0	1	1	1	1	1	0	1	1	1	0	0	0	0	1	1	1	0	0	0	0	0	1	1	1	1	1	1	0	1	1	0	1
GSM972114	0	46	0	1	73	3	0	1	3	0	0	0	1	0	1	1	1	0	1	1	1	1	0	1	1	1	0	0	1	0	1	1	1	0	0	0	0	0	0	1	0	0	0	0	0	1	1	1	1
GSM972076	0	153	0	1	48	2	0	0	3	0	0	1	1	1	1	1	1	1	1	0	1	1	0	0	0	1	0	0	0	0	1	1	1	1	1	1	1	1	1	1	1	1	0	1	0	0	1	0	1
GSM972197	0	50	0	0	78	2	0	0	3	0	1	1	1	0	1	1	1	1	1	0	1	1	0	1	1	1	0	0	0	1	0	1	1	1	1	0	0	0	1	0	1	1	1	0	0	1	1	1	1
GSM972243	0	2	0	1	66	2	0	0	3	1	1	1	0	0	1	0	0	0	1	1	1	1	1	0	1	1	0	0	1	0	0	1	0	0	1	0	1	1	1	1	0	1	1	1	1	1	1	0	1
GSM972174	0	97	0	1	75	3	0	1	3	0	1	1	1	0	1	1	1	0	1	1	0	0	0	0	1	1	1	1	1	1	0	0	0	1	0	0	1	0	0	0	1	1	1	1	1	1	0	1	1
GSM972502	0	131	0	1	69	2	0	0	3	1	1	0	1	1	1	1	0	0	1	1	0	0	1	1	1	0	0	1	1	1	0	0	1	0	0	1	1	0	1	0	1	0	0	1	1	1	0	1	1
GSM972311	0	106	0	1	55	2	0	0	3	0	0	1	1	1	0	0	1	1	1	0	1	0	1	0	0	0	1	0	0	1	0	0	1	0	0	1	1	0	0	0	1	0	1	0	0	1	0	0	1
GSM971965	0	33	0	0	37.5	2	0	0	3	1	0	0	1	1	1	1	0	1	0	1	0	0	1	0	0	1	0	0	1	1	0	0	1	0	0	1	1	1	1	1	1	0	1	1	1	0	0	1	0
GSM972454	0	75	0	1	62	1	0	0	2	0	0	0	0	1	1	0	0	1	0	1	1	1	0	0	0	1	0	1	1	0	1	1	0	0	1	1	0	0	0	1	1	1	1	1	0	0	0	1	0
GSM972106	0	72	0	0	96	3	0	1	3	0	1	0	1	0	0	0	0	0	1	1	0	1	0	1	0	0	0	1	1	0	0	0	0	1	1	0	0	0	0	1	0	1	0	0	1	1	1	1	1
GSM972215	0	47	0	0	73	3	0	2	4	1	1	1	1	0	1	1	0	0	1	1	0	1	0	1	1	1	1	1	1	0	1	1	1	0	0	1	0	0	1	1	1	1	1	0	0	0	1	1	0
GSM972000	0	9	0	0	76.4	3	0	2	3	1	1	0	1	1	0	0	1	1	0	0	1	1	1	0	1	0	0	1	1	1	0	0	1	1	0	1	0	0	1	0	0	1	0	0	1	1	1	1	1
GSM972496	0	142	0	0	65	1	0	0	2	1	0	0	1	1	1	0	1	1	0	1	1	1	0	1	0	1	0	0	1	1	0	1	0	1	0	0	0	0	0	0	1	1	1	0	0	0	1	0	1
GSM972052	0	15	0	1	68	2	0	0	2	0	1	1	1	0	1	1	0	0	1	1	0	1	0	1	1	0	0	1	1	0	1	0	1	0	0	1	0	1	0	1	0	0	0	0	0	0	1	1	0
GSM971993	0	56	0	1	67.5	2	0	0	3	1	0	1	1	0	1	1	1	1	1	1	1	1	1	1	1	1	1	1	1	0	1	1	1	1	1	0	1	1	0	1	0	1	1	1	0	1	1	1	1
GSM972488	0	49	0	1	65	2	0	0	3	0	0	0	1	0	1	0	0	1	1	1	1	0	0	1	0	1	1	0	0	1	1	0	0	0	0	0	1	0	0	1	1	0	1	0	1	1	0	0	0
GSM972103	0	58	0	1	66	3	0	2	3	0	1	0	0	0	1	1	1	1	1	0	1	1	1	1	1	1	0	1	1	0	1	1	1	1	0	0	0	1	0	1	0	1	1	0	1	1	1	1	1
GSM972319	0	78	1	0	71	2	0	0	3	0	1	1	1	0	1	1	1	0	1	1	0	1	0	0	1	0	0	1	1	0	1	1	0	1	0	1	0	0	1	1	1	0	0	0	0	1	0	1	1
GSM971972	0	75	0	1	40.2	1	0	0	2	0	0	0	1	0	1	1	0	1	1	1	1	1	0	0	1	0	0	1	1	1	1	1	0	1	0	0	0	0	0	1	1	0	0	0	0	1	0	1	1
GSM972083	0	127	0	0	65	2	0	0	3	0	1	0	0	1	0	0	1	0	1	0	1	1	1	1	0	1	0	1	1	1	1	1	1	1	1	1	1	1	0	1	1	1	1	0	1	0	0	0	1
GSM972328	0	82	0	1	74	3	0	2	3	0	1	1	0	1	0	0	1	0	1	0	1	1	1	0	0	1	0	1	1	0	1	1	1	1	1	1	1	0	1	0	1	1	0	1	0	1	1	0	0
GSM972150	0	109	0	0	55	3	0	1	3	1	0	1	1	0	1	0	0	1	0	1	0	0	0	0	0	0	0	0	0	0	1	0	1	1	1	1	0	0	0	0	0	0	1	0	1	1	0	0	1
GSM972081	0	26	0	0	68	2	0	0	3	0	1	1	0	1	1	1	1	1	0	1	1	1	1	1	0	0	1	0	0	0	1	1	0	0	1	0	1	0	1	0	1	1	1	0	1	0	0	0	1
GSM972142	0	35	1	0	86	3	0	2	3	1	0	1	0	0	0	0	0	0	0	0	0	0	1	0	0	0	0	1	0	0	1	0	0	0	0	0	0	0	0	1	0	0	0	0	0	0	1	0	0
GSM972389	0	93	0	1	77	2	0	0	4	1	0	1	1	1	1	0	0	1	0	1	0	0	0	1	0	0	0	0	0	0	1	1	0	0	0	0	1	0	0	1	1	0	1	1	0	0	1	0	0
GSM972265	0	60	0	0	78	3	0	1	3	0	0	0	1	0	1	1	1	0	0	0	0	0	1	0	1	0	1	0	1	0	1	1	1	0	0	1	1	0	1	0	1	0	0	1	0	0	1	1	1
GSM972200	0	54	0	1	61	2	0	0	3	0	0	1	0	1	1	1	0	1	0	0	1	1	0	0	0	1	0	0	1	0	1	1	1	0	1	0	0	0	0	0	0	0	1	0	1	1	0	1	1
GSM972344	0	75	0	0	70	2	0	0	3	0	1	1	0	0	0	1	1	0	1	0	1	1	0	0	1	1	0	1	1	0	1	1	1	0	0	0	0	0	0	0	1	1	0	1	0	0	1	1	1
GSM972136	0	130	0	1	54	3	0	1	3	1	1	1	0	0	1	0	0	0	0	1	1	0	0	1	1	0	1	1	0	0	1	1	0	0	0	0	0	0	0	0	0	0	1	0	0	0	1	1	1
GSM972012	0	101	0	0	86.8	4	1	1	3	1	0	1	1	1	1	0	0	1	0	1	0	1	0	1	1	1	0	1	0	1	0	0	0	0	0	0	1	0	0	1	1	0	1	0	1	1	0	1	1
GSM972014	0	29	1	1	65.8	4	1	0	3	0	1	1	0	0	0	1	0	0	1	1	1	1	0	1	1	0	0	1	1	0	1	1	1	0	1	0	0	0	0	1	0	0	0	0	0	0	1	1	0
GSM972027	0	94	0	0	70	3	0	2	3	1	1	0	0	1	0	1	1	1	0	1	0	1	1	0	1	0	0	0	0	1	1	1	0	0	1	0	0	0	1	0	1	1	0	0	1	1	0	1	1
GSM972146	0	66	0	1	60	3	0	2	3	1	0	0	1	1	1	0	0	1	0	0	0	0	1	1	0	0	0	0	0	1	1	1	1	0	0	1	1	1	1	1	0	0	0	1	0	1	1	0	1
GSM971983	0	87	0	1	75.3	3	0	1	3	1	1	1	1	0	0	1	0	1	1	1	1	1	1	0	0	1	1	0	0	0	1	1	1	0	1	1	1	1	0	1	1	0	1	0	0	0	1	1	0
GSM972236	0	12	0	1	71	4	1	0	1	0	1	1	1	1	0	0	0	0	0	1	0	1	0	0	1	0	0	1	0	1	1	0	0	1	0	0	0	0	0	0	0	1	0	0	1	1	1	0	1
GSM972520	0	62	1	1	76	3	0	1	3	1	0	0	0	0	0	0	0	0	1	1	1	1	0	0	0	1	1	1	0	0	0	0	0	0	0	0	0	1	1	1	0	0	1	0	1	0	1	0	0
GSM972341	0	69	0	0	89	3	0	1	3	0	1	0	0	0	0	0	0	1	1	0	1	1	1	0	0	1	1	1	0	1	1	1	1	0	0	0	0	1	0	1	0	1	0	1	1	0	1	1	0
GSM972189	0	192	0	1	63	3	0		4	1	0	0	1	0	0	1	0	1	0	1	0	0	1	1	0	1	0	1	1	0	1	1	1	0	0	0	0	1	0	1	1	0	0	0	0	0	0	1	0
GSM971969	0	63	0	1	30.2	1	0	0	1	1	0	1	0	1	0	1	0	1	1	1	1	1	1	0	1	1	0	0	1	1	0	1	1	0	0	0	0	0	0	1	0	1	1	0	0	1	1	1	1
GSM972391	0	52	1	1	68	2	0	0	3	0	1	0	1	1	1	1	1	0	1	1	1	1	1	1	0	1	1	0	0	0	0	1	1	1	1	1	1	0	1	1	1	0	0	0	1	0	1	1	1
GSM972101	0	35	0	1	56	3	0	1	3	0	0	1	1	0	1	0	0	1	1	1	1	0	1	0	0	1	1	0	0	1	1	0	0	1	1	0	1	0	1	0	1	1	1	1	0	1	0	0	1
GSM972073	0	163	0	0	80	2	0	0	3	0	0	1	0	1	1	0	1	1	1	1	0	0	1	1	1	1	1	1	1	0	1	0	1	0	1	1	0	1	1	1	0	1	0	0	0	0	1	0	0
GSM972093	0	74	0	0	55	2	0	0	4	1	0	1	0	1	0	0	0	1	0	0	0	0	1	1	0	0	1	0	1	0	0	0	0	0	1	1	0	1	1	0	0	1	0	0	0	0	1	1	0
GSM972424	0	104	0	1	70	2	0	0	3	1	1	1	1	1	1	1	1	1	1	1	1	0	1	0	1	0	1	0	0	1	1	0	1	1	1	0	1	0	0	0	1	1	0	0	1	1	0	0	1
GSM972145	0	135	0	0	63	3	0	2	3	1	0	0	0	0	1	0	0	1	0	1	0	0	0	0	0	1	1	0	0	1	0	0	0	0	0	1	0	0	0	0	0	1	1	0	0	1	0	0	1
GSM972120	0	36	0	0	96	3	0	1	3	0	1	0	0	0	0	1	1	0	1	1	1	1	0	0	1	1	0	1	1	0	0	1	1	0	0	0	0	1	0	1	0	0	0	0	0	0	1	1	0
GSM972017	0	43	0	0	73	3	0	2	3	0	1	1	1	0	0	1	1	0	1	1	0	1	1	1	1	1	0	1	0	1	1	0	1	1	0	1	1	0	1	0	0	1	1	0	1	0	0	1	0
GSM972109	0	36	0	1	96	3	0	1	3	0	0	0	1	0	0	1	0	0	0	1	0	1	0	1	1	0	0	0	0	0	1	0	0	1	0	0	0	1	0	1	0	0	0	0	0	1	1	1	1
GSM972418	0	70	0	1	64	2	0	0	3	1	0	1	0	0	0	0	0	0	1	1	0	1	1	0	1	0	0	1	1	0	0	0	0	1	0	0	0	0	0	1	0	0	0	1	1	1	1	1	1
GSM972325	0	71	0	1	55	3	0	1	3	1	0	1	1	1	1	1	0	1	1	1	0	1	0	1	1	1	1	1	1	1	0	1	1	1	0	0	0	1	0	1	1	0	1	1	0	0	1	1	0
GSM972426	0	81	0	1	49	2	0	0	3	0	1	0	1	1	1	1	0	1	1	0	1	0	1	0	1	1	0	0	1	1	1	0	0	0	0	1	0	1	1	1	0	1	1	1	1	0	0	0	1
GSM972309	0	95	0	1	78	2	0	0	3	1	1	1	1	0	1	1	0	0	1	0	1	1	0	1	1	0	0	1	1	0	1	1	0	0	0	0	0	0	0	1	1	0	0	0	0	1	1	1	0
GSM972351	0	24	0	1	71	2	0	0	4	0	1	0	1	0	1	0	1	0	1	1	1	1	1	1	0	1	1	1	0	1	1	1	1	1	1	1	0	0	1	0	1	0	1	0	0	0	1	0	1
GSM972363	0	140	0	0	68	3	0	1	3	0	1	1	1	1	0	1	0	0	1	0	1	1	0	1	1	0	0	1	1	0	1	1	1	1	0	0	0	1	0	1	1	1	0	0	1	1	1	1	1
GSM972338	0	74	0	1	69	2	0	0	3	1	1	1	1	0	1	0	0	1	0	1	0	1	0	0	1	1	1	0	0	0	0	0	0	0	0	0	0	0	0	0	0	0	1	0	0	0	0	0	1
GSM972279	0	52	0	0	67	3	0	1	3	0	0	0	0	0	0	0	0	1	1	0	0	0	0	1	1	1	0	0	1	1	1	1	1	0	0	1	0	1	1	1	1	0	0	1	1	0	1	1	0
GSM972099	0	15	0	1	78	3	0	1	3	0	1	1	0	0	1	0	0	1	0	1	1	0	1	1	1	0	0	1	0	0	0	0	0	1	0	0	0	0	0	0	1	1	1	1	0	1	0	1	1
GSM972055	0	93	0	0	31	2	0	0	4	1	0	1	1	1	1	1	1	1	1	0	1	1	1	1	1	1	0	1	1	0	1	0	1	0	0	0	0	1	1	1	1	1	0	1	1	1	0	1	1
GSM972259	0	29	0	0	72	2	0	0	4	0	0	0	1	1	1	0	1	0	1	1	0	0	1	1	1	1	0	1	1	1	1	0	0	1	1	1	1	0	1	0	1	1	1	1	1	1	0	1	0
GSM972489	0	74	0	0	77	2	0	0	3	1	0	0	0	0	1	0	1	1	0	1	0	0	1	1	0	1	0	0	0	1	0	1	0	0	1	0	1	1	1	1	1	0	1	0	1	1	0	0	1
GSM972250	0	12	0	1	52	3	0	1	3	1	1	1	1	1	0	1	0	0	1	1	1	1	0	0	0	0	0	1	1	1	0	1	0	0	1	1	0	1	0	0	0	0	0	1	1	0	1	1	0
GSM972194	0	83	0	1	43	3	0	2	3	1	1	1	1	0	1	1	0	1	1	0	1	1	1	0	1	1	0	1	1	0	1	1	1	1	0	1	0	0	1	0	0	1	1	0	0	1	1	1	1
GSM972459	0	12	0	1	80	2	0	0	3	1	0	1	0	0	1	0	0	0	1	0	0	1	0	1	1	1	1	1	1	1	0	0	1	1	1	0	1	0	1	1	1	0	0	1	1	1	1	1	1
GSM972190	0	108	0	1	68	2	0	0	3	1	1	1	0	1	0	1	1	0	0	1	1	1	1	0	1	0	0	1	1	1	0	0	0	1	0	1	1	0	1	0	1	0	0	0	1	0	1	0	1
GSM971986	0	68	0	1	66.3	2	0	0	3	0	1	1	1	1	1	1	1	1	0	0	0	0	0	0	1	1	0	0	0	1	0	0	1	1	1	1	0	0	1	1	1	1	1	0	1	1	0	0	1
GSM972464	0	86	0	0	76	1	0	0	2	0	1	0	1	1	0	0	1	1	0	1	1	0	1	0	0	1	1	1	0	1	1	0	1	0	1	1	0	1	1	0	0	1	1	1	1	0	0	0	1
GSM972431	0	54	0	1	59	3	0	1	3	1	0	1	1	0	1	0	0	0	1	0	1	1	1	0	1	1	1	1	1	1	1	1	1	0	1	1	0	1	0	0	0	1	1	0	0	0	1	0	0
GSM972040	0	63	0	1	81	2	0	0	3	1	0	1	0	0	0	0	0	0	1	0	0	1	0	0	1	1	0	1	0	0	0	0	0	0	0	0	0	0	0	0	0	1	0	1	1	0	0	1	0
GSM972509	0	14	0	0	73	1	0	0	2	1	0	0	0	0	1	0	0	1	0	1	1	0	0	1	0	1	1	0	0	0	1	1	0	0	0	0	0	0	0	1	0	0	1	1	0	0	1	0	0
GSM972435	0	40	0	1	71	3				0	0	1	0	1	1	0	0	0	0	0	1	1	1	1	0	0	0	1	1	1	0	0	0	0	1	1	1	0	1	0	0	0	1	0	1	0	0	0	1
GSM972185	0	39	0	0	58	3				1	1	1	1	1	0	1	1	1	1	0	0	1	1	0	1	0	0	1	1	1	0	0	1	1	0	1	1	0	1	0	1	1	1	1	1	1	0	1	1
GSM972324	0	82	0	1	72	2	0	0	3	0	1	1	0	0	0	0	0	0	0	1	1	0	0	0	0	0	1	1	1	1	0	1	1	0	1	0	0	0	0	0	1	1	0	1	1	1	1	0	1
GSM972216	0	94	0	0	45	4	1	2	3	0	1	1	0	0	0	0	1	0	1	1	1	1	1	1	1	1	0	1	1	1	1	1	0	0	0	1	0	0	1	0	1	1	1	1	0	1	1	1	0
GSM972183	0	32	1	0	62	3				1	0	1	1	1	1	0	1	1	1	0	0	0	1	1	1	0	0	1	0	1	1	1	1	1	0	0	1	0	0	0	1	0	0	1	1	1	0	1	1
GSM971991	0	55	1	1	71.3	2	0	0	3	0	1	0	0	1	0	0	0	0	0	0	0	0	0	0	0	0	0	0	0	0	1	1	1	0	1	0	0	1	1	0	0	1	0	0	1	1	1	1	1
GSM972342	0	28	0	1	78	1	0	0	2	0	1	1	0	0	0	0	1	0	0	1	1	0	0	0	0	1	0	0	0	1	1	0	0	1	1	0	0	1	1	1	0	0	0	0	1	0	0	0	1
GSM972407	0	132	0	0	42	2	0	0	4	0	1	1	0	1	0	1	1	1	1	0	1	1	0	0	0	1	0	1	1	1	0	1	0	0	1	1	0	1	1	0	0	1	0	1	0	0	0	0	0
GSM972388	0	83	1	0	75	2	0	0	3	1	1	1	1	0	1	1	1	1	1	0	1	1	0	0	1	0	0	1	1	0	1	1	0	0	0	0	0	0	0	1	0	1	0	0	0	1	1	1	1
GSM972160	0	77	0	1	73	2	0	0	3	0	1	1	0	0	0	1	0	1	0	0	0	0	0	0	0	0	0	0	0	0	1	0	0	1	0	1	0	0	1	1	0	1	1	1	0	1	0	1	1
GSM972467	0	72	0	1	54	3	0	2	3	0	1	1	0	1	0	0	1	1	0	0	0	0	1	0	0	1	1	1	0	0	0	0	0	1	1	1	1	1	1	1	0	0	0	1	0	0	0	0	0
GSM972072	0	172	0	0	70	2	0	0	4	1	0	0	1	1	0	1	0	1	1	1	0	1	0	0	1	1	1	0	1	0	0	1	1	0	1	0	0	1	1	1	1	0	1	0	0	0	1	1	0
GSM972165	0	87	1	1	67	2	0	0	4	1	0	1	0	1	1	0	0	1	0	1	0	0	1	0	0	1	1	1	0	0	0	0	0	1	1	0	0	1	0	0	0	0	1	0	1	0	0	0	0
GSM972282	0	51	0	0	79	1	0	0	2	1	1	0	1	0	0	1	1	1	1	1	1	1	0	0	1	1	1	1	1	0	1	1	1	0	0	0	0	0	0	1	0	1	1	1	0	0	1	1	0
GSM972277	0	51	0	0	88	2	0	0	4	0	0	0	1	0	1	1	1	1	1	0	1	1	1	1	1	0	0	0	1	1	0	1	1	1	0	0	1	0	0	1	1	1	0	0	1	1	1	1	1
GSM972117	0	32	0	0	78	3	0	1	3	1	0	0	0	0	1	1	0	1	0	1	0	0	0	1	0	1	1	0	0	0	0	0	0	0	1	1	1	1	0	1	0	0	1	0	0	1	0	0	0
GSM972510	0	86	0	1	89	2	0	0	3	1	0	0	0	0	1	0	0	1	0	1	0	0	1	1	0	0	1	0	0	0	0	0	0	0	1	0	0	0	0	0	0	0	1	0	1	0	0	0	1
GSM972156	0	112	1	1	67	3	0	1	3	1	0	1	1	0	0	0	1	1	0	1	1	1	0	0	0	0	1	0	0	1	0	0	1	0	1	1	0	1	0	0	1	0	1	0	0	0	0	1	1
GSM971964	0	35	0	0	35.4	3	0	2	2	1	1	1	1	0	0	1	0	1	1	1	0	0	0	1	1	1	0	1	1	0	1	1	1	1	1	0	1	0	0	1	1	0	1	1	1	0	1	0	1
GSM972428	0	55	0	1	62	3	0	2	3	1	1	1	1	1	1	1	1	1	1	0	1	0	1	0	1	1	0	0	1	1	0	1	1	1	0	1	1	1	1	0	0	0	0	1	0	0	1	1	1
GSM971975	0	46	0	0	41.9	2	0	0	3	0	1	1	1	0	1	1	1	0	1	1	1	1	0	1	1	0	0	1	1	1	1	1	0	1	0	0	0	0	0	0	1	1	1	0	1	1	1	1	1
GSM972130	0	55	0	1	76	2	0	0	4	0	1	0	0	0	0	0	0	0	0	1	1	0	0	0	1	0	0	0	0	0	0	1	0	0	0	0	0	0	0	0	0	1	0	0	1	1	0	1	1
GSM972482	0	42	0	0	90	2	0	0	3	1	0	0	1	1	1	1	1	0	0	0	0	1	1	1	0	0	0	0	0	0	1	0	0	1	1	1	1	1	1	0	0	0	0	0	0	1	0	0	0
GSM971977	0	49	0	0	40.8	3	0	1	4	1	0	0	1	1	1	0	0	1	0	0	0	0	1	1	0	1	1	0	0	0	0	0	1	1	0	1	1	1	1	1	0	0	0	1	1	1	1	1	0
GSM972256	0	19	0	0	63	4	1	1	4	1	1	1	1	0	0	0	0	0	0	0	1	0	1	0	0	1	1	1	1	0	1	0	0	1	1	1	1	0	1	0	0	1	1	0	1	1	0	0	1
GSM972269	0	79	0	1	70	1	0	0	2	1	0	1	1	1	1	0	1	1	0	1	1	0	0	1	0	1	1	0	0	1	1	0	0	1	0	0	1	0	1	0	1	1	1	0	0	1	0	0	1
GSM972414	0	53	0	0	52	2	0	0	3	0	1	1	1	0	0	0	0	0	1	1	1	1	0	0	1	1	0	1	1	0	1	1	1	1	0	0	0	0	0	0	1	1	1	0	0	1	1	1	0
GSM971978	0	109	0	0	71.4	1	0	0	2	1	1	0	1	0	0	1	0	0	1	1	1	1	0	1	1	0	0	1	1	0	0	1	1	1	0	0	0	1	1	1	0	0	1	1	0	1	1	1	0
GSM972372	0	50	1	1	59	3	0	2	4	1	1	1	1	1	1	1	0	0	1	0	1	1	1	0	1	0	1	1	1	0	1	0	1	0	0	1	0	1	1	1	0	0	1	0	0	1	1	1	0
GSM972249	0	14	0	0	74	1	0	0	1	1	1	1	0	1	1	0	0	0	1	1	1	1	0	0	1	1	0	0	1	0	0	1	0	0	1	0	1	1	1	1	0	0	1	0	1	1	1	1	0
GSM972450	0	47	1	1	80	2	0	0	3	0	1	1	1	0	1	0	1	0	1	1	1	1	0	0	1	0	1	0	0	1	0	1	0	1	0	1	0	1	0	0	0	1	1	1	1	1	0	1	1
GSM972166	0	12	1	0	42	3	0		3	0	0	0	0	0	1	0	0	1	0	1	0	0	0	1	0	0	1	0	1	0	0	0	0	0	0	1	0	1	0	0	0	0	1	0	1	1	1	0	1
GSM972202	0	53	0	0	57	3	0	1	3	0	1	1	1	0	1	1	0	0	1	1	1	1	1	1	1	1	0	1	1	0	1	1	1	0	0	0	0	0	0	1	1	0	1	1	1	1	1	0	1
GSM972025	0	53	0	1	49	3	0	2	3	1	0	1	1	0	1	0	0	1	0	1	1	0	0	0	0	0	1	0	0	0	1	0	0	0	1	0	0	1	0	0	0	1	1	0	1	0	0	0	1
GSM972005	0	44	0	1	66.1	4	1	1	4	1	1	0	1	0	1	0	1	0	0	1	0	0	0	1	0	0	0	0	0	1	1	0	1	1	0	0	1	0	0	0	1	1	0	0	0	0	1	0	1
GSM972419	0	32	1	0	85	3	0	2	3	0	0	0	0	1	0	1	0	0	1	0	1	1	1	0	1	0	1	1	1	0	1	1	1	1	0	1	1	1	1	0	0	1	0	0	1	0	1	1	1
GSM972521	0	76	1	0	90	2	0	0	3	0	0	1	0	0	0	1	1	1	0	0	0	0	1	1	0	1	1	1	0	0	0	1	0	1	0	1	1	1	1	1	0	1	0	1	0	0	0	1	0
GSM972044	0	42	0	1	58	2	0	0	4	1	1	0	0	0	1	1	0	0	1	1	1	1	0	1	1	0	1	1	1	1	1	1	1	1	0	0	1	0	0	0	1	0	0	1	1	0	1	1	0
GSM972217	0	70	0	1	73	4	1	1	3	1	1	1	1	0	0	1	1	0	1	1	0	1	0	0	1	0	0	1	1	1	1	0	0	0	0	1	1	0	1	1	1	0	0	1	1	1	1	1	1
GSM972090	0	69	0	0	72	2	0	0	3	1	1	0	0	0	0	0	0	0	0	1	0	1	0	0	0	0	0	0	0	1	0	0	0	0	0	0	0	0	0	0	0	0	0	1	1	0	1	1	0
GSM971994	0	43	0	1	80.9	2	0	0	3	1	1	1	1	1	1	1	1	0	1	0	1	0	0	1	0	0	0	0	1	0	1	1	1	0	1	0	1	1	0	0	0	1	0	0	0	0	0	1	1
GSM972339	0	76	0	1	67	3	0	1	3	1	1	1	1	0	1	1	0	1	1	1	0	1	0	1	1	1	0	1	0	0	0	0	0	1	1	0	1	1	0	1	0	0	1	1	1	0	0	1	0
GSM972143	0	154	0	1	57	2	0	0	4	1	1	1	0	0	0	0	0	0	0	0	0	0	0	0	1	0	0	1	1	0	1	0	0	0	0	0	0	0	0	1	0	0	0	0	0	1	1	0	1
GSM972430	0	53	0	0	43	2	0	0	3	0	0	1	0	1	1	1	0	1	1	1	1	1	0	0	1	1	1	0	0	0	0	0	0	1	0	0	1	1	0	1	1	0	1	1	0	0	1	0	1
GSM972377	0	82	0	0	59	3	0	1	3	1	1	1	1	1	0	0	0	1	0	1	1	0	0	0	1	1	1	0	0	0	1	0	0	0	1	1	1	1	1	1	0	1	0	1	0	1	0	0	0
GSM972128	0	93	0	1	64	2	0	0	3	0	1	1	1	1	0	1	0	0	0	1	1	1	0	1	1	1	0	0	0	0	1	1	0	0	1	1	0	1	1	0	0	1	1	0	1	1	0	0	1
GSM972108	0	103	0	1	64	3	0	1	4	1	1	1	0	1	1	0	0	1	0	0	1	1	0	0	1	0	0	1	1	0	1	1	1	0	0	0	0	0	0	1	0	1	1	0	0	1	1	0	0
GSM972323	0	80	0	0	67	3	0	1	3	1	1	1	0	0	0	1	0	1	1	0	1	0	1	0	1	0	0	1	1	0	1	1	1	1	0	1	1	0	0	0	0	0	1	0	0	0	1	1	0
GSM972235	0	7	0	0	57	3	0	1	2	0	0	1	0	1	0	1	1	0	1	0	1	1	0	1	1	0	1	1	1	0	0	1	0	0	1	0	0	1	1	0	1	0	1	1	1	0	1	1	0
GSM972484	0	76	0	1	68	2	0	0	3	1	1	1	1	1	0	0	0	0	0	0	1	1	0	0	1	0	0	1	1	0	0	1	0	1	1	0	0	1	1	1	0	0	0	1	0	0	1	1	0
GSM972371	0	81	0	1	47	3	0	1	3	1	1	1	0	1	0	1	0	1	0	0	1	1	0	0	0	1	1	0	0	1	1	1	1	0	0	1	1	0	1	0	0	0	1	0	1	0	0	1	1
GSM972237	0	25	0	0	55	1	0	0	1	1	1	1	1	1	0	1	0	0	1	0	1	1	0	0	1	1	0	1	1	0	1	0	1	0	1	0	0	1	0	1	1	1	1	1	0	0	0	1	0
GSM972126	0	63	0	1	61	2	0	0	3	1	1	0	0	0	0	1	1	0	1	0	1	0	0	1	1	0	0	1	1	0	1	1	1	1	0	0	0	0	0	1	0	0	0	0	1	0	1	1	1
GSM972358	0	81	0	0	53	2	0	0	3	0	1	0	1	0	0	0	1	0	1	0	1	1	0	1	1	1	0	1	1	1	1	1	0	1	1	0	0	0	1	1	1	0	1	0	0	0	1	1	0
GSM972345	0	42	1	1	83	3	0	2	3	1	0	0	0	1	0	0	1	0	0	1	0	0	1	0	0	0	1	0	0	1	0	0	0	1	1	1	1	1	1	1	1	0	0	1	1	1	0	0	0
GSM972427	0	53	0	1	63	2	0	0	3	1	1	1	1	1	1	1	1	0	1	0	1	0	0	0	1	0	0	0	1	0	0	0	1	1	0	1	0	1	1	0	0	0	0	1	0	1	0	1	1
GSM972255	0	5	0	0	81	2	0	0	3	1	0	0	0	1	0	0	0	0	0	0	0	1	1	0	1	0	1	1	0	0	1	0	0	0	1	1	0	1	0	0	0	0	0	0	0	1	1	1	0
GSM972475	0	87	0	0	68	2	0	0	3	1	0	0	1	1	1	0	0	1	0	1	1	0	0	1	0	0	0	0	0	0	1	0	1	0	0	0	1	0	0	1	1	0	1	0	1	0	1	0	0
GSM972472	0	80	0	1	58	2	0	0	4	0	0	0	0	0	1	1	0	0	1	0	1	1	0	1	0	0	1	1	1	0	1	1	1	1	0	0	1	0	0	0	0	0	0	1	1	1	1	0	1
GSM971974	0	56	0	0	40.7	4	1	1	4	1	0	0	1	0	1	1	1	1	0	1	1	0	1	1	0	1	0	0	0	1	1	0	0	0	0	0	0	0	1	0	1	1	1	1	0	1	0	0	1
GSM972493	0	59	0	0	89	2	0	0	3	0	1	0	1	1	0	1	0	1	0	0	0	0	1	1	0	0	0	0	0	0	1	0	0	0	1	1	1	1	1	1	0	0	0	1	1	1	0	1	0
GSM972179	0	18	1	1	77	2				0	1	1	0	1	1	0	1	1	0	0	0	0	1	0	1	1	1	0	0	1	0	0	0	1	0	1	1	1	1	0	1	1	0	0	0	0	0	0	1
GSM972327	0	83	0	1	60	2	0	0	3	1	0	1	1	1	0	0	0	1	0	1	0	0	1	1	0	1	1	0	0	0	0	0	0	1	1	0	1	1	1	1	1	1	1	0	0	0	0	0	1
GSM972376	0	87	0	0	73	3	0	2	3	0	1	1	1	1	1	0	0	0	1	0	1	0	1	0	1	0	0	1	1	0	1	1	1	1	0	1	1	1	1	1	0	0	0	1	0	1	1	0	1
GSM972368	0	92	0	0	70	3	0	1	3	0	1	1	0	0	0	1	0	1	1	1	1	1	0	1	1	0	0	1	1	1	1	1	1	1	0	0	0	0	0	0	0	1	1	0	1	1	1	1	0
GSM972195	0	120	0	0	54	2	0	0	3	0	1	0	1	1	1	1	1	1	1	1	1	1	1	0	1	0	1	0	1	0	1	1	0	0	0	0	0	0	0	1	0	1	0	1	0	1	0	1	1
GSM972222	0	57	0	0	69	2	0	0	3	0	0	1	1	0	0	0	1	0	1	0	1	1	0	0	1	0	0	0	0	0	0	1	0	0	0	1	0	0	1	0	0	0	0	1	1	1	1	0	1
GSM972079	0	168	0	1	44	2	0	0	3	0	1	1	1	1	1	1	1	0	1	0	1	1	0	1	1	1	1	1	1	1	1	0	1	1	0	1	1	1	1	0	1	1	1	1	1	1	0	1	1
GSM972191	0	122	0	1	49	3	0	1	3	1	0	0	1	0	1	1	0	1	0	1	1	1	1	1	1	0	0	0	1	1	0	1	1	0	0	0	1	1	0	1	0	0	1	0	1	0	1	1	0
GSM972048	0	30	0	0	50	4	1	0	4	0	0	1	1	1	0	1	1	0	1	0	0	0	0	1	1	0	0	1	0	1	0	1	0	1	0	0	0	0	0	0	0	1	1	1	1	1	1	1	1
GSM972187	0	49	0	1	62	2	0	0	3	0	0	0	1	0	0	0	0	1	1	0	0	1	1	0	0	0	1	1	1	1	1	1	0	0	1	1	1	1	1	1	1	1	0	0	1	0	0	1	1
GSM972367	0	95	0	1	72	3	0	1	3	0	1	0	1	1	1	0	1	0	0	0	0	0	1	0	0	1	0	0	0	1	1	0	1	0	1	1	1	1	1	0	1	1	1	0	0	1	0	0	1
GSM972139	0	102	0	0	69	3	0	1	3	1	1	1	0	0	0	0	1	0	0	1	1	1	0	1	0	0	0	1	0	0	1	1	0	1	0	0	0	0	0	0	0	1	0	0	1	1	0	1	1
GSM972036	0	50	0	0	47	2	0	0	4	1	0	0	1	1	1	1	1	0	0	1	0	0	1	0	1	0	0	1	0	1	0	0	0	1	0	1	0	0	1	0	1	0	1	0	0	0	0	1	1
GSM972353	0	133	0	0	46	2	0	0	4	0	0	0	1	1	0	1	0	0	1	0	1	1	0	1	1	1	0	1	1	0	0	1	0	0	1	0	1	0	0	1	0	0	0	1	1	0	1	0	1
GSM972063	0	70	0	1	54	2	0	0	3	0	1	1	0	1	1	1	0	1	1	0	1	1	1	1	0	1	1	1	1	0	1	1	0	0	1	0	1	1	0	1	0	0	1	1	0	0	0	1	0
GSM972207	0	82	0	1	65	3	0	1	3	1	1	1	0	1	1	1	1	0	1	0	1	1	0	1	1	0	0	1	1	1	0	1	0	1	1	1	1	1	0	1	1	0	0	0	0	1	1	1	0
GSM972292	0	25	0	0	62	2	0	0	3	0	0	0	1	1	1	1	0	0	1	0	0	1	0	1	1	1	0	0	1	0	0	0	1	0	0	0	0	1	0	1	0	0	0	1	0	1	1	1	1
GSM972034	0	50	0	1	77	2	0	0	3	0	1	0	1	0	1	0	1	0	0	0	0	0	0	1	1	0	1	1	0	1	1	1	0	1	0	0	1	0	1	1	1	1	1	0	1	1	0	1	0
GSM972129	0	11	0	1	76	2	0	0	2	1	0	0	1	0	0	1	0	1	1	0	0	1	0	1	1	0	0	0	1	0	1	1	0	0	0	0	1	1	0	1	1	1	1	0	1	1	1	1	1
GSM972289	0	17	1	1	72	4	1	1	4	0	1	1	1	1	0	1	0	0	0	0	1	1	0	0	1	1	0	1	0	0	1	1	0	0	0	1	0	1	0	0	0	0	0	0	1	0	1	1	0
GSM972470	0	85	0	1	50	2	0	0	3	0	0	0	1	1	0	1	1	1	1	0	0	0	0	0	1	1	1	0	1	0	1	1	1	0	1	1	0	1	1	1	1	1	1	0	0	1	1	1	1
GSM972240	0	14	0	0	67	4	1	1	3	0	0	0	0	1	0	1	1	0	1	0	0	0	0	0	0	1	1	0	0	1	1	0	1	0	1	1	1	1	1	1	1	1	0	0	0	1	0	0	0
GSM972406	0	106	0	0	66	2	0	0	3	0	0	0	0	1	1	1	0	1	1	1	1	1	0	1	1	1	1	0	1	1	1	1	1	1	0	0	0	1	1	1	1	0	0	1	1	0	1	1	0
GSM972336	0	50	0	1	63	3	0	1	3	1	1	1	0	0	1	1	1	0	1	0	1	1	1	0	0	0	1	1	0	1	1	1	1	0	1	0	0	1	0	0	0	0	1	1	1	0	1	0	0
GSM972460	0	96	0	0	70	2	0	0	3	0	0	1	0	1	1	0	1	0	1	1	0	1	1	1	0	0	1	1	1	0	1	0	1	0	1	1	1	0	1	1	1	0	1	0	1	0	1	1	1
GSM972170	0	73	0	0	67	3	0	2	2	1	1	1	0	0	0	1	0	1	1	0	1	0	1	0	1	1	1	1	0	1	0	1	0	1	1	1	1	1	1	1	0	0	0	1	0	0	1	1	0
GSM972032	0	60	0	0	64	2	0	0	3	1	1	1	0	0	1	0	0	0	1	1	1	0	0	1	1	0	0	1	0	0	1	1	0	0	0	0	0	0	0	0	0	0	0	0	0	0	0	1	0
GSM972149	0	132	0	1	64	2	0	0	3	1	0	1	1	0	1	0	1	0	0	1	1	1	0	1	1	1	0	0	0	1	1	1	1	0	0	1	1	0	0	0	1	1	1	0	1	1	0	1	1
GSM972147	0	140	0	1	79	2	0	0	3	1	1	1	0	0	0	0	0	0	1	1	1	1	0	1	1	0	0	1	0	0	1	1	0	1	0	0	0	0	1	1	0	0	0	0	0	0	1	1	0
GSM972451	0	97	0	1	58	2	0	0	4	1	0	1	0	0	1	1	0	1	1	0	1	1	0	0	1	0	0	1	1	0	1	1	0	1	0	1	0	0	0	0	0	1	0	0	1	1	1	1	0
GSM972035	0	39	0	0	94	2	0	0	3	1	1	1	1	0	1	1	1	0	1	0	0	1	0	0	1	0	0	1	1	1	1	1	0	0	0	0	0	0	0	0	0	0	0	0	0	0	1	1	0
GSM972212	0	18	1	0	54	4	1	1	3	0	0	1	0	0	1	0	0	0	1	1	1	1	1	1	1	1	1	1	1	0	0	1	0	1	0	1	1	0	0	1	1	1	1	1	1	1	1	0	0
GSM972077	0	31	1	0	58	2	0	0	3	0	1	1	1	1	1	1	1	0	1	0	0	0	1	0	1	1	1	1	1	1	0	0	1	1	1	1	1	1	1	0	1	1	1	1	1	1	0	1	1
GSM972443	0	48	0	1	49	2	0	0	3	1	1	0	1	1	1	0	1	1	0	1	1	0	0	1	1	0	1	0	0	1	1	1	1	0	0	0	0	1	1	1	0	0	1	0	0	1	0	1	0
GSM972067	0	183	1	0	83	2	0	0	3	0	1	0	0	1	0	0	1	0	1	1	1	0	1	0	0	1	0	1	1	1	1	0	1	0	1	0	0	1	1	0	1	1	0	0	1	1	0	0	1
GSM972452	0	99	0	0	75	3	0	2	3	1	1	0	1	1	1	1	1	1	1	0	0	1	0	0	1	1	0	0	1	0	0	1	1	1	0	0	1	1	0	1	1	1	0	1	0	0	1	1	1
GSM972226	0	20	0	1	57	2	0	0	4	1	0	1	1	1	1	0	1	1	0	0	1	0	0	1	0	0	0	0	0	1	1	0	1	1	0	0	1	1	0	0	1	1	1	0	0	1	0	0	0
GSM972043	0	27	1	1	56	4	1	0	3	1	1	1	0	0	0	1	0	0	1	1	1	1	1	1	1	0	0	1	1	0	0	1	1	0	1	0	0	0	0	1	1	0	0	1	1	1	1	1	0
GSM972508	0	134	0	0	69	1	0	0	1	1	1	0	0	0	0	0	0	0	0	1	0	1	1	1	0	1	0	1	0	0	0	1	0	0	0	0	1	0	0	1	0	0	1	0	0	1	1	0	0
GSM972084	0	129	0	0	73	2	0	0	3	1	0	0	0	1	1	0	0	1	0	1	0	0	1	0	0	1	1	0	0	1	0	0	0	1	1	1	1	1	1	0	0	0	1	1	0	0	0	0	0
GSM972049	0	26	0	1	79	2	0	0	3	1	0	0	1	0	1	1	0	1	1	0	0	1	0	1	1	0	0	1	1	1	1	1	1	1	0	0	1	0	1	0	1	0	0	1	1	1	1	0	1
GSM972308	0	92	0	0	79	3	0	1	3	1	0	0	1	0	1	0	0	1	0	0	1	0	0	0	0	1	1	0	0	1	0	0	1	1	0	1	0	0	1	1	0	0	1	0	0	0	0	1	1
GSM972355	0	34	1	1	72	2	0	0	3	1	0	0	1	1	1	0	1	0	0	1	0	0	1	0	1	0	0	1	0	1	0	0	1	1	1	1	0	1	0	1	1	1	0	0	1	0	0	0	1
GSM972199	0	66	0	1	73	3	0	2	3	0	1	1	1	0	1	1	0	1	1	0	1	1	1	1	0	1	0	1	1	0	1	1	0	1	0	1	0	0	1	0	1	1	1	0	1	1	0	1	1
GSM972260	0	13	0	1	70	4	1	2	3	0	1	1	1	1	1	1	1	0	1	0	0	1	0	0	1	0	0	1	1	1	1	1	0	1	0	1	0	0	0	0	0	1	1	1	1	1	0	1	1
GSM972230	0	27	0	1	55	3	0	1	3	0	1	1	0	0	1	1	0	1	1	0	0	1	0	1	1	0	0	1	1	0	1	1	0	0	0	0	0	1	0	0	0	0	0	0	1	0	0	1	1
GSM971963	0	20	1	1	78.2	2	0	0	3	0	0	0	1	0	0	1	0	1	0	0	0	0	1	1	0	1	1	0	0	0	1	0	0	0	1	1	0	1	1	1	0	0	1	1	1	0	0	1	0
GSM971960	0	74	0	0	38.2	1	0	0	2	1	1	1	1	0	1	0	1	1	0	1	1	1	1	0	1	1	1	1	1	0	1	1	0	0	1	0	0	0	0	0	0	1	1	1	0	0	0	1	0
GSM972252	0	16	0	0	37	4	1	1	3	0	0	0	0	0	0	0	0	1	1	1	0	1	0	1	1	0	1	1	1	1	0	1	0	0	1	0	0	1	0	1	0	0	0	1	1	0	1	0	1
GSM972018	0	117	0	0	68	3	0	2	2	1	1	0	0	0	0	0	0	1	0	0	1	0	0	1	0	0	0	0	0	1	0	1	0	0	0	0	1	0	0	1	1	1	0	0	1	0	1	0	0
GSM972356	0	53	1	0	73	2	0	0	3	1	1	1	0	0	1	1	0	0	1	0	1	1	0	1	1	1	0	1	1	1	1	1	0	1	0	0	0	0	0	1	1	0	1	1	0	0	0	1	0
GSM972171	0	130	0	0	70	3	0	1	4	0	0	0	0	1	0	0	0	1	0	0	0	0	0	0	0	1	0	0	0	0	0	0	0	1	0	1	1	1	0	1	0	1	0	1	1	1	1	0	1
GSM972045	0	11	1	1	71	4	1	0	3	1	0	1	1	0	1	1	0	1	1	1	1	1	0	1	0	0	1	1	0	0	0	1	1	1	0	0	0	0	0	1	0	1	0	1	0	1	1	1	1
GSM971997	0	89	0	1	72	3	0	2	3	1	1	0	0	1	1	0	0	1	0	0	0	0	0	0	0	1	1	1	1	1	1	0	0	1	1	0	1	0	0	1	0	0	1	0	0	0	1	0	0
GSM972286	0	37	0	1	24	2	0	0	3	0	0	0	1	0	1	1	0	1	1	0	0	0	0	1	0	0	0	0	0	1	1	1	1	1	0	1	0	0	0	1	0	0	0	1	0	0	1	1	0
GSM972483	0	28	1	0	80	2	0	0	3	0	1	1	1	0	0	1	1	1	0	0	1	1	1	0	0	0	0	1	0	1	1	1	1	0	0	0	0	1	1	0	0	1	0	1	0	1	0	1	0
GSM972041	0	55	0	1	78	2	0	0	3	0	1	1	1	0	0	0	1	0	0	0	1	0	1	1	0	0	0	1	1	1	0	1	1	1	1	0	1	0	0	1	1	1	0	0	0	0	1	0	1
GSM972180	0	24	1	0	66	2				0	1	0	1	1	0	1	1	0	1	0	0	1	0	0	0	0	0	1	1	0	0	1	0	0	1	0	0	1	0	1	1	1	1	1	1	0	1	1	0
GSM972385	0	63	0	1	70	2	0	0	3	0	0	0	1	0	0	0	0	1	0	0	0	0	1	0	0	1	1	0	0	1	0	0	1	1	0	1	1	1	1	1	0	1	0	1	0	1	0	0	1
GSM972233	0	15	0	1	67	2	0	0	3	1	1	0	1	0	0	1	0	0	0	1	1	1	0	1	0	1	1	1	1	0	1	1	1	1	0	1	0	1	1	1	1	1	0	1	0	1	1	0	0
GSM972268	0	48	0	1	67	3	0	1	2	1	0	0	1	0	1	1	0	1	0	1	1	1	1	1	0	0	1	0	0	1	0	0	0	1	0	0	1	0	0	0	1	0	1	1	0	0	0	0	1
GSM972221	0	65	0	0	75	2	0	0	3	1	1	1	1	0	1	1	0	0	1	1	1	1	0	1	1	0	0	1	1	1	0	1	1	0	0	0	1	0	0	1	1	0	0	1	0	0	1	1	0
GSM972477	0	81	0	1	75	2	0	0	3	0	1	0	0	0	1	1	0	0	1	1	1	1	1	0	1	1	1	1	0	1	0	1	0	0	1	0	1	0	1	1	1	0	0	1	1	0	1	0	1
GSM972393	0	47	1	1	76	2	0	0	3	1	1	1	1	1	0	1	0	0	1	0	0	1	1	0	1	1	1	0	1	0	0	0	1	1	1	1	1	1	1	0	0	1	0	1	0	0	0	1	1
GSM972362	0	98	0	1	50	3	0	1	3	0	1	1	0	0	1	1	0	0	1	1	1	1	0	1	0	1	1	1	1	0	1	1	0	0	1	1	0	0	0	0	1	1	1	0	0	1	1	1	1
GSM972410	0	91	0	0	68	2	0	0	3	0	1	1	0	1	1	1	1	0	1	1	0	0	1	1	0	0	0	1	1	1	0	0	1	1	0	1	0	1	1	0	1	1	1	1	0	1	0	0	1
GSM972335	0	46	1	1	73	1	0	0	2	0	0	0	1	0	0	1	1	1	1	1	0	1	1	0	1	0	1	1	1	1	1	1	0	1	0	0	1	0	0	0	1	1	1	1	1	0	1	1	1
GSM971990	0	12	1	1	83.1	1	0	0	2	0	1	1	0	0	0	1	0	1	1	1	0	1	0	1	0	1	1	1	1	0	1	1	1	1	1	0	1	0	0	1	1	1	1	0	0	0	1	1	0
GSM971973	0	46	0	1	24.9	2	0	0	3	0	1	0	1	1	0	1	0	0	1	1	1	1	0	1	1	0	1	1	0	0	0	0	0	0	0	0	0	1	0	0	0	1	0	1	1	0	1	0	1
GSM972069	0	201	0	1	68	2	0	0	3	1	1	1	0	1	1	1	0	0	1	0	1	1	1	0	1	0	0	1	1	0	1	1	1	0	1	0	1	1	0	0	0	0	0	0	0	0	1	1	1
GSM972204	0	44	0	1	78	2				0	1	1	1	1	0	0	1	1	0	0	0	1	1	1	1	1	1	1	0	1	0	1	0	0	1	1	1	1	1	0	0	1	1	1	0	0	1	1	0
GSM972318	0	36	1	0	84	2	0	0	3	0	1	1	0	0	0	1	0	0	1	0	0	0	1	1	1	1	1	1	1	1	1	0	0	0	0	0	1	1	1	0	1	0	0	1	1	1	1	1	0
GSM971999	0	1	0	1	61.5	3	0	1	3	0	1	1	0	1	0	1	1	0	1	0	0	1	1	1	0	1	1	1	0	0	0	1	0	0	1	1	1	1	1	1	1	0	1	1	0	1	1	0	0
GSM972501	0	106	1	0	76	3	0	1	3	0	1	1	1	1	0	1	1	0	1	0	1	1	1	0	1	1	0	1	1	1	0	1	1	1	1	1	0	0	0	0	1	1	1	1	0	0	1	1	1
GSM971970	0	86	0	0	31.7	1	0	0	2	0	1	0	1	0	1	1	0	0	1	0	1	1	0	1	1	0	0	1	1	0	0	1	1	1	0	1	0	0	0	1	1	0	0	0	1	0	1	1	0
GSM972135	0	13	1	0	78	2	0	0	3	1	0	0	0	0	1	1	0	1	0	0	1	1	0	0	0	0	1	0	0	0	1	1	0	0	0	1	1	0	0	0	1	0	1	0	1	0	1	1	1
GSM972144	0	121	0	0	63	2	0	0	3	1	1	1	0	1	0	0	1	0	0	1	0	0	0	0	0	0	0	0	0	1	0	0	1	1	0	0	0	0	0	0	1	1	1	0	1	0	0	1	1
GSM971967	0	31	1	1	42.6	2	0	0	3	1	0	0	1	0	1	1	0	0	0	1	1	0	0	1	0	0	1	0	0	0	0	1	1	0	0	0	0	0	0	0	0	0	0	0	0	0	0	0	0
GSM972354	0	95	1	0	68	3	0	2	3	1	1	0	1	0	0	1	0	0	1	0	0	1	0	1	1	0	1	1	1	1	1	1	0	0	0	0	0	0	0	1	1	1	0	1	1	0	1	0	0
GSM972399	0	90	0	0	54	3	0	1	4	1	1	1	1	0	1	1	1	0	1	1	1	1	0	1	1	0	0	1	1	1	0	1	1	1	1	0	0	1	1	0	1	1	0	1	0	1	0	1	0
GSM972078	0	145	1	1	63	2	0	0	3	1	1	1	0	1	1	0	1	0	1	0	1	1	1	0	1	0	0	1	1	0	0	1	0	0	1	1	0	1	0	0	1	1	0	1	1	0	0	1	0
GSM972474	0	119	0	0	49	3	0	1	3	0	0	0	1	1	1	1	1	0	1	1	0	1	0	1	0	1	0	1	1	1	1	0	0	0	1	0	0	1	0	1	0	0	1	1	1	0	1	0	0
GSM972360	0	141	0	0	54	3	0	1	3	0	1	1	0	1	1	1	0	1	1	0	0	1	0	1	1	1	0	1	1	0	1	1	0	1	1	1	0	0	0	1	1	0	1	0	1	1	1	1	1
GSM972462	0	88	0	1	72	1	0	0	2	1	1	1	1	1	0	1	0	0	1	0	1	1	0	1	1	0	0	1	1	0	1	1	0	1	1	1	0	0	0	1	0	1	0	1	0	0	0	1	1
GSM972096	0	15	0	0	63	3	0	1	2	1	0	0	1	0	0	1	0	0	0	0	0	1	1	1	1	0	0	0	1	0	0	1	0	0	0	0	0	0	0	0	1	1	0	0	1	1	0	1	1
GSM972409	0	104	0	0	72	2	0	0	4	1	1	0	0	1	0	0	1	1	1	0	1	0	1	0	0	1	0	0	1	1	0	0	1	1	1	1	0	1	1	1	1	1	0	0	0	0	0	0	0
GSM972002	0	26	0	1	77.8	3	0	1	4	1	1	1	1	0	1	1	0	0	1	1	1	1	0	1	1	0	1	1	1	0	0	1	1	0	0	1	1	0	0	1	1	0	0	1	1	0	1	1	1
GSM972159	0	93	0	1	67	3	0	1	3	1	0	1	1	0	1	1	1	0	1	1	0	0	1	1	1	1	1	1	1	1	0	1	1	0	1	0	1	0	0	1	1	0	1	0	1	1	1	1	1
GSM972330	0	86	0	0	79	2	0	0	3	0	0	0	1	1	0	0	0	1	0	0	1	0	0	0	0	1	0	0	0	0	0	1	1	1	1	0	1	1	1	1	0	0	0	0	0	0	1	0	1
GSM972287	0	43	0	1	77	2	0	0	3	0	0	0	1	1	0	1	0	0	1	0	1	1	0	1	1	1	1	0	1	0	0	1	1	0	1	1	0	1	1	0	1	0	0	1	0	0	0	1	1
GSM971962	0	73	0	1	60.9	3	0	2	4	0	0	1	1	1	0	0	0	1	0	0	0	0	1	0	0	1	1	0	0	0	0	0	0	1	1	1	1	1	1	1	0	0	1	1	0	0	0	0	0
GSM972304	0	30	0	0	60	2	0	0	3	1	1	0	0	0	1	0	1	1	0	1	1	0	0	1	1	1	0	1	1	1	1	0	0	0	0	0	0	0	0	1	0	1	1	0	0	1	1	1	1
GSM972241	0	17	1	1	61	2	0	0	3	0	0	0	1	0	0	0	1	1	1	0	0	0	0	1	0	0	0	0	0	1	0	1	1	1	1	1	0	1	0	1	1	0	1	0	0	0	1	0	0
GSM972497	0	1	0	0	77	3	0	1	2	0	1	1	1	0	1	1	1	0	1	0	0	1	1	0	1	0	0	1	1	0	1	1	0	1	0	0	1	0	0	0	1	1	0	1	0	0	0	1	0
GSM972059	0	59	0	0	76	2	0	0	3	0	1	0	1	1	1	1	1	1	1	0	1	1	1	0	1	1	0	1	1	1	1	0	1	1	0	1	0	1	1	0	1	1	1	0	1	1	0	1	1
GSM972288	0	35	1	1	53	4	1	1	4	0	1	1	0	1	0	0	1	0	0	0	1	0	1	0	0	1	0	1	0	1	0	0	0	1	0	0	1	0	1	0	1	1	0	0	1	1	0	0	1
GSM972291	0	32	0	1	46	3	0	2	4	0	1	1	0	0	0	0	0	1	1	0	0	0	0	0	1	0	1	0	0	1	1	1	1	1	1	0	1	1	1	0	0	1	1	1	1	0	1	0	0
GSM972022	0	82	0	0	76	3	0	2	3	1	0	0	0	0	0	0	1	0	0	1	0	0	1	0	0	1	0	0	1	1	0	0	0	1	1	0	0	0	0	1	1	0	1	0	1	1	0	0	0
GSM972140	0	172	0	1	64	2	0	0	4	1	0	0	0	1	1	0	1	1	1	0	0	1	1	1	0	0	1	0	0	0	0	0	0	0	1	0	0	1	1	1	0	1	0	0	1	1	0	0	1
GSM972266	0	20	1	1	56	4	1	2	4	0	1	0	1	0	0	1	1	0	1	1	0	1	0	1	1	0	0	1	1	0	0	1	1	0	0	0	0	0	0	0	0	0	0	1	0	0	1	1	0
GSM972516	0	66	0	1	82	2	0	0	3	0	0	0	0	0	0	1	0	1	0	0	1	0	1	1	0	0	0	1	1	0	0	1	0	1	0	0	0	0	1	1	0	0	0	1	1	1	1	1	0
GSM972313	0	91	1	0	83	1	0	0	2	1	1	1	0	1	1	1	1	0	1	0	0	1	0	1	1	0	0	1	1	0	1	0	1	1	1	1	1	0	0	1	0	0	0	0	0	0	1	1	1
GSM972352	0	139	0	1	66	3	0	2	3	0	0	1	1	1	0	0	1	0	0	0	0	0	1	0	0	0	0	1	0	1	1	0	0	1	1	1	1	1	1	1	0	1	0	1	1	0	1	0	0
GSM972326	0	85	0	0	71	2	0	0	3	0	0	0	1	0	1	0	0	1	0	1	0	0	1	1	0	0	1	0	0	1	0	0	1	1	0	0	0	0	1	0	1	1	1	0	1	1	1	0	1
GSM972015	0	91	0	0	92.4	2	0	0	3	1	0	0	0	0	0	1	0	0	1	0	0	1	0	1	1	0	0	1	0	1	1	1	1	0	0	0	1	0	0	1	0	0	0	1	1	0	1	1	0
GSM971968	0	112	0	0	44.9	2	0	0	4	0	0	0	0	1	1	0	0	1	0	0	0	0	1	0	0	1	1	0	1	0	0	0	1	1	1	1	1	1	1	1	0	0	0	0	0	0	1	1	0
GSM972050	0	19	0	0	75	2	0	0	3	1	0	0	1	0	1	0	1	1	0	1	0	0	0	1	0	1	1	0	0	1	0	0	0	0	1	0	1	0	0	0	0	0	1	1	1	0	0	0	0
GSM972423	0	40	0	0	52	2				1	1	1	1	0	1	1	1	1	0	1	1	0	1	1	0	1	0	0	0	1	1	0	0	1	1	1	1	0	1	0	0	0	1	1	0	1	0	1	1
GSM972177	0	22	1	1	71	2				0	1	1	1	1	1	0	1	1	0	1	0	0	1	0	0	1	0	0	0	1	0	0	1	1	1	0	0	0	0	0	1	1	1	1	1	0	0	0	1
GSM972315	0	84	0	0	60	1	0	0	1	0	0	0	0	0	0	1	0	1	0	1	1	0	0	1	0	1	1	0	0	1	0	0	0	1	1	0	1	0	0	1	1	0	1	0	0	0	0	0	1
GSM971966	0	63	0	0	40.5	3	0	1	3	1	1	0	0	0	0	0	0	0	1	1	1	1	0	0	1	0	1	1	1	0	1	1	1	0	1	0	1	1	1	0	0	1	0	0	1	0	0	0	1
GSM972115	0	75	1	0	59	3	0	3	3	0	0	1	1	0	1	0	1	0	0	1	0	0	1	0	0	0	0	0	0	1	0	0	0	0	1	0	1	0	1	0	0	1	1	0	0	1	0	0	1
GSM972004	0	89	0	0	62.9	4	1	1	3	0	1	1	0	1	1	0	0	1	1	1	1	0	0	1	0	0	1	0	1	1	0	0	1	0	0	0	0	0	0	1	1	1	1	0	1	0	1	0	1
GSM972294	0	25	0	1	74	2	0	0	3	0	1	0	0	1	0	1	0	1	1	0	0	0	0	0	0	1	1	0	0	0	0	1	1	1	0	0	1	1	0	1	0	0	0	1	0	0	0	1	0
GSM972127	0	85	0	0	66	2	0	0	3	0	1	1	0	0	0	0	0	1	0	1	0	0	1	1	1	1	1	0	0	0	1	0	0	0	1	1	0	1	1	0	0	0	1	0	1	1	0	0	1
GSM972445	0	35	0	1	48	2	0	0	4	0	1	0	1	0	0	1	1	0	1	0	0	0	1	1	1	0	0	1	1	0	0	1	1	0	0	0	1	0	0	1	0	0	0	1	1	0	1	1	0
GSM972366	0	24	1	1	50	3	0	2	3	0	0	0	0	0	1	0	1	1	0	1	0	0	1	0	0	1	1	0	0	1	0	0	0	1	1	0	0	1	1	0	1	0	1	0	1	1	0	0	1
GSM972346	0	72	1	0	82	3	0	1	3	0	1	0	1	1	1	1	1	0	1	0	0	1	0	1	1	0	0	1	1	1	0	1	1	1	0	1	1	0	1	0	0	0	0	0	1	1	1	1	1
GSM972392	0	44	1	0	75	2	0	0	4	1	1	1	1	0	0	1	0	0	1	0	0	1	0	0	1	0	1	1	1	0	1	0	1	1	0	0	0	1	1	1	1	1	1	0	1	1	0	1	1
GSM972003	0	27	1	1	64.6	4	1	2	3	0	1	0	1	0	1	1	0	1	1	0	1	1	1	1	1	0	0	1	1	1	1	1	1	0	0	0	0	0	0	1	1	0	0	1	1	1	0	1	1
GSM972253	0	16	0	0	56	4	1	2	3	0	0	1	0	0	1	0	0	1	0	1	1	0	0	0	0	0	0	0	0	0	0	0	0	0	1	0	1	0	0	0	1	1	1	1	0	0	1	0	0
GSM971984	0	81	0	0	68	2	0	0	4	1	1	0	1	0	1	1	1	0	1	0	0	1	1	1	1	0	0	1	1	0	0	1	1	0	1	1	0	1	1	1	0	0	0	0	0	0	1	1	1
GSM972316	0	83	0	0	77	2	0	0	3	1	0	0	1	0	1	1	1	0	1	0	0	1	1	1	1	0	0	1	1	1	0	1	1	0	0	0	1	1	0	0	0	1	0	1	0	0	0	0	1
GSM972425	0	59	0	0	72	3	0	1	3	0	1	0	1	1	1	1	1	1	0	1	0	1	1	0	0	0	0	1	1	0	1	0	1	0	1	0	0	1	0	0	0	0	0	1	0	1	0	1	1
GSM972196	0	73	0	0	69	2	0	0	3	0	1	0	1	0	0	1	1	0	1	1	1	1	0	0	1	0	1	0	1	0	0	1	1	1	0	1	0	0	1	1	0	0	0	1	0	0	1	1	1
GSM972248	0	14	0	1	58	2	0	0	3	0	1	1	0	0	1	0	0	0	0	0	0	1	1	1	0	1	0	1	1	0	0	0	1	1	0	1	1	1	1	0	1	1	1	0	1	1	0	0	1
GSM972321	0	9	0	1	52	3	0	2	3	1	1	1	1	1	1	1	0	0	0	0	1	1	0	0	1	1	1	0	0	1	1	1	1	0	1	1	0	1	0	0	1	1	1	1	0	1	0	1	0
GSM972148	0	127	0	1	59	3	0	1	3	0	1	0	1	0	0	1	0	0	0	0	0	0	1	1	0	0	1	0	1	0	0	1	0	0	0	1	1	1	1	1	0	1	0	0	1	0	1	1	0
GSM972094	0	61	0	0	67	2	0	0	3	1	1	1	0	0	0	0	1	0	1	0	1	0	1	1	1	1	1	1	1	1	0	1	0	0	1	0	0	0	0	1	0	1	0	1	0	0	1	1	0
GSM972088	0	79	0	0	73	2	0	0	4	1	0	0	1	1	1	0	0	1	0	1	0	0	1	0	0	1	1	0	0	0	1	0	0	0	1	1	1	1	1	0	0	0	1	1	0	0	0	0	0
GSM972505	0	144	0	1	69	2	0	0	3	1	1	1	1	1	1	1	1	0	1	0	1	1	1	0	1	1	0	1	1	1	0	0	1	1	0	1	0	0	1	0	1	1	1	0	0	1	0	1	1
GSM972293	0	50	0	1		1	0	0	2	0	0	0	0	1	0	0	0	0	0	1	0	0	1	1	0	1	1	0	1	0	0	0	0	0	1	0	1	1	1	1	0	0	0	0	1	1	0	0	1
GSM972225	0	37	0	1	51	2	0	0	3	1	1	1	0	1	0	0	0	0	1	0	1	1	1	1	0	1	0	1	1	0	0	1	1	0	0	0	1	1	1	1	0	0	1	0	1	1	1	0	1
GSM972283	0	51	0	1	65	2	0	0	3	0	1	0	1	0	0	1	1	0	1	0	0	1	0	1	0	1	0	1	0	1	0	1	1	0	0	0	1	0	0	1	0	0	0	1	1	0	0	1	0
GSM972334	0	77	0	0	79	3	0	2	3	0	1	0	0	1	1	1	0	1	1	0	1	1	0	1	1	1	0	0	1	0	0	1	1	1	1	1	1	1	1	1	1	0	0	0	0	0	1	1	1
GSM972320	0	58	1	1	64	3	0	1	2	1	1	1	0	1	0	0	1	0	0	1	0	1	1	1	0	0	1	1	1	1	1	0	1	1	0	1	0	0	1	0	1	1	1	0	0	1	0	1	0
GSM972107	0	60	1	1	76	3	0	1	3	0	1	0	1	1	0	1	1	0	0	0	0	1	0	0	1	0	0	0	1	1	1	0	0	1	1	0	1	0	1	1	1	1	1	1	1	1	1	0	1
GSM971985	0	7	0	1	66.6	0	0	0	0	1	0	1	0	0	1	0	1	1	0	1	0	1	1	1	0	0	0	0	0	0	1	0	0	1	1	0	1	0	0	1	1	1	1	0	1	1	1	0	1
GSM972158	0	120	0	0	45	3	0	2	3	0	0	0	0	0	0	0	0	1	1	0	1	0	0	1	0	0	1	1	0	0	1	0	0	0	1	1	0	1	0	1	0	0	0	0	1	1	0	0	1
GSM972151	0	77	0	0	75	3	0	1	3	1	0	0	0	0	1	1	1	1	0	1	1	1	0	1	0	1	0	1	1	1	0	1	1	0	0	0	0	0	0	0	1	0	1	0	0	0	1	1	0
GSM972463	0	2	1	1	67	3	0	2	4	1	0	0	0	1	1	0	0	1	0	1	0	0	1	0	0	1	1	0	0	0	0	0	0	1	1	1	1	0	0	1	0	0	1	0	1	1	0	0	1
GSM972023	0	16	0	0	59	3	0	1	3	1	0	0	0	0	1	1	0	1	1	1	0	0	0	1	0	1	1	0	0	0	1	0	1	0	1	1	1	0	1	1	0	1	1	0	0	1	0	1	0
GSM972494	0	57	0	0	43	1	0	0	2	1	0	0	1	1	1	1	0	1	0	1	1	0	1	1	1	1	0	1	1	0	0	0	0	0	1	1	0	1	1	1	0	0	0	1	0	0	0	1	0
GSM972379	0	95	0	0	63	3	0	1	2	1	0	0	1	1	1	0	1	1	0	1	1	0	1	1	0	1	0	0	0	0	0	0	1	0	0	0	0	0	0	0	1	0	1	0	0	1	0	0	1
GSM972169	0	164	0	1	50	2	0	0	4	1	1	1	0	0	0	1	1	0	1	1	0	0	0	0	1	1	1	0	0	0	1	0	1	1	0	0	1	0	0	0	1	1	1	1	0	0	1	0	0
GSM972444	0	14	1	1	73	3		2	4	0	1	1	1	1	0	1	1	0	1	1	1	1	0	0	0	1	1	0	1	0	0	1	1	0	1	1	1	1	0	1	1	0	0	1	0	0	0	1	0
GSM972270	0	65	0	0	75	2	0	0	4	1	0	0	0	1	0	1	1	1	0	1	0	0	1	1	1	1	0	0	0	0	0	1	1	1	1	1	0	0	0	1	1	1	1	1	1	1	0	1	1
GSM972053	0	29	0	1	55	2	0	0	2	0	1	0	0	0	0	0	0	0	1	0	1	1	0	0	1	0	0	1	1	1	1	1	0	1	0	0	0	0	0	1	1	0	0	1	1	0	1	1	0
GSM972432	0	55	0	1	71	3				1	0	0	1	0	1	0	0	1	1	1	0	1	1	1	0	0	0	1	0	0	0	0	0	1	1	1	0	1	1	0	0	0	0	1	1	0	0	1	0
GSM972373	0	79	0	1	66	3	0	1	3	1	1	1	0	0	0	1	1	0	0	0	1	0	1	0	0	0	0	1	1	1	1	0	1	0	0	1	0	0	1	0	0	0	0	0	0	0	0	0	0
GSM972100	0	25	0	0	71	3	0	2	4	1	0	1	1	0	1	1	1	0	0	1	0	1	0	1	1	0	0	1	1	1	0	0	0	0	0	1	1	0	0	1	1	0	0	0	0	1	1	0	1
GSM972091	0	70	0	1	67	2	0	0	3	1	0	0	1	0	1	1	0	0	1	1	0	1	0	1	1	0	0	0	1	1	0	1	1	1	0	0	1	0	0	1	1	0	1	0	1	0	1	1	0
GSM972369	0	102	1	1	58	3	0	2	3	0	0	1	0	1	0	0	1	1	0	0	1	0	0	0	0	1	1	0	0	0	1	0	0	1	1	1	1	1	0	1	0	0	0	0	0	1	0	0	1
GSM972274	0	57	0	0	91	3	0	2	4	0	0	0	1	0	0	1	1	0	1	0	0	0	0	0	1	0	1	1	0	0	1	1	1	0	0	1	1	1	0	1	0	0	0	1	1	0	0	1	0
GSM972264	0	73	0	1	46	2	0	0	3	1	1	0	1	0	1	1	1	1	1	1	1	0	1	0	1	0	0	1	1	0	0	1	1	0	0	0	0	0	1	1	0	0	0	1	1	0	1	1	0
GSM972124	0	75	0	0	49	2	0	0	3	1	1	1	0	0	1	0	0	1	0	1	1	0	1	0	0	1	1	0	0	0	1	0	1	1	1	0	0	1	1	0	0	0	1	0	0	0	0	0	0
GSM972028	0	78	0	0	46	3	0	2	3	0	0	1	1	1	1	0	1	1	0	1	0	0	1	0	1	1	1	0	1	1	1	0	1	0	1	0	0	1	1	0	1	1	1	0	1	1	0	0	1
GSM971996	0	76	0	0	63	3	0	1	3	0	0	1	0	1	0	0	1	1	1	0	0	0	1	0	0	1	1	1	1	1	1	0	1	1	1	1	1	1	1	1	0	0	0	1	0	0	0	1	0
GSM972350	0	9	1	0	84	3	0	1	3	1	0	0	1	0	1	0	0	1	1	1	1	0	0	1	0	0	0	1	1	1	0	0	0	1	0	0	1	0	0	0	1	0	1	1	1	0	1	0	0
GSM972473	0	117	0	1	67	2	0	0	3	0	0	1	1	0	1	0	0	1	1	1	0	1	0	1	1	1	1	0	1	0	0	0	1	0	1	0	0	1	0	1	0	0	1	0	0	0	0	1	1
GSM972074	0	75	1	0	70	2	0	0	4	1	1	1	0	1	1	0	1	0	0	1	1	0	0	0	1	0	0	0	0	1	0	0	1	0	1	1	0	0	0	0	1	1	1	0	0	1	0	0	1
GSM972340	0	84	0	1	75	2	0	0	3	1	0	0	0	0	1	0	1	1	0	1	0	0	1	0	0	0	0	0	0	1	0	0	0	1	0	0	0	1	1	0	0	0	0	0	1	1	0	0	0
GSM972121	0	35	0	1	96	3	0	1	3	1	0	1	0	0	1	0	0	1	0	1	0	0	1	1	1	1	0	0	0	1	0	0	0	0	0	1	1	0	0	0	1	0	1	0	0	1	1	0	0
GSM972110	0	7	1	1	76	3	0	2	4	1	0	0	1	0	1	1	1	1	0	1	1	1	0	1	1	1	0	0	1	1	0	1	1	0	0	0	0	0	1	1	0	0	1	1	1	1	1	0	1
GSM972514	0	32	1	0	79	3	0	1	2	1	0	1	0	0	0	0	0	0	0	0	1	0	0	0	1	0	0	1	0	1	1	1	0	1	0	0	1	1	0	1	0	0	1	0	0	0	0	0	0
GSM972499	0	72	0	1	82	3	0	2	4	1	0	0	1	0	1	1	0	0	1	0	1	1	0	1	1	1	0	1	1	0	1	1	1	0	0	0	1	0	0	1	1	0	1	1	1	0	1	1	0
GSM972134	0	14	1	1	74	3	0	2	3	1	0	0	0	1	0	0	0	1	0	0	1	0	0	1	0	1	1	0	0	0	0	0	0	0	0	1	1	0	1	0	0	0	1	0	1	1	0	1	0
GSM972457	0	68	0	0	74	3	0	1	3	1	0	0	0	0	1	0	1	1	0	1	0	0	0	1	0	1	1	0	0	1	1	0	0	0	1	0	1	0	0	0	0	1	1	0	1	1	0	0	0
GSM972105	0	32	0	1	53	3	0	3	2	0	1	1	1	1	0	1	1	1	0	0	0	0	1	0	1	0	0	1	0	1	1	0	1	1	0	1	1	0	1	0	1	1	1	0	0	1	0	1	1
GSM972290	0	39	0	0	70	1	0	0	2	1	1	1	0	0	0	1	0	1	1	0	1	1	0	0	1	1	0	1	1	0	0	1	1	1	1	1	1	1	1	1	0	0	1	1	1	0	0	1	0
GSM972208	0	25	1	1	63	4	1	2	4	0	0	0	0	1	0	0	1	0	0	0	0	0	1	0	0	1	1	0	0	1	1	0	0	0	1	1	1	1	1	1	1	1	0	0	1	0	0	0	0
GSM972273	0	16	1	1	84	0	0	0		1	0	0	0	0	1	0	0	1	0	1	0	0	0	1	0	1	1	0	1	1	0	0	0	1	0	1	1	0	1	1	1	1	1	0	1	1	1	0	1
GSM972030	0	52	0	0	68	3	0	3	3	1	0	0	1	1	1	0	1	0	0	0	0	1	1	1	0	1	1	1	0	1	1	0	1	1	1	1	1	1	1	0	1	0	0	1	0	0	0	0	1
GSM972504	0	30	1	1	80	3	0	2	3	0	1	1	1	1	0	1	1	0	1	0	1	1	1	1	1	0	1	1	1	0	1	0	1	1	1	1	0	1	0	1	0	1	0	1	1	1	0	1	1
GSM972384	0	106	1	1	61	2	0	0	3	1	0	0	1	0	1	0	0	0	1	1	0	1	0	1	1	1	0	1	0	1	0	1	1	1	0	1	1	1	1	1	1	1	0	1	1	1	1	0	0
GSM972162	0	77	0	0	73	3	0	1	3	0	0	1	0	1	0	0	1	0	1	1	0	0	1	0	0	1	1	0	0	1	0	1	0	0	0	1	1	1	1	1	1	0	0	1	1	0	0	0	0
GSM972097	0	12	1	1	64	3	0	1	4	0	0	0	1	1	0	0	1	1	0	0	0	0	1	0	0	0	0	0	0	1	0	0	0	0	1	1	0	1	1	0	1	1	0	0	0	1	0	0	1
GSM972220	0	1	0	1	81	3	0	1	3	0	0	0	0	0	0	1	0	1	1	1	1	0	0	1	0	1	1	0	0	0	1	0	1	0	0	1	1	1	1	1	0	0	1	1	0	0	1	1	0
GSM972302	0	27	1	1	79	3	0	1	4	1	0	0	0	0	0	1	1	0	0	1	1	1	1	0	1	0	1	0	0	1	0	1	0	1	0	0	0	0	0	0	1	1	0	0	1	0	1	0	0
GSM972201	0	67	0	1	78	3	0	2	3	1	1	0	0	1	0	0	0	0	0	0	0	0	0	0	0	1	1	0	0	1	0	0	0	0	1	0	1	1	1	1	0	1	0	1	1	0	0	0	0
GSM972415	0	42	1	1	69	3	0	1	3	1	0	1	0	0	0	1	0	0	0	1	1	0	0	0	0	1	0	1	1	0	1	0	1	0	0	0	0	0	0	0	1	0	1	0	1	1	1	1	0
GSM972332	0	87	0	0	72	2	0	0	3	0	0	0	1	1	1	1	0	1	1	0	0	1	1	1	1	0	1	1	0	1	0	1	1	1	0	1	0	1	1	1	1	1	0	1	0	0	1	1	1
GSM972299	0	41	1	0	54	4	1	2	4	0	0	0	0	0	0	0	1	1	0	0	0	0	0	0	0	0	0	0	0	1	1	0	0	1	1	1	0	0	1	1	1	1	0	0	0	1	0	0	1
GSM972481	0	65	1	1	67	3	0	2	3	0	1	1	0	1	1	1	0	0	1	0	1	0	0	0	1	0	0	1	1	1	1	0	1	1	1	1	0	1	0	0	0	0	0	0	1	1	0	1	1
GSM972232	0	21	0	1	69	4	1	2	4	0	0	0	1	1	0	0	0	1	0	0	0	0	1	1	0	0	1	0	0	0	1	0	1	0	0	1	1	1	1	0	0	1	0	1	0	1	0	0	0
GSM972329	0	78	0	1	61	2	0	0	3	1	0	0	1	1	1	0	1	1	0	1	1	1	1	0	0	1	1	0	0	0	1	0	1	0	0	0	1	1	1	1	0	0	1	1	1	0	0	0	0
GSM972395	0	147	0	1	64	3	0	1	4	1	0	0	0	0	0	0	0	0	0	0	1	1	0	0	0	0	1	1	1	1	1	1	0	0	0	1	1	1	0	1	0	0	1	0	0	0	1	0	0
GSM972503	0	146	0	0	42	2	0	0	3	1	1	1	1	1	1	1	1	1	1	1	0	0	1	0	0	1	1	0	0	0	0	0	0	1	1	1	1	1	1	0	1	0	1	1	0	1	0	0	0
GSM972211	0	57	0	1	65	3	0	1	3	0	0	0	0	0	0	0	1	0	0	1	0	0	1	0	0	0	0	1	1	1	0	0	0	0	1	1	1	1	1	0	1	0	0	0	1	0	0	0	0
GSM972257	0	21	1	0	88	2	0	0	4	0	1	1	1	1	1	1	1	0	1	1	1	1	1	0	1	1	0	1	1	1	1	0	1	1	0	1	1	1	1	1	1	1	1	1	0	1	1	0	1
GSM972066	0	49	0	1	69	4	1	0	4	0	1	1	0	0	1	1	1	0	1	0	1	1	1	1	1	1	1	1	1	0	1	1	1	0	1	1	1	0	0	0	1	0	1	1	0	0	1	0	0
GSM972417	0	146	0	1	59	2	0	0	3	0	1	0	1	1	0	1	0	0	1	0	0	1	1	0	0	0	1	1	1	0	1	0	1	1	0	1	1	0	1	0	1	0	0	1	0	1	0	1	0
GSM972116	0	29	1	0	79	3	0	2	3	1	0	0	1	1	1	0	0	1	0	1	0	0	1	0	0	0	1	0	0	1	0	0	0	1	1	1	1	1	1	0	0	1	1	1	0	1	0	0	1
GSM972375	0	117	0	0	46	3	0	1	3	0	0	1	1	0	0	1	0	1	0	1	0	0	1	0	1	0	0	0	0	1	1	0	1	0	1	1	0	1	1	0	0	0	0	1	1	0	0	0	1
GSM972506	0	141	0	1	68	2	0	0	3	0	1	1	1	1	1	0	1	1	1	1	1	1	1	0	1	1	1	1	1	1	1	0	1	1	1	1	1	1	1	0	1	1	1	1	1	1	0	0	1
GSM972029	0	36	0	1	58	3	0	2	4	0	1	1	0	1	1	0	1	0	0	1	0	0	1	1	0	0	0	1	0	0	0	0	1	0	1	1	1	1	1	1	1	1	1	1	0	0	0	0	1
GSM972298	0	9	0	0	83	2	0	0	3	1	0	0	1	0	1	1	0	1	1	0	1	0	0	1	0	0	0	1	1	0	1	1	1	0	1	1	1	0	0	1	1	0	1	1	0	0	0	1	0
GSM972492	0	68	0	1	69	1	0	0	2	1	1	1	0	0	0	1	1	0	1	0	1	1	0	0	0	0	1	1	1	0	0	1	1	1	0	0	1	0	0	0	1	1	0	1	1	0	0	0	1
GSM972228	0	1	0	1	68	2	0	0	3	1	0	0	1	0	1	0	0	1	0	1	1	0	0	1	0	1	0	0	0	0	0	0	1	0	0	0	0	0	0	1	1	0	1	0	0	1	1	0	1
GSM971989	0	24	1	1	71.3	1	0	0	2	1	0	1	0	0	0	0	0	1	0	1	0	1	0	0	0	0	0	0	0	1	0	0	1	0	0	0	1	0	0	0	0	1	1	0	1	0	1	0	0
GSM972331	0	75	1	1	79	2	0	0	3	1	1	1	0	1	0	0	1	0	1	1	0	0	0	1	1	1	0	0	1	1	0	0	0	0	1	1	0	1	1	0	1	1	0	1	0	0	1	1	1
GSM972429	0	62	0	1	64	3	0	2	4	0	1	1	1	0	1	1	1	1	1	1	0	1	1	1	0	1	1	0	1	1	0	0	1	1	0	0	1	0	0	1	1	0	1	1	0	1	0	0	1
GSM972064	0	22	1	1	60	4	1	0	4	0	0	0	0	1	0	0	1	0	0	0	0	0	0	1	0	1	1	0	1	1	0	0	0	1	1	1	0	1	1	1	1	1	0	1	1	0	0	0	1
GSM972333	0	80	0	1	49	2	0	0	3	1	0	1	0	0	0	1	1	0	0	0	0	1	1	1	0	0	0	0	1	1	1	1	0	1	1	0	1	0	1	0	1	1	1	1	1	1	1	0	0
GSM972301	0	105	1	1	74	3	0	2	3	1	0	1	0	1	1	0	1	1	0	1	0	0	1	0	0	1	1	0	0	1	0	0	0	1	1	1	1	1	1	0	1	1	1	1	0	1	0	0	1
GSM972082	0	132	1	1	75	2	0	0	3	1	0	1	0	1	1	1	1	1	1	0	0	1	1	1	0	1	1	0	1	1	0	1	0	1	1	1	1	1	1	0	1	0	0	1	1	0	0	0	1
GSM972102	0	46	0	1	22	3	0	1	3	1	0	1	1	1	1	0	0	1	0	1	0	0	1	0	0	1	1	0	0	0	0	0	1	1	1	1	1	1	1	0	0	1	1	0	0	1	0	0	1
GSM972155	0	24	1	1	42	3	0	2	3	1	0	0	1	0	0	1	0	1	0	1	1	1	0	0	1	0	0	0	0	0	0	0	0	0	0	0	1	0	0	0	0	0	1	1	1	1	1	1	0
GSM972480	0	69	0	1	78	2	0	0	3	1	0	0	1	0	1	0	0	1	0	1	0	0	0	1	0	0	0	0	1	0	0	1	0	1	0	0	0	0	0	1	0	1	1	0	1	1	1	1	1
GSM971998	0	23	1	1	74.8	3	0	1	3	1	1	1	0	1	1	0	1	1	0	1	0	0	1	0	0	1	1	0	0	1	0	0	0	1	1	1	1	1	0	0	0	0	1	0	0	0	0	0	0
GSM972167	0	45	1	1	47	2	0	0	3	1	0	1	0	0	1	0	1	1	0	1	1	0	0	1	0	1	1	0	0	1	0	1	0	1	1	0	0	0	0	0	1	1	1	0	0	0	1	0	0
GSM972152	0	56	0	0	70	3	0	1	3	1	0	0	0	0	1	1	0	1	0	1	1	1	0	1	0	0	0	0	0	1	1	1	0	0	0	0	0	0	0	0	1	0	1	0	0	1	1	0	0
GSM972522	0	99	0	0	53	2	0	0	3	0	0	1	1	0	0	0	1	1	0	1	0	0	0	0	0	1	0	0	0	1	0	0	1	1	1	1	1	1	0	1	1	0	1	0	0	1	0	0	0
GSM972378	0	86	0	1	78	3	0	2	3	1	1	1	0	0	0	0	1	1	0	0	0	0	0	0	1	1	1	0	0	1	0	0	0	1	0	1	0	0	1	0	0	1	0	1	0	0	0	0	0
GSM972466	0	75	0	0	73	3	0	1	3	0	1	0	0	0	0	1	0	0	1	0	1	1	0	1	1	0	0	1	1	0	1	1	1	0	0	0	0	0	0	1	0	0	0	1	1	1	1	1	0
GSM972087	0	32	1	0	84	2	0	0	3	1	1	1	0	0	0	1	1	0	1	1	1	1	0	1	1	1	0	1	1	1	0	1	0	1	0	0	0	0	0	1	1	1	1	0	0	0	1	1	0
GSM971995	0	25	0	0	61.8	2	0	0	4	1	1	0	0	0	1	0	1	1	0	1	0	0	1	0	0	0	1	0	0	0	1	0	0	0	1	0	0	0	0	1	0	0	1	0	0	1	1	0	0
GSM972092	0	47	0	0	76	2	0	0	3	0	1	0	0	1	0	0	0	0	1	1	1	0	1	0	0	0	1	1	0	0	0	0	1	0	1	0	1	1	1	1	0	0	0	1	1	0	0	0	0
GSM972026	0	34	1	1	75	3	0	2	3	0	1	0	0	1	0	1	0	1	1	0	1	0	1	0	1	1	1	1	1	1	0	0	0	1	0	1	1	1	1	0	0	0	0	1	0	0	1	0	0
GSM972153	0	66	1	1	71	2	0	0	3	1	1	1	0	0	1	1	0	1	1	0	0	0	1	0	0	0	1	0	0	0	1	0	1	0	0	0	1	0	1	1	0	0	1	1	0	0	1	0	1
GSM972161	0	11	1	0	91	2	0	0	3	1	1	1	1	1	0	1	1	0	1	0	0	1	0	1	1	0	0	0	0	0	0	0	1	1	0	1	1	1	0	0	0	0	1	0	1	1	1	1	1
GSM972507	0	42	0	0	83	3	0	1	3	1	0	0	1	0	1	1	0	1	0	1	1	1	0	1	0	1	1	0	0	0	1	1	1	0	1	1	1	1	0	1	1	0	1	0	0	1	1	0	0
GSM972132	0	61	1	0	87	2	0	0	3	1	1	1	1	1	0	1	1	0	1	0	1	0	1	0	1	0	0	1	1	0	1	1	0	0	1	1	1	1	1	0	0	0	0	1	1	0	1	1	0
GSM972398	0	64	1	1	65	2	0	0	3	1	1	0	1	0	0	0	1	1	0	1	1	0	1	1	1	1	1	1	1	0	0	1	0	0	0	0	1	0	1	1	1	1	1	1	0	1	1	0	0
GSM971979	0	53	0	0	66.4	2	0	0	3	0	0	1	1	1	1	1	1	1	1	0	0	1	0	1	1	0	1	1	0	0	0	1	1	0	0	1	1	1	0	0	0	1	0	1	0	0	1	0	1
GSM972411	0	125	0	0	48	3	0	1	1	0	1	1	0	0	0	0	0	0	0	1	1	1	1	1	1	0	0	0	0	0	0	1	0	1	0	0	0	0	0	0	0	1	1	0	1	0	1	1	0
GSM972422	0	37	1	1	74	2				0	1	0	0	1	0	0	1	1	0	0	1	0	1	1	0	1	1	0	1	1	1	0	1	0	1	1	1	1	1	1	1	1	0	0	1	1	0	0	1
GSM972104	0	41	0	0	72	3	0	3	3	0	0	1	0	1	1	0	0	1	0	0	0	0	1	1	0	1	1	0	0	0	1	0	0	1	1	1	1	1	1	0	0	0	1	1	1	0	0	0	0
GSM972095	0	67	0	1	50	2	0	0	3	0	1	1	0	1	0	0	1	0	1	1	0	1	1	0	0	0	0	1	0	1	1	0	0	0	1	1	1	1	0	1	0	0	0	0	1	0	1	1	0
GSM972206	0	42	0	1	74	2				1	0	1	1	1	1	0	1	0	1	1	0	0	1	0	0	0	1	0	1	1	1	0	1	0	1	1	1	1	0	0	0	1	1	0	0	1	0	1	0
GSM972020	0	78	0	0	49	3	0	2	3	0	0	1	1	0	1	0	0	1	1	1	1	1	0	1	1	1	1	1	1	1	1	1	0	1	1	0	0	0	0	1	0	0	1	1	1	0	1	0	0
GSM972263	0	76	0	1	32	3	0	1	2	1	0	0	0	1	0	1	1	1	0	1	1	1	1	1	1	1	0	0	0	0	1	1	1	0	0	0	1	1	1	1	0	1	1	1	0	1	1	1	1
GSM971982	0	42	1	1	79.3	3	0	2	4	0	0	0	0	1	0	0	0	0	1	0	1	0	1	1	1	1	1	1	0	0	0	1	1	0	0	1	1	1	1	1	1	0	0	0	0	1	1	0	0
GSM972413	0	20	1	1	66	3	0	1	3	1	0	0	0	1	0	0	0	1	0	0	0	0	1	0	0	1	1	0	0	0	0	0	0	1	1	1	0	1	1	0	0	1	0	0	0	0	0	0	0
GSM972295	0	61	0	1	68	3	0	1	4	0	0	0	1	1	1	1	1	1	1	0	0	0	1	1	1	0	1	1	1	1	1	0	1	1	1	0	0	0	1	0	1	1	0	0	0	1	0	1	1
GSM972498	0	59	1	0	50	3	0	1	3	0	1	1	1	1	1	0	1	0	1	1	0	1	1	1	0	0	0	0	1	1	1	0	0	1	1	0	0	1	0	0	1	1	1	0	1	0	1	0	0
GSM972517	0	37	1	0	88	2	0	0	3	0	1	0	0	0	0	1	0	0	0	1	1	0	0	1	1	0	0	0	0	0	1	1	0	0	1	0	0	1	1	1	0	0	0	0	1	0	1	1	0
GSM971958	0	9	1	0	36.4	4	1	2	3	0	1	1	0	1	0	0	0	0	1	0	0	1	1	0	1	1	1	1	1	1	0	1	0	1	1	1	1	1	1	0	0	1	0	1	1	0	1	0	0
GSM972054	0	26	0	1	82	2	0	0	3	0	0	1	0	1	0	0	0	1	0	1	0	0	1	0	0	1	1	0	0	0	0	0	1	0	1	1	1	1	1	1	1	0	0	0	1	1	0	0	0
GSM972297	0	46	1	1	77	1	0	0	1	0	1	1	1	1	1	0	0	0	1	0	0	1	1	1	1	1	1	1	1	0	0	0	0	1	1	1	1	1	1	1	0	0	0	1	0	1	0	0	0
GSM972314	0	46	0	0	86	3	0	1	3	1	0	0	1	0	0	1	1	1	1	0	0	1	0	1	1	0	1	1	1	1	1	1	1	0	0	0	1	1	0	1	1	0	0	1	0	0	0	1	1
GSM972057	0	26	1	1	70	2	0	0	3	1	1	1	1	1	0	1	1	0	1	0	1	1	0	0	1	0	0	1	1	1	0	1	0	1	0	1	1	0	1	0	1	1	0	0	0	0	0	1	1
GSM972075	0	44	1	1	42	2	0	0	4	0	0	0	0	0	1	1	1	0	1	1	1	1	0	1	1	0	1	1	1	1	1	1	0	0	0	0	0	1	0	1	0	1	0	1	1	1	1	1	0
GSM972011	0	20	1	0	75.3	4	1	1	4	0	0	0	0	1	0	0	0	1	0	0	0	0	1	0	0	1	1	0	0	1	0	0	0	1	1	1	1	1	1	1	0	1	0	0	1	1	0	0	0
GSM972305	0	31	0	0	82	3	0	2	4	1	0	1	1	1	1	1	1	1	0	1	0	0	1	1	0	1	1	0	0	1	0	0	1	0	1	1	1	1	1	0	1	0	1	1	0	1	0	0	1
GSM972447	0	31	0	1	71	2	0	0	3	0	1	1	0	0	1	0	1	1	1	1	1	1	0	0	0	1	1	0	0	1	0	0	1	1	1	1	1	0	0	0	1	1	1	1	0	0	1	1	1
GSM972182	0	58	1	1	53	2	0	0	4	0	1	1	1	1	1	1	1	0	0	0	1	1	1	1	1	0	1	0	1	1	0	1	0	1	0	0	0	0	0	0	1	1	1	1	0	0	0	1	1
GSM972113	0	27	0	0	63	3	0	1	3	1	0	0	0	1	0	0	0	1	0	0	0	0	1	0	0	1	1	0	0	1	0	0	0	0	1	1	1	1	1	0	0	1	1	1	1	0	0	0	1
GSM972061	0	43	1	0	78	2	0	0	4	1	1	0	1	1	1	1	1	1	0	0	1	0	1	1	1	0	0	1	1	1	1	1	0	0	0	0	1	0	1	0	1	1	0	0	0	1	0	1	1
GSM972405	0	79	1	0	70	2	0	0	4	0	1	0	0	0	1	0	1	1	0	0	1	0	0	1	1	0	1	0	1	1	1	1	0	0	0	0	0	1	1	1	0	1	0	0	0	0	0	1	1
GSM972234	0	10	1	1	79	4	1	1	3	1	0	1	0	1	1	0	0	1	0	0	0	0	1	0	0	0	1	0	0	0	0	0	0	1	1	1	1	1	1	0	1	0	0	1	1	0	0	1	0
GSM972070	0	68	1	0	64	2	0	0	4	1	0	0	1	0	1	0	1	1	0	1	0	0	1	0	0	0	1	0	0	0	0	0	0	0	1	0	1	1	0	0	0	0	1	1	0	1	0	0	1
GSM972403	0	56	0	0	70	2	0	0	3	0	0	0	0	1	0	1	1	0	1	0	1	1	0	1	1	0	1	1	0	1	1	0	0	1	0	0	0	0	1	0	1	1	0	1	1	1	0	1	1
GSM972037	0	33	0	1	78	2	0	0	4	1	0	0	1	0	1	1	1	0	1	1	0	1	1	1	1	0	1	1	0	1	1	1	1	1	0	0	1	0	0	1	1	0	1	1	1	1	1	1	1
GSM972006	0	23	1	0	67.5	4	1	0	3	0	0	0	0	1	0	0	1	0	0	0	0	0	0	0	0	1	1	0	0	0	1	0	0	0	1	1	0	1	1	0	1	1	0	1	1	1	1	0	1
GSM972080	0	165	0	1	61	2	0	0	4	1	0	1	0	1	1	1	0	0	1	1	1	1	0	1	1	0	1	0	0	1	1	1	1	1	0	1	1	1	0	1	1	0	1	0	0	0	1	1	0
GSM972118	0	30	0	1	64	3	0	2	3	0	0	0	1	0	0	1	0	1	0	1	1	1	0	0	1	0	0	1	0	1	1	0	0	0	0	1	0	0	0	0	0	1	0	0	1	0	1	1	0
GSM972276	0	43	0	1	59	3	0	2	3	0	0	0	0	1	0	1	0	0	0	0	1	0	1	1	1	1	0	0	0	1	1	0	0	1	1	0	0	0	1	1	1	1	1	0	0	1	1	1	1
GSM972238	0	19	0	0	53	3	0	1	2	0	1	0	0	0	0	1	1	1	1	0	0	1	0	1	0	0	0	1	0	0	1	1	0	0	1	1	0	1	0	1	1	0	0	0	1	0	1	0	0
GSM972242	0	17	0	1	69	1	0	0	2	1	0	0	0	1	1	1	0	1	1	0	1	1	0	0	0	1	0	0	1	0	0	1	1	1	1	1	0	1	0	1	0	1	1	1	1	1	1	1	0
GSM972284	0	27	1	0	63	4	1	2	4	1	0	1	0	0	0	0	0	0	0	0	0	0	0	0	0	0	0	1	1	1	0	1	0	0	0	0	0	0	0	0	1	1	1	0	0	1	0	0	1
GSM972138	0	53	1	1	77	2	0	0	3	1	0	1	1	0	1	0	0	1	0	1	0	0	0	1	0	0	1	0	0	1	1	1	1	0	0	0	0	0	0	0	0	0	0	0	1	0	0	0	0
GSM972173	0	26	1	0	59	2	0	0	4	0	1	1	1	1	1	1	1	0	1	0	1	1	0	0	1	0	1	1	1	1	1	1	1	0	0	1	1	0	1	0	1	0	1	1	1	1	0	0	0
GSM972337	0	41	1	0	80	3	0	1	3	1	0	0	0	0	1	0	1	1	0	1	0	0	1	1	1	1	1	0	0	1	0	0	0	0	1	1	1	1	0	1	1	1	1	1	0	1	1	0	0
GSM972209	0	13	1	1	54	4	1	2	3	0	0	0	0	1	0	0	0	0	1	0	0	0	0	0	0	1	1	1	0	1	1	0	0	0	1	1	0	1	1	1	1	1	1	0	1	0	0	1	0
GSM972512	0	23	1	1	62	3	0	2	4	1	0	0	0	0	1	0	0	0	0	1	0	1	0	1	0	1	1	0	0	0	0	0	0	1	0	0	1	0	0	0	1	1	1	1	0	1	0	0	0
GSM972047	0	33	0	0	93	2	0	0	3	1	0	1	1	1	0	1	1	0	1	0	1	0	1	0	1	0	1	1	1	1	1	0	1	1	1	1	0	0	0	0	1	1	0	1	1	0	1	1	0
GSM972365	0	47	0	0	59	3	0	2	3	0	0	0	1	1	0	0	0	0	0	1	1	1	1	0	1	1	1	1	0	1	0	0	1	1	1	1	0	1	1	1	1	0	1	1	1	1	1	0	0
GSM972420	0	6	1	1	83	3	0	2	3	0	1	0	1	1	1	1	1	0	1	0	0	0	1	0	1	1	1	1	1	1	0	0	1	1	0	1	1	1	1	0	1	1	1	1	0	1	0	0	1
GSM971987	0	68	0	1	66.7	2	0	0	3	1	0	0	0	1	1	0	0	1	0	1	0	0	1	0	0	1	1	0	0	0	0	0	0	1	1	0	1	1	1	0	0	0	1	1	0	0	0	0	0
GSM972400	0	11	1	0	67.8	4	1	2	4	1	0	1	1	0	1	0	0	0	0	1	0	1	1	0	0	0	1	0	0	1	0	0	0	0	1	1	1	0	0	0	0	1	1	1	0	1	0	0	1
GSM972310	0	25	0	0	80	3	0	1	3	0	0	0	0	0	1	1	1	1	1	1	0	0	0	0	1	0	1	0	0	0	0	1	0	1	1	1	0	1	0	1	1	0	0	1	1	0	1	1	0
GSM971988	0	18	1	0	77.2	4	1	1	4	0	0	0	0	1	0	0	1	0	0	1	0	0	0	0	0	0	0	0	0	0	1	0	1	1	0	1	0	0	1	0	1	0	0	0	1	1	0	0	1
GSM972281	0	56	0	1	64	1	0	0	1	1	1	1	1	0	1	1	0	0	1	1	1	1	0	0	1	1	0	1	1	0	1	1	1	0	1	0	1	0	0	1	1	1	0	1	0	1	1	0	1
GSM971980	0	59	0	1	76.9	3	0	1	4	1	0	1	0	0	0	0	0	1	0	1	1	0	0	0	0	1	1	0	0	1	0	0	0	0	1	1	0	1	0	1	1	1	1	1	0	1	0	0	0
GSM972184	0	39	1	0	70	2				0	0	0	1	1	0	0	0	1	0	0	1	0	1	0	0	0	1	0	0	1	1	0	0	1	0	0	0	1	1	0	0	1	0	1	0	1	1	0	0
GSM972031	0	55	0	1	81	2	0	0	3	1	1	1	0	0	0	0	1	0	0	0	0	0	0	0	0	0	0	0	0	0	1	0	0	0	0	1	0	0	0	0	0	0	0	0	0	0	0	0	0
GSM972176	0	36	1	0	85	3	0	2	4	0	1	0	0	1	0	1	1	1	1	0	0	0	1	0	0	1	1	0	1	1	1	1	1	1	1	1	1	1	1	1	1	1	0	1	1	0	0	1	1
GSM972033	0	50	0	0	45	2	0	0	4	1	1	0	1	0	0	0	1	0	0	0	0	0	0	1	0	0	0	1	0	1	1	1	0	0	0	0	0	0	0	1	1	0	1	0	0	1	1	1	0
GSM972434	0	42	1	1	70	2				1	1	1	1	0	1	1	1	0	0	1	1	1	1	1	1	0	1	1	0	1	1	1	0	0	1	1	1	0	0	0	1	1	1	0	1	0	1	0	0
GSM972458	0	17	1	1	65	2	0	0	3	1	1	0	1	1	0	1	1	1	1	0	0	0	0	1	1	1	1	1	1	1	0	1	1	1	0	1	1	1	1	1	1	1	1	1	1	1	1	1	1
GSM972178	0	67	0	0	69	3				1	0	0	0	1	1	0	1	1	0	1	0	0	0	1	1	0	1	1	1	1	1	0	1	1	0	1	1	0	1	0	0	1	1	1	1	1	0	1	1
GSM972272	0	15	1	0	47	4	1	1	3	0	0	0	1	1	0	0	1	0	0	1	0	0	1	1	0	1	1	0	0	0	0	0	1	1	0	0	0	1	0	0	0	0	1	0	1	1	0	0	1
GSM971992	0	20	1	1	85.6	2	0	0	4	0	1	1	0	0	0	1	1	0	0	1	1	1	1	0	1	1	0	1	0	0	1	1	0	0	0	0	0	0	0	1	0	0	1	0	1	0	1	1	0
GSM972013	0	43	1	0	89.4	4	1	1	2	1	1	1	0	1	0	1	1	0	1	1	0	1	0	0	1	0	0	1	1	1	0	0	0	0	1	1	0	0	0	1	0	1	0	0	1	0	1	1	0
GSM972476	0	64	0	1	61	3	0	1	4	1	0	0	0	1	0	0	1	1	0	0	0	0	1	0	0	0	1	0	0	1	0	0	0	1	1	1	1	1	1	0	1	0	0	1	0	0	0	0	0
GSM972280	0	46	1	0	79	2	0	0	4	0	1	1	1	1	1	1	1	1	1	0	0	1	1	0	1	1	0	0	1	1	1	1	1	1	1	1	1	0	1	0	1	1	1	0	0	1	1	1	1
GSM972244	0	14	0	0	51	1	0	0	1	1	1	0	1	1	1	1	1	1	0	1	0	0	1	0	1	1	0	0	0	1	1	0	1	1	1	1	1	1	1	0	1	1	1	0	0	1	0	0	1
GSM972390	0	8	1	1	87	3	0	1	3	0	0	0	1	1	1	0	1	1	1	0	0	0	1	0	1	1	1	0	0	1	0	0	1	1	0	1	1	0	1	0	1	0	0	1	0	1	0	0	1
GSM972089	0	87	0	0	68	2	0	0	3	1	0	0	0	1	0	0	0	1	0	0	0	0	1	0	0	1	1	0	0	0	0	0	1	0	1	1	1	1	1	1	0	0	0	1	0	0	0	0	0
GSM972056	0	92	0	0	78	2	0	0	4	0	1	1	1	0	0	1	1	0	1	0	1	1	1	1	0	0	1	1	1	1	0	1	1	1	0	1	0	0	0	1	1	0	0	1	1	1	0	1	1
GSM972133	0	53	1	1	64	3	0		3	0	0	0	1	1	1	0	0	1	0	1	0	0	0	1	0	1	1	0	0	1	1	0	0	1	1	1	1	1	1	1	1	1	1	0	0	0	0	0	1
GSM972219	0	53	0	1	60	4	1	2	3	1	0	1	1	0	0	0	0	1	0	1	0	0	1	1	0	0	1	0	0	0	0	1	0	0	1	1	1	1	0	0	0	0	0	0	1	0	1	1	0
GSM972449	0	41	1	0	51	3	0	1	4	0	1	0	1	1	1	0	1	0	0	1	0	1	1	1	1	1	1	0	1	1	0	0	1	1	1	0	1	1	0	0	0	1	1	0	0	0	0	1	1
GSM972267	0	67	1	1	82	2	0	0	3	1	0	1	1	1	1	1	1	1	0	0	0	0	1	0	1	0	1	0	1	0	0	1	0	0	0	1	1	0	1	0	0	1	1	1	0	1	0	0	1
GSM972511	0	47	1	1	75	3	0	2	3	0	0	1	0	0	0	0	1	0	0	1	1	1	1	0	0	0	0	0	0	1	0	1	0	1	1	1	0	0	0	1	0	1	0	0	1	0	1	0	0
GSM972247	0	6	0	1	79	2	0	0	4	0	0	1	0	1	0	1	1	0	0	0	0	1	1	1	1	1	0	0	0	1	1	0	0	0	0	0	0	0	1	0	1	0	0	0	0	1	0	0	1
GSM972359	0	30	1	0	56	2	0	0	3	1	0	0	0	1	1	0	1	1	0	1	0	0	1	0	0	1	1	0	0	1	0	0	0	1	1	1	1	1	1	0	1	1	1	1	0	0	0	0	0
GSM972312	0	97	1	1	71	2	0	0	3	0	1	0	0	1	0	1	0	0	0	0	0	1	0	1	0	0	1	1	1	1	1	1	0	1	0	1	1	0	1	0	0	1	0	1	1	0	1	1	1
GSM972051	0	28	1	0	34	4	1	0	3	1	0	0	0	1	0	0	1	0	0	0	0	0	1	1	0	0	1	0	0	0	0	0	0	1	1	1	1	1	1	0	0	0	0	1	0	0	0	0	0
GSM972440	0	52	0	1	50	2	0	0	3	0	0	0	0	1	0	0	1	0	0	0	0	0	0	1	0	1	1	1	0	1	0	1	1	0	1	1	0	1	1	1	1	1	0	0	0	1	1	0	0
GSM972122	0	19	1	0	97	3	0	1	4	0	1	0	0	0	0	1	0	0	0	0	0	1	0	1	1	0	0	0	1	1	0	0	1	0	0	0	0	0	0	1	0	1	0	0	1	0	1	1	0
GSM972495	0	27	1	0	69	3	0	1	3	1	1	1	0	0	0	0	1	0	0	0	0	0	0	0	0	0	1	0	0	1	0	0	1	1	1	0	0	0	0	1	0	1	1	1	1	1	0	0	0
GSM972010	0	46	1	1	74.5	4	1	1	3	0	0	0	0	1	0	0	0	0	1	1	1	0	1	1	1	1	1	1	1	1	1	0	1	1	1	1	1	1	1	1	1	1	0	1	0	0	0	0	1
GSM972412	0	8	1	1	78	3	0	2	3	1	0	0	0	0	1	0	1	1	0	0	0	0	1	0	0	1	1	0	0	0	0	0	0	0	1	0	1	1	0	0	1	0	1	0	0	1	0	0	0
GSM972433	0	16	1	1	85	3				0	0	1	0	1	0	0	0	1	0	1	1	0	1	0	0	1	1	0	0	0	0	1	0	0	1	1	1	1	1	0	0	0	0	1	1	1	0	0	0
GSM972322	0	86	1	1	46	2	0	0	3	0	0	1	0	0	1	0	1	0	0	1	1	0	0	1	0	1	1	1	1	1	1	0	0	1	1	1	0	0	1	0	0	1	1	1	0	1	0	0	0
GSM972408	0	32	1	1	66	2	0	0	3	0	0	0	0	0	0	0	1	0	0	1	1	0	0	1	0	0	0	0	0	1	0	0	0	0	0	1	1	1	1	0	0	0	0	1	1	1	0	0	0
GSM972172	0	5	1	0	88	2	0	0	4	0	1	1	0	1	0	1	1	1	1	0	0	1	1	1	1	1	0	0	0	1	1	0	1	1	1	0	1	0	1	0	1	1	1	1	1	0	0	1	1
GSM972175	0	43	1	0	83	3	0	1	3	0	1	1	0	1	1	1	1	0	1	0	1	1	1	0	1	1	0	1	1	1	1	1	1	1	1	0	1	0	1	0	0	1	0	1	1	1	1	0	0
GSM972421	0	28	0	1	66	3				0	1	0	0	1	0	0	1	0	0	1	0	0	1	0	0	0	1	0	0	0	1	0	1	0	1	1	1	1	1	0	1	1	0	1	0	1	0	0	1
GSM972039	0	52	1	1	65	4	1	0	4	0	0	0	0	1	0	0	1	1	0	0	0	0	1	0	0	1	1	0	0	1	0	0	0	1	1	1	1	1	1	0	0	0	0	1	0	0	0	0	1
GSM972394	0	11	1	1	81	3	0	1	3	0	1	0	0	1	1	0	1	1	0	0	0	1	1	1	0	0	0	0	0	1	1	0	0	1	1	0	1	1	1	0	1	1	1	1	1	1	0	0	1
GSM972213	0	1	1	0	71	4	1	0	3	0	0	0	0	1	0	0	0	1	0	0	0	0	0	0	0	0	1	0	0	0	0	0	0	1	1	0	1	1	0	0	0	0	0	1	0	1	1	0	0
GSM972441	0	68	0	0	49	4	1	2	4	1	0	0	0	1	1	0	1	1	0	1	1	0	1	0	0	1	1	0	0	1	1	0	0	0	1	1	1	1	1	0	0	0	1	1	0	0	0	0	0
GSM972214	0	2	1	0	88	4	1	2	3	0	1	0	0	0	0	1	1	0	1	1	1	1	0	0	1	0	0	1	1	0	0	1	1	0	0	0	1	1	0	0	1	1	1	1	1	1	1	0	0
GSM972306	0	56	0	1	70	2	0	0	3	1	1	0	0	0	1	1	1	0	0	0	1	0	0	1	0	0	0	1	0	1	1	1	1	0	0	1	1	0	1	0	0	1	0	1	0	0	1	0	0
GSM972343	0	52	1	1	86	2	0	0	3	0	0	0	0	0	0	0	1	0	0	0	1	0	1	0	0	0	0	1	1	0	1	1	0	0	1	0	0	0	0	0	0	1	0	0	1	0	1	0	1
GSM972086	0	43	1	1	81	2	0	0	3	1	1	0	0	0	0	1	0	1	1	0	1	1	1	0	1	0	1	1	1	1	1	1	0	0	0	0	0	0	1	1	0	1	0	1	0	0	1	1	0
GSM972275	0	4	1	1	76	2	0	0	4	0	1	0	1	1	0	1	0	0	1	0	1	0	1	0	1	1	1	1	0	1	0	0	1	1	1	1	1	1	0	1	0	0	0	1	0	0	0	1	0
GSM972439	0	2	1	1	65	4	1	1	3	1	0	0	0	1	1	0	1	1	0	0	0	0	1	0	0	0	1	1	0	0	0	0	0	0	1	1	1	1	1	0	1	0	0	1	0	1	0	0	0
GSM972154	0	44	1	0	49	3	0	2	4	1	1	0	0	0	0	0	0	0	0	1	1	0	0	1	0	0	0	0	1	1	0	1	1	0	1	0	0	1	0	1	0	0	1	0	1	1	0	1	0
GSM972068	0	22	1	1	44	2	0	0	4	0	0	0	0	1	0	0	0	1	0	0	1	0	0	0	0	1	1	0	0	1	0	0	1	1	1	1	0	1	1	0	1	1	0	1	1	1	0	0	0
GSM972112	0	32	1	0	64	3	0	2	3	0	0	0	0	0	1	0	0	0	0	0	1	0	1	1	0	0	1	0	0	0	0	0	0	0	1	1	0	1	1	1	1	1	0	1	1	1	0	0	0
GSM972062	0	23	1	0	43	2	0	0	4	0	1	1	0	1	1	1	0	0	1	1	1	1	1	0	0	1	1	1	1	1	1	1	1	1	1	0	0	1	0	0	1	0	1	1	0	1	0	0	1
GSM972465	0	84	1	1	73	2	0	0	3	0	0	0	1	0	1	1	1	0	1	0	0	1	0	1	1	0	1	1	1	1	0	1	1	1	0	0	1	1	0	1	0	0	0	1	1	0	1	1	0
GSM972402	0	31	1	1	71	2	1	0	3	0	1	0	1	1	0	0	1	0	0	1	0	0	1	1	0	1	1	1	1	0	0	1	1	1	1	1	1	1	1	0	1	0	0	0	1	0	0	1	0
GSM972186	0	47	1	0	50	3				0	0	0	1	1	0	0	1	1	0	0	0	0	1	0	0	1	0	0	1	1	0	0	1	1	1	1	1	1	1	0	1	1	0	1	1	0	0	0	1
GSM971957	0	10	1	1	34.5	4	1	2	4	1	1	0	0	1	0	1	1	0	0	1	0	0	1	1	0	0	0	0	1	0	1	1	1	1	1	1	1	1	1	1	1	1	0	1	1	0	0	1	0
GSM972223	0	33	1	1	78	2	0	0	3	0	0	1	1	1	1	0	1	0	0	1	0	1	1	1	0	1	1	0	0	0	0	0	1	1	1	1	1	1	0	0	1	0	0	0	0	1	1	0	0
GSM972164	0	69	1	1	70	3	0		3	0	0	1	0	0	0	0	0	1	0	1	1	0	0	0	0	0	1	0	0	0	0	0	0	0	1	1	0	0	1	1	0	0	0	0	0	1	0	0	0
GSM972254	0	14	0	0	77	4	1	0	3	0	0	1	1	1	0	1	1	0	0	1	1	0	1	0	1	1	1	0	0	1	0	0	0	1	1	1	1	1	1	0	1	0	0	1	1	1	0	0	0
GSM972021	0	37	1	0	58	3	0	2	3	0	0	0	1	1	0	1	1	0	0	0	0	1	0	0	1	0	1	0	1	1	0	1	0	1	0	0	0	1	0	0	0	1	0	1	0	1	1	1	1
GSM972381	0	48	1	1	63	2	0	0	3	1	0	0	1	1	0	0	0	1	0	1	1	0	0	0	0	0	1	0	0	1	1	0	1	0	0	0	0	1	1	0	1	1	0	0	0	1	0	1	1
GSM972016	0	16	1	0	74.5	2	0	0	3	1	0	1	1	0	1	1	0	0	1	0	1	0	0	0	1	0	1	0	1	0	1	1	0	0	0	1	1	1	1	0	1	1	0	1	0	1	1	0	1
GSM972261	0	7	1	0	79	3	0	1	4	1	0	1	1	0	1	0	0	0	0	0	1	0	0	1	0	0	0	0	0	0	0	1	1	0	0	0	1	0	0	1	1	1	0	0	0	0	1	1	0
GSM972386	0	90	0	0	77	2	0	0	3	0	1	1	0	0	0	1	0	0	0	0	1	1	0	0	1	0	0	0	1	0	1	1	1	0	0	0	0	0	0	0	1	0	1	0	1	1	1	1	1
GSM972436	0	18	1	1	81	2				1	0	0	1	0	0	0	1	0	1	0	0	0	0	1	0	0	1	1	1	1	1	0	0	1	1	1	1	1	1	0	1	1	0	0	1	1	1	0	0
GSM972513	0	48	1	1	85	3	0	1	3	0	1	1	0	0	0	0	0	0	0	1	0	0	1	1	0	0	0	0	0	0	0	0	0	0	1	1	0	0	1	1	0	0	0	1	1	0	1	0	0
GSM972380	0	15	1	0	64	3	0	2	3	0	1	0	0	1	0	0	1	1	0	1	1	1	1	0	1	1	1	0	1	0	1	0	0	0	1	1	1	1	1	1	0	0	0	1	1	0	0	1	0
GSM972227	0	20	1	1	61	4	1	2	3	1	0	1	0	1	1	1	1	1	0	1	1	1	1	1	0	0	1	0	0	0	1	1	0	1	0	0	1	0	0	0	1	1	1	0	0	1	1	0	0
GSM972008	0	72	1	1	67.3	4	1	2	4	0	1	0	0	1	0	0	1	0	1	0	0	1	0	0	1	0	1	1	1	1	1	0	0	1	0	1	1	1	1	1	0	1	0	1	0	0	0	0	0
GSM972141	0	84	0	1	58	3	0	2	3	0	0	1	0	0	0	0	1	0	0	0	0	0	0	1	0	0	1	0	0	0	0	0	0	1	1	0	0	1	0	1	0	0	0	0	1	0	1	0	1
GSM972009	0	10	1	1	68.1	4	1	2	3	1	0	1	0	1	1	0	1	1	0	0	0	0	0	0	0	0	1	0	0	1	0	0	1	1	1	0	0	1	0	0	1	1	1	1	1	1	0	0	1
GSM972019	0	25	1	1	54	3	0	3	3	0	0	0	1	1	0	0	1	1	0	1	0	0	1	0	0	1	1	0	0	0	0	0	0	1	1	1	1	1	1	1	1	0	1	1	1	0	0	0	0
GSM972163	0	41	0	1	71	2	0	0	4	1	1	1	0	0	1	0	1	1	0	1	0	0	1	1	0	0	1	1	0	1	0	0	0	1	1	0	1	0	0	1	1	0	1	1	0	0	1	0	0
GSM972007	0	2	1	1	71	4	1	2	4	0	0	0	0	1	0	0	1	0	0	0	0	0	1	0	0	0	1	0	0	1	0	0	1	1	1	1	1	1	1	1	0	1	1	1	0	1	0	0	0
GSM972125	0	68	0	0	64	2	0	0	3	0	1	0	1	1	0	0	0	1	0	1	0	0	1	0	0	1	1	0	0	0	1	0	0	1	0	1	1	1	1	0	0	1	1	1	0	1	0	1	0
GSM972210	0	46	1	1	50	4	1		3	1	1	1	0	1	0	0	1	0	1	0	0	1	1	0	1	0	0	1	1	1	1	1	0	1	1	1	1	1	1	1	0	1	0	1	1	1	1	1	0
GSM972468	0	24	1	1	73	2	0	0	3	0	1	1	0	0	0	0	0	0	0	1	1	0	0	0	1	0	0	0	0	0	1	1	0	0	0	0	0	1	1	1	1	0	0	1	1	1	1	0	0
GSM972437	0	7	1	0	48	4	1	2	3	1	0	1	0	1	0	0	1	1	0	0	1	0	1	0	0	0	1	1	0	1	0	1	0	1	1	1	1	1	1	0	0	1	1	0	0	0	0	0	0
GSM972438	0	30	1	1	44	4	1	1	4	0	0	0	0	1	1	0	0	0	0	0	0	0	1	1	1	0	1	0	0	0	0	0	0	1	1	1	1	1	0	1	1	1	0	1	0	1	0	0	0
GSM972038	0	1	1	1	61	2	0	0	3	1	1	0	0	0	0	0	1	1	1	0	0	1	1	0	1	0	0	1	1	1	1	1	0	1	0	0	0	0	1	1	1	1	0	0	1	0	1	1	0
GSM972224	0	25	1	1	74	3	0	2	4	0	0	0	1	1	0	0	0	0	0	0	1	0	1	1	0	0	1	0	0	0	0	0	1	0	0	1	0	1	1	1	0	0	0	1	0	1	0	0	0
GSM972479	0	3	0	1	79	3	0	2	4	0	0	0	0	1	0	0	0	0	0	0	0	0	1	0	0	0	1	0	0	0	0	0	0	1	1	1	1	1	1	0	0	1	0	1	1	1	0	0	0
GSM972168	0	8	1	1	76	3	0		4	0	0	0	1	1	1	1	1	0	0	0	0	0	0	1	0	0	0	0	0	0	0	0	1	0	0	1	0	1	1	1	0	0	0	0	1	0	1	0	1
GSM972357	0	42	1	0	88	2	0	0	3	1	0	0	1	1	1	0	0	1	0	1	0	0	1	0	0	0	1	0	0	1	0	0	0	0	1	0	1	1	1	0	1	1	1	1	0	1	0	0	1
GSM972098	0	15	1	1	66	3	0	2	4	0	0	0	0	0	1	0	1	0	0	1	0	0	0	1	0	0	0	1	0	0	1	0	1	0	1	0	1	0	0	0	1	0	1	0	0	0	0	0	0
GSM972262	0	5	0	0	88	2		0	4	0	0	0	0	0	1	0	0	1	0	0	0	0	0	0	0	0	1	0	0	0	0	0	1	1	1	1	1	1	1	1	0	1	0	0	0	0	0	0	0
GSM972518	0	35	1	0	82	3	0	1	4	0	1	0	0	1	1	0	1	0	0	0	0	0	1	1	0	1	1	1	1	1	0	0	1	1	1	1	0	1	1	0	0	0	0	1	1	1	0	0	1
GSM972349	0	5	1	0	79	3	0	1	4	0	0	0	1	1	0	0	1	1	0	0	0	0	1	0	0	1	1	0	0	1	0	0	1	0	1	1	1	1	1	1	1	1	0	1	1	1	0	0	1
GSM972382	0	38	1	1	58	2	0	0	3	1	0	1	0	1	1	1	0	1	0	0	1	1	0	1	1	0	0	0	1	0	1	1	1	1	0	1	0	0	1	1	0	0	0	0	1	1	0	1	0
GSM972519	0	14	1	1	58	2	0	0	3	0	1	1	1	1	1	1	1	0	0	0	0	1	1	0	1	0	0	0	0	1	1	1	1	1	0	0	1	1	0	0	1	0	0	1	0	1	0	1	1
GSM972181	0	34	1	1	69	3				0	0	1	1	1	0	0	1	1	0	0	0	0	1	0	0	0	0	0	0	1	0	0	1	0	1	1	1	1	1	0	1	1	0	1	1	0	0	1	1
GSM972416	0	8	1	1	49	2	0	0	4	0	0	0	0	1	0	0	1	0	1	1	0	0	1	0	0	0	1	0	1	1	0	0	0	1	1	1	1	1	1	1	1	1	0	1	1	1	0	0	1
GSM972361	0	19	1	0	72	3	0	2	4	0	0	0	0	1	0	1	0	1	1	0	0	1	1	0	0	1	1	1	0	0	0	0	0	1	1	1	0	1	1	1	1	0	0	0	0	0	1	0	0
GSM972285	0	2	1	1	71	2	0	0	2	1	0	1	1	0	0	0	0	1	0	1	1	0	0	1	0	0	0	1	0	0	0	0	1	1	1	1	1	0	0	0	1	0	0	1	1	0	0	1	0
GSM972317	0	30	1	1	85	2	0	0	3	0	0	0	0	0	0	0	0	0	0	0	1	1	1	0	1	0	1	0	0	0	0	0	1	0	1	0	0	1	1	1	0	0	0	0	1	1	0	0	1
GSM971961	0	32	1	0	39.2	4	1	1	3	0	0	0	0	1	0	0	0	1	0	1	1	0	0	0	0	0	1	0	0	1	0	0	0	0	1	1	0	1	1	0	0	1	0	0	1	0	0	0	0
GSM972251	0	7	1	1	57	4	1	1	4	0	1	0	0	1	0	1	1	0	0	0	0	0	1	0	0	0	1	1	1	1	1	1	1	1	1	1	1	1	0	1	0	1	0	1	1	1	1	1	0
GSM972442	0	6	1	0	54	4	1	2	3	1	0	0	0	0	0	0	0	1	0	1	1	0	1	0	0	1	1	0	0	0	1	0	1	0	1	1	0	1	0	1	1	0	1	1	0	1	1	0	0
TCGA_4N_A93T_01	1	4.8	0	1	67	3	0	1	4	0	1	0	0	0	0	0	0	0	1	0	0	0	0	0	0	1	0	1	0	1	0	0	0	1	0	1	0	0	0	0	1	1	1	0	0	0	1	0	0
TCGA_4T_AA8H_01	1	12.65	0	0	42	2	2	0	3	0	0	0	0	0	0	1	0	1	0	1	0	0	0	0	1	0	0	1	0	1	0	0	0	0	0	0	0	0	0	0	1	1	1	0	1	0	0	1	0
TCGA_5M_AAT4_01	1	1.61	1	1	74	4	1	0	3	1	1	0	1	0	0	1	0	0	1	0	1	1	1	1	1	0	0	1	1	1	1	1	1	0	0	1	0	0	1	1	1	1	0	0	1	0	1	1	1
TCGA_5M_AAT6_01	1	9.53	1	0	40	4	1	2	4	0	0	0	1	1	0	1	0	1	1	0	0	1	1	1	1	1	1	0	1	0	1	1	0	1	0	1	1	1	1	1	1	1	0	1	0	1	1	0	1
TCGA_5M_AATE_01	1	39.42	0	1	76	2	0	0	3	0	1	1	0	0	0	0	0	0	1	0	0	0	1	0	1	0	0	1	0	1	1	1	0	1	0	0	0	0	1	0	1	0	0	0	1	0	1	1	0
TCGA_A6_2671_01	1	43.73	1	1	85	4	1	2	3	0	1	0	0	1	0	1	1	0	1	0	0	0	1	1	1	0	1	1	0	0	1	0	0	0	0	1	0	1	1	1	0	0	0	0	1	0	0	1	1
TCGA_A6_2672_01	1	46.62	0	0	82	3	0	1	3	0	0	0	0	0	0	0	0	1	0	0	1	0	0	0	0	1	0	0	0	0	0	0	1	0	0	0	0	1	1	1	1	0	0	0	0	1	0	0	1
TCGA_A6_2674_01	1	43.73	0	1	71	4	1	2	3	1	0	0	1	1	0	0	1	1	0	0	0	0	1	0	0	0	1	0	0	0	0	0	0	0	1	0	1	1	1	0	1	0	0	1	0	0	0	0	0
TCGA_A6_2675_01	1	43.4	0	1	78	2	2	0	3	1	1	1	0	1	1	0	1	1	0	1	1	0	1	0	1	0	1	1	0	1	0	0	0	1	1	1	1	1	1	1	0	0	1	1	0	1	0	0	1
TCGA_A6_2676_01	1	42.87	1	0	75	2	0	0	4	0	0	0	0	0	0	1	0	1	1	0	0	1	0	1	0	0	0	0	0	0	0	0	1	0	0	0	0	1	0	1	1	0	0	1	0	0	0	1	0
TCGA_A6_2677_01	1	24.31	1	0	68	3	0	2	3	1	0	1	0	0	0	0	0	0	0	1	0	1	0	0	1	0	1	0	1	0	1	1	0	0	0	0	0	0	0	0	0	1	0	0	1	0	0	0	0
TCGA_A6_2678_01	1	42.25	0	0	43	3	0	1	3	0	0	0	0	1	0	0	0	1	0	1	0	1	1	1	1	0	1	0	0	0	1	0	0	0	1	0	0	1	0	1	0	0	0	0	1	1	0	0	0
TCGA_A6_2679_01	1	44.88	0	0	73	2	0.352234	0	3	0	0	0	0	0	0	0	0	0	0	0	0	0	0	0	0	0	0	0	0	0	0	0	0	0	0	0	0	0	0	0	0	0	0	0	0	0	0	0	0
TCGA_A6_2680_01	1	35.09	0	0	72	2	0	0	3	0	1	1	0	0	0	1	1	0	0	0	0	0	0	1	0	1	0	0	0	1	0	0	1	1	0	0	1	0	0	0	0	0	1	0	1	0	0	0	1
TCGA_A6_2681_01	1	45.57	0	0	73	2	0	0	3	0	1	1	0	1	1	1	1	0	0	0	0	0	1	0	0	1	0	0	0	0	0	0	1	0	1	1	0	1	1	0	1	0	0	1	1	0	0	0	1
TCGA_A6_2682_01	1	13.93	1	1	70	4	1	1	4	0	0	0	0	0	0	0	0	0	0	0	0	0	0	0	0	0	0	0	0	0	0	0	1	0	0	0	0	0	0	0	1	1	0	0	0	1	0	0	0
TCGA_A6_2683_01	1	16.56	1	0	57	4	1	0	4	0	0	0	0	0	0	0	0	0	0	0	0	0	0	0	0	0	0	0	0	0	1	0	1	1	0	0	0	0	0	0	1	1	1	0	1	0	0	0	0
TCGA_A6_2684_01	1	37.02	0	0	75	1	0	0	2	0	0	0	0	1	0	0	0	0	0	1	1	0	1	0	0	1	1	0	0	0	0	0	0	1	0	1	0	1	1	1	0	0	1	1	1	0	0	0	1
TCGA_A6_2685_01	1	37.22	0	0	48	2	0	0	3	0	0	0	0	1	0	0	0	0	0	0	1	0	1	0	0	1	1	0	0	1	1	0	1	1	1	1	1	1	1	0	0	0	1	1	0	0	0	0	1
TCGA_A6_2686_01	1	36.99	1	0	81	2	0	0	3	1	1	1	1	1	1	1	0	1	1	0	1	1	1	1	1	1	1	1	1	1	1	1	1	1	1	1	1	1	1	1	1	1	1	0	0	1	0	0	1
TCGA_A6_3807_01	1	34.63	0	0	53	3	0	2	3	1	0	0	0	0	0	0	0	0	0	0	0	0	0	0	0	0	0	0	0	0	0	0	0	0	0	0	1	0	0	1	0	0	0	1	1	0	0	0	1
TCGA_A6_3808_01	1	33.31	0	1	73	2	0	0	3	0	0	0	0	1	1	0	0	0	0	1	0	0	1	1	0	0	1	0	0	0	0	0	0	0	1	1	1	1	1	1	0	1	0	1	0	1	0	0	1
TCGA_A6_3809_01	1	32.72	0	0	71	2	0	0	4	1	0	0	1	1	1	1	0	1	0	1	1	1	1	1	1	1	1	1	1	1	1	1	1	0	1	0	1	1	0	1	1	0	1	1	0	1	1	1	1
TCGA_A6_3810_01	1	36.5	0	1	62	2	0	0	3	1	0	0	1	1	0	0	1	1	0	0	0	0	1	0	0	0	1	0	0	1	0	0	0	1	1	1	1	1	1	1	1	1	0	1	1	0	1	0	1
TCGA_A6_4105_01	1	14.52	1	1	79	2	0	0	3	1	1	1	1	1	0	1	1	1	1	0	1	1	0	1	1	1	1	1	1	0	0	1	1	1	1	1	0	1	1	1	0	1	1	1	1	1	1	1	0
TCGA_A6_4107_01	1	32.42	0	0	57	3	0	1	3	0	0	1	1	0	1	0	0	0	0	1	0	0	1	0	0	0	0	0	0	0	0	0	0	1	1	0	0	1	0	1	1	1	1	0	1	1	0	0	1
TCGA_A6_5656_01	1	32.88	0	1	74	1	0	0	2	1	0	0	0	1	0	0	1	1	0	1	0	0	1	0	0	0	1	0	0	1	0	0	0	1	1	0	1	1	1	0	1	1	0	1	0	0	0	0	1
TCGA_A6_5657_01	1	31.6	0	1	65	3	0	1	3	1	1	1	0	1	0	1	1	1	1	1	1	1	1	1	1	1	1	1	1	1	1	1	1	1	1	1	1	1	1	1	1	0	1	1	1	0	1	1	1
TCGA_A6_5659_01	1	30.42	0	1	82	1	0	0	2	0	1	1	0	1	0	1	1	0	1	1	1	1	1	0	1	1	1	1	1	1	1	1	1	0	1	1	1	1	1	1	1	0	1	1	1	0	1	0	1
TCGA_A6_5660_01	1	29.17	0	1	73	3	0	2	3	0	0	1	0	1	1	1	0	0	1	1	1	1	1	0	0	1	1	1	1	0	1	1	0	1	1	1	1	1	1	0	1	1	0	0	1	1	1	0	1
TCGA_A6_5661_01	1	33.51	0	0	80	2	0	0	3	1	0	0	0	1	0	0	0	1	0	1	0	0	1	0	0	1	0	1	0	1	0	0	0	0	0	1	1	0	0	0	1	0	1	0	1	0	0	0	0
TCGA_A6_5662_01	1	23.59	0	1	46	4	1	2	3	1	1	0	1	1	0	1	0	0	1	0	1	0	1	0	0	0	0	0	1	1	1	0	1	0	1	1	1	0	1	0	0	1	0	1	1	0	1	1	1
TCGA_A6_5664_01	1	22.08	0	1	80	3	2	2	4	1	0	1	0	1	1	1	0	1	1	1	1	1	1	1	1	1	1	0	1	0	0	1	1	1	1	1	1	1	1	0	1	1	1	1	0	1	1	1	1
TCGA_A6_5665_01	1	22.04	0	0	84	2	0	0	3	1	0	0	0	0	1	1	1	1	1	1	1	1	0	1	1	1	0	1	1	1	0	1	1	0	0	0	1	1	0	1	1	0	1	1	1	1	1	1	0
TCGA_A6_5666_01	1	32.69	0	1	78	2	0	0	4	1	1	0	0	0	0	0	1	0	0	0	1	1	0	0	1	0	1	1	1	0	1	1	1	0	0	0	0	0	1	0	0	0	0	1	1	1	1	0	0
TCGA_A6_5667_01	1	29.14	0	0	40	3	2	1	3	1	1	1	0	1	1	1	1	1	0	1	1	1	1	0	1	1	0	1	1	0	1	1	0	0	1	1	1	1	1	1	1	1	0	1	0	1	1	1	1
TCGA_A6_6137_01	1	27.07	0	1	55	3	0	1	3	1	1	1	0	1	1	0	0	1	0	1	1	1	1	1	0	1	1	1	1	0	1	1	0	1	1	1	1	1	1	1	1	0	1	1	0	1	0	1	0
TCGA_A6_6138_01	1	22.5	0	1	61	1	0	0	2	1	1	1	0	1	0	0	0	1	1	1	0	1	1	1	1	1	1	1	1	1	0	0	1	1	1	1	0	1	1	1	0	0	1	1	0	0	1	1	1
TCGA_A6_6140_01	1	24.11	0	1	62	2	0	0	3	1	1	1	1	0	1	1	1	1	1	1	1	1	1	0	1	1	0	1	1	1	1	1	1	1	1	0	0	0	0	0	0	0	1	1	1	1	0	1	0
TCGA_A6_6141_01	1	8.38	0	1	31	2	0	0	3	1	0	1	0	1	1	1	0	1	1	1	0	0	1	1	0	1	0	0	0	0	0	1	0	0	0	0	0	0	1	1	1	0	1	0	1	1	0	1	0
TCGA_A6_6142_01	1	25.07	0	0	56	4	1	1	3	0	1	1	0	1	0	1	0	0	1	0	1	0	1	0	0	0	1	1	1	1	1	0	0	0	1	1	1	1	1	1	0	1	0	1	1	1	0	0	1
TCGA_A6_6648_01	1	25.16	0	1	56	4	1	0	3	1	1	1	1	1	1	1	1	1	1	1	1	1	1	1	1	1	1	1	1	1	1	1	1	1	1	1	1	0	0	1	1	1	1	1	0	1	1	1	0
TCGA_A6_6649_01	1	24.15	0	1	66	3	0	1	3	1	1	1	1	1	1	1	1	1	1	1	0	1	1	1	1	1	1	1	1	1	1	1	0	1	1	1	1	1	1	1	1	0	1	1	1	1	1	1	1
TCGA_A6_6650_01	1	20.6	0	0	69	2	0	0	3	1	0	0	0	1	0	0	0	1	0	1	0	0	1	0	0	0	1	0	0	1	0	1	0	0	1	1	1	1	0	0	1	0	1	1	0	0	1	1	0
TCGA_A6_6651_01	1	21.75	0	0	55	3	2	1	3	1	1	1	0	1	0	1	1	1	1	0	1	0	1	0	1	1	1	1	1	1	1	1	0	1	1	1	1	1	1	1	0	1	1	1	0	0	1	1	1
TCGA_A6_6652_01	1	24.67	0	1	59	4	1	0	3	1	1	1	1	1	0	1	0	1	1	0	1	1	1	0	1	0	0	1	1	1	1	1	0	0	0	1	0	0	1	0	0	0	0	0	1	1	1	1	1
TCGA_A6_6653_01	1	24.38	0	1	82	1	0	0	2	1	1	1	0	1	1	1	0	1	1	1	1	1	0	1	1	1	1	0	1	0	0	0	1	0	0	1	0	0	1	1	1	1	0	0	0	1	0	1	0
TCGA_A6_6654_01	1	23.85	0	0	65	3	0	1	3	0	1	1	1	1	0	1	0	1	1	0	1	1	1	0	1	1	1	1	1	0	0	0	0	1	1	1	1	1	1	1	1	0	0	1	1	1	1	1	1
TCGA_A6_6780_01	1	20.11	0	1	74	2	2	0	3	1	0	0	1	1	0	1	0	1	0	1	1	1	1	0	1	0	1	0	1	0	1	1	1	0	1	0	1	1	0	1	0	1	0	0	1	1	1	1	1
TCGA_A6_6781_01	1	19.65	0	1	43	3	2	1	4	1	0	0	0	1	1	0	1	1	0	0	1	0	1	1	0	1	1	0	0	1	1	1	1	1	1	1	1	1	1	1	1	0	0	0	0	1	1	0	1
TCGA_A6_6782_01	1	20.27	0	1	82	2	2	0	4	1	1	1	1	1	1	1	1	1	0	0	1	0	1	0	1	1	1	1	1	1	1	1	0	1	1	1	1	1	1	1	1	1	1	0	0	1	1	1	1
TCGA_A6_A565_01	1	16.23	1	0	34	3	2	2	3	1	0	1	1	1	1	1	1	1	1	1	0	1	1	1	1	1	1	0	0	1	1	1	1	1	1	1	1	1	1	0	1	0	1	1	0	1	1	1	1
TCGA_A6_A566_01	1	24.9	1	0	55	3	0	1	4	0	0	1	1	1	0	0	0	1	0	1	0	0	1	1	0	1	1	0	0	1	0	1	1	1	1	1	1	1	1	1	0	1	1	1	0	1	1	1	1
TCGA_A6_A567_01	1	61.79	1	1	56	4	1	1	3	0	0	0	1	1	0	0	0	0	0	1	0	0	1	0	0	0	0	0	0	1	1	0	0	0	0	0	0	0	1	0	0	0	0	0	1	0	0	0	0
TCGA_A6_A56B_01	1	56.21	1	1	57	3	0	1	3	0	1	0	1	1	0	0	0	0	0	0	0	0	0	1	0	0	0	0	0	1	0	0	0	0	0	0	1	0	0	0	0	0	0	0	1	0	1	0	1
TCGA_A6_A5ZU_01	1	9.63	0	1	59	3	0	1	3	0	0	0	0	1	0	0	0	0	0	0	0	0	0	0	0	0	1	0	0	1	0	0	0	0	1	0	0	1	1	0	0	1	0	0	1	1	0	0	1
TCGA_AA_3488_01	1	5.03	1	1	58	4	1	2	3	0	1	0	0	0	0	1	0	0	0	0	1	1	0	1	1	0	0	1	1	0	0	0	0	0	0	0	0	0	0	0	0	0	1	0	0	0	0	0	0
TCGA_AA_3489_01	1	7.03	1	1	75	2	0	0	3	1	1	1	1	1	0	1	1	1	0	0	0	1	1	0	0	1	1	1	1	1	1	1	1	1	1	1	1	1	1	1	0	1	1	1	1	1	1	1	1
TCGA_AA_3492_01	1	3.02	1	0	90	2	0	0	3	0	0	1	1	0	1	1	1	0	0	0	1	1	0	0	0	0	0	0	1	0	1	1	1	0	0	0	0	0	1	1	0	1	0	0	0	0	0	1	1
TCGA_AA_3494_01	1	1.02	0	1	55	4	1	0	3	0	0	0	0	1	0	0	1	0	0	0	1	1	0	0	0	0	0	0	1	0	1	1	0	0	0	0	0	0	0	0	1	0	1	1	0	0	0	0	0
TCGA_AA_3495_01	1	37.02	0	1	79	1	0	0	2	1	0	1	0	0	0	0	0	0	0	1	1	0	0	1	0	0	0	0	0	0	1	0	0	1	0	0	0	0	0	0	1	1	1	0	0	0	0	0	0
TCGA_AA_3496_01	1	1.02	0	0	83	2	0	0	3	1	1	1	0	1	1	0	1	1	1	0	1	1	1	0	0	1	1	1	1	1	1	1	0	1	1	1	1	1	1	1	0	0	1	0	0	0	1	1	0
TCGA_AA_3502_01	1	34.99	0	1	73	1	0	0	2	0	0	0	0	0	1	0	0	1	0	0	0	0	1	1	0	0	1	0	0	0	0	0	0	0	0	0	0	0	0	0	0	1	1	1	1	0	0	0	0
TCGA_AA_3506_01	1	57.98	0	1	77	1	0	0	2	0	0	1	0	0	0	0	0	0	0	0	0	0	0	0	1	0	0	0	0	0	0	0	0	0	0	0	0	0	0	0	0	1	1	0	0	1	0	0	0
TCGA_AA_3509_01	1	62.91	0	0	54	2	0	0	3	0	0	1	0	0	0	0	1	0	0	1	1	0	0	1	1	0	0	0	0	0	0	1	0	0	1	0	0	0	1	1	1	1	1	1	1	0	0	0	0
TCGA_AA_3510_01	1	63.93	0	1	70	2	0	0	3	1	0	0	0	0	1	1	0	1	0	1	1	1	0	0	0	1	0	0	1	0	1	0	0	0	0	0	0	1	0	1	0	1	1	1	0	1	0	0	0
TCGA_AA_3511_01	1	6.96	0	1	64	2	0	0	4	0	1	1	1	1	1	1	1	0	1	1	0	0	1	1	1	1	1	1	1	1	1	1	0	0	1	1	1	1	1	1	0	0	1	1	1	0	1	1	1
TCGA_AA_3514_01	1	1.02	0	0	81	1	0	0	2	0	0	1	0	0	1	1	1	0	0	0	0	0	1	0	0	1	0	0	0	0	0	0	0	1	0	1	0	0	1	0	0	1	1	0	0	1	0	0	0
TCGA_AA_3516_01	1	13.01	1	0	74	3	0	2	3	0	0	0	0	0	0	0	0	0	0	0	0	0	0	0	0	1	0	0	0	0	0	0	0	0	0	0	0	0	0	1	1	1	0	1	0	0	0	0	0
TCGA_AA_3517_01	1	38.96	0	1	60	2	0	0	3	0	1	1	1	0	0	0	1	0	0	0	0	0	0	0	0	0	0	0	0	1	0	0	0	1	1	0	0	0	0	0	0	0	1	0	1	0	0	0	0
TCGA_AA_3518_01	1	1.02	0	0	81	2	0	0	3	0	0	0	0	0	1	1	0	1	0	0	0	0	0	1	0	0	0	0	0	1	1	0	1	0	0	0	0	0	0	1	1	0	1	1	0	0	0	0	0
TCGA_AA_3519_01	1	9.07	0	1	63	3	0	1	3	0	0	1	0	0	0	0	0	0	0	0	0	0	0	0	1	0	0	0	0	0	0	0	1	0	0	0	0	0	0	0	0	1	1	0	0	0	0	0	0
TCGA_AA_3520_01	1	24.01	0	0	86	2	0	0	3	0	0	1	0	1	1	0	0	0	0	0	0	0	1	0	1	0	1	0	0	0	0	0	1	0	0	0	0	1	0	1	1	1	1	0	0	1	0	0	1
TCGA_AA_3522_01	1	37.02	0	1	67	2	0	0	3	1	0	0	0	0	1	0	0	1	0	1	0	0	0	1	0	0	1	0	0	0	0	0	0	0	0	0	1	0	0	1	1	1	1	0	0	1	0	0	0
TCGA_AA_3524_01	1	36.01	0	1	85	2	0	0	3	0	0	0	0	0	0	0	0	0	0	0	0	0	0	0	0	0	0	0	0	0	0	0	0	0	0	0	0	0	0	0	0	0	0	1	0	0	0	0	0
TCGA_AA_3525_01	1	8.05	0	1	90	3	0	1	3	0	0	1	1	0	1	1	0	0	0	0	0	1	0	1	0	0	1	0	0	0	1	0	1	0	0	0	0	0	0	0	1	1	1	1	0	0	0	0	0
TCGA_AA_3526_01	1	19.05	0	1	57	1	0	0	2	1	1	1	1	1	1	1	1	1	1	1	1	1	0	1	1	1	1	1	1	1	1	1	0	0	1	0	0	1	0	1	1	0	1	0	1	1	1	1	0
TCGA_AA_3530_01	1	19.05	0	1	80	1	0	0	2	1	0	0	0	0	1	0	0	0	0	0	0	0	1	0	1	0	0	0	0	1	0	0	1	1	0	0	0	0	0	0	0	0	1	0	0	1	0	0	0
TCGA_AA_3531_01	1	34	0	0	75	2	0	0	3	1	1	1	0	0	1	1	1	0	0	0	1	0	0	0	1	0	0	0	0	0	0	0	0	0	0	0	0	0	0	0	0	0	0	0	0	1	0	1	0
TCGA_AA_3532_01	1	28.98	0	1	63	2	0	0	3	1	0	0	0	1	1	1	0	0	0	1	0	1	0	0	0	1	0	0	0	0	0	0	0	0	0	0	0	1	0	1	1	0	1	0	1	0	0	0	0
TCGA_AA_3534_01	1	28.98	0	0	78	2	0	0	3	1	0	1	0	0	1	0	1	0	0	0	0	0	1	0	0	0	0	0	1	0	0	0	0	1	0	0	1	1	0	0	0	1	1	0	0	1	0	1	0
TCGA_AA_3538_01	1	25.99	0	0	54	1	0	0	2	0	0	1	0	1	1	0	1	0	0	0	1	0	1	0	0	0	1	0	0	0	0	0	0	1	1	0	0	1	0	0	0	0	1	0	0	1	0	0	1
TCGA_AA_3542_01	1	12.98	0	1	69	3	0	2	3	0	1	0	0	0	1	1	0	0	1	0	1	0	0	0	0	0	0	0	1	0	0	0	1	0	0	0	0	0	0	0	1	1	0	0	0	0	0	0	0
TCGA_AA_3544_01	1	13.99	0	1	68	1	0	0	2	0	0	0	0	0	0	0	0	0	0	0	1	1	0	0	0	1	0	0	0	0	1	0	1	0	0	0	0	1	0	1	0	1	1	0	1	0	0	0	0
TCGA_AA_3548_01	1	33.97	0	0	71	3	0	2	3	0	0	0	0	0	1	0	0	0	1	0	0	0	0	0	1	0	0	0	0	0	0	0	0	1	0	0	0	1	0	0	1	1	1	0	1	1	0	0	0
TCGA_AA_3549_01	1	20.99	0	1	69	1	0	0	2	0	0	0	0	0	0	0	0	0	0	0	0	0	0	0	0	1	0	0	0	1	0	0	0	0	0	0	0	0	1	0	1	1	0	1	1	0	0	0	0
TCGA_AA_3552_01	1	13.01	1	1	85	3	0	2	3	0	0	0	0	0	0	0	0	0	0	1	0	0	1	0	0	1	1	0	0	0	0	0	0	1	0	1	0	1	0	0	1	1	1	0	0	1	0	0	0
TCGA_AA_3553_01	1	23.98	0	0	61	1	0	0	2	0	1	1	0	1	0	0	1	0	0	1	1	1	1	1	1	1	0	0	0	0	0	0	0	1	0	0	0	1	0	1	1	0	1	1	0	0	0	0	0
TCGA_AA_3554_01	1	17.94	0	0	62	2	0	0	3	0	0	0	0	1	0	0	0	0	0	0	0	0	1	0	1	1	0	0	0	0	0	0	1	0	0	1	0	1	1	0	1	0	1	1	0	1	0	0	0
TCGA_AA_3555_01	1	29.93	0	0	81	2	0	0	3	1	0	0	0	1	1	1	0	0	0	1	0	0	1	1	0	0	1	0	0	0	0	0	1	0	1	1	1	1	1	1	1	1	0	0	0	1	0	1	0
TCGA_AA_3556_01	1	23	0	1	78	1	0	0	2	0	0	0	0	0	1	0	1	0	0	1	1	1	0	1	0	0	0	0	0	0	0	0	0	1	0	0	0	0	0	1	0	1	1	0	1	0	0	0	0
TCGA_AA_3560_01	1	19.97	0	0	72	3	0	2	3	0	0	0	0	0	1	0	0	0	0	0	0	0	0	0	0	0	0	0	1	0	0	0	1	0	0	0	0	0	0	0	1	0	1	1	0	0	0	0	0
TCGA_AA_3561_01	1	13.93	0	1	72	2	0	0	3	0	0	1	1	0	1	0	0	0	0	1	1	1	0	0	1	0	0	0	0	0	0	0	0	1	0	0	0	0	0	1	1	1	0	1	1	0	0	0	0
TCGA_AA_3562_01	1	19.97	0	1	82	3	0	2	3	0	1	1	0	0	1	0	0	1	0	0	1	0	0	0	0	0	1	0	1	0	1	0	1	1	1	0	0	0	0	0	0	0	1	0	0	0	0	0	0
TCGA_AA_3655_01	1	60.97	0	1	68	2	0	0	3	1	0	0	1	1	1	0	1	1	1	1	1	1	1	1	1	1	1	1	1	1	1	1	0	0	1	1	1	1	1	1	1	0	1	1	1	1	0	1	1
TCGA_AA_3660_01	1	78.02	0	0	51	2	0	0	3	0	1	1	0	1	1	1	1	1	1	1	1	1	1	1	1	1	1	1	1	1	1	1	0	1	1	0	0	1	1	0	1	1	1	1	1	1	0	1	1
TCGA_AA_3662_01	1	6.04	0	0	80	4	1	2	4	0	1	1	0	1	0	1	1	0	1	1	1	1	1	1	0	1	1	1	1	1	0	1	1	1	1	1	1	1	0	0	0	0	1	0	1	0	1	1	0
TCGA_AA_3663_01	1	6.96	0	1	42	2	0	0	3	1	0	0	0	0	1	1	0	0	1	1	1	1	0	1	1	0	1	1	1	0	0	1	1	0	0	0	1	0	0	1	1	1	1	0	0	1	1	0	0
TCGA_AA_3664_01	1	53.98	0	0	74	2	0	0	3	0	0	0	1	0	0	0	0	0	0	0	0	0	0	0	0	0	0	0	0	1	0	0	1	0	0	0	0	0	0	1	1	0	0	0	0	1	0	0	0
TCGA_AA_3666_01	1	2	1	1	68	3	0	1	3	0	0	1	0	0	0	0	0	0	0	1	0	0	0	0	0	0	1	0	0	0	0	0	0	0	0	0	0	0	0	0	1	1	1	0	0	0	0	0	0
TCGA_AA_3667_01	1	13.99	0	0	36	1	0	0	2	0	1	0	0	0	0	0	0	0	0	0	1	0	0	0	0	0	0	0	0	0	0	0	0	0	0	0	0	0	0	0	0	0	1	1	0	0	0	0	0
TCGA_AA_3673_01	1	50	0	0	53	2	0	0	3	1	0	0	0	1	1	0	1	0	0	1	0	0	1	0	0	1	0	1	0	0	0	0	0	1	1	1	0	0	1	1	1	1	1	0	1	0	0	0	0
TCGA_AA_3675_01	1	47.01	0	1	84	2	0	0	3	1	1	1	1	1	0	1	1	1	1	1	1	1	1	0	1	1	1	1	1	0	1	1	1	1	1	1	0	1	0	1	1	0	0	0	1	1	1	1	1
TCGA_AA_3678_01	1	46.98	0	0	60	3	0	1	2	0	1	1	0	0	0	0	0	0	1	1	1	0	0	1	1	1	1	0	0	1	1	0	0	1	1	1	1	0	0	0	1	1	1	0	0	0	0	1	0
TCGA_AA_3679_01	1	15.01	0	1	59	4	1	2	3	0	1	1	0	0	0	0	1	0	0	0	0	0	0	0	0	0	0	0	0	0	1	0	0	0	0	0	0	0	0	0	0	0	1	0	1	0	0	0	0
TCGA_AA_3680_01	1	11.01	1	0	67	4	1	2	4	0	0	0	0	0	1	0	1	1	0	1	0	0	1	0	0	0	1	0	0	0	0	0	0	1	1	0	0	0	0	0	1	0	1	1	0	1	0	0	0
TCGA_AA_3681_01	1	5.98	0	0	77	3	0	1	3	0	0	0	0	0	0	0	0	0	0	1	0	0	0	0	0	0	1	0	0	0	0	0	1	0	0	0	0	0	0	0	0	1	1	0	1	0	0	0	0
TCGA_AA_3685_01	1	37.02	0	1	69	2	0	0	3	1	1	1	0	0	1	1	1	1	1	1	1	1	0	1	1	1	1	1	1	1	1	1	1	1	1	0	0	0	0	1	0	1	1	0	1	1	1	0	1
TCGA_AA_3688_01	1	18.99	0	1	80	4	1	1	3	1	1	1	0	0	1	0	0	0	0	0	1	1	0	0	1	0	0	0	0	0	0	1	1	1	0	0	1	0	1	0	0	0	1	1	0	0	0	1	0
TCGA_AA_3692_01	1	35.97	1	0	47	4	1	2	3	1	0	1	1	0	1	0	1	1	0	1	1	1	0	1	0	1	1	0	1	0	1	0	0	1	1	0	0	1	0	0	0	1	1	0	1	1	0	0	1
TCGA_AA_3696_01	1	5.03	1	0	75	4	1	1	3	0	0	0	0	0	0	0	0	0	0	0	0	0	0	0	0	0	0	0	0	0	0	0	0	1	0	0	0	0	0	0	0	0	0	0	0	0	0	0	0
TCGA_AA_3697_01	1	84.99	0	1	77	2	0	0	3	0	1	1	1	0	0	0	1	0	1	1	1	1	0	1	1	1	1	1	1	0	1	1	0	1	1	0	1	0	0	1	0	1	1	0	0	0	1	1	0
TCGA_AA_3710_01	1	26.97	0	0	80	2	0	0	3	0	0	0	0	0	0	0	1	0	0	0	0	0	0	0	0	1	1	0	0	0	0	0	1	0	0	0	1	1	0	1	1	0	1	1	0	0	0	0	0
TCGA_AA_3713_01	1	19.02	0	1	68	4	1	0	3	1	1	1	1	1	1	1	0	1	1	1	1	1	1	0	1	1	1	1	1	0	1	1	1	1	1	1	1	1	1	1	0	1	1	1	0	1	1	1	0
TCGA_AA_3715_01	1	19.02	1	1	77	2	0	0	3	0	0	0	0	0	1	1	0	0	0	0	0	0	0	0	0	1	0	0	0	0	0	0	0	0	0	1	1	1	0	1	0	1	0	1	0	0	0	1	0
TCGA_AA_3811_01	1	10.05	1	0	84	3	0	2	3	1	0	0	0	0	0	1	0	0	0	0	0	0	0	1	0	0	1	0	0	0	0	1	0	1	0	0	1	1	0	0	0	0	1	1	1	0	0	1	0
TCGA_AA_3812_01	1	35.02	0	0	82	2	0	0	3	0	0	0	0	0	1	0	0	0	0	0	0	0	0	0	0	0	0	0	0	0	0	0	0	0	0	1	0	0	0	0	0	0	0	1	0	1	0	0	0
TCGA_AA_3815_01	1	33.02	0	0	65	2	0	0	3	0	0	0	0	0	1	0	1	1	0	0	1	0	0	1	0	1	0	0	0	0	0	0	1	1	0	0	0	0	1	1	1	1	1	0	0	1	0	0	0
TCGA_AA_3818_01	1	0.99	1	0	78	2	0	0	3	0	0	0	0	0	1	0	0	1	1	0	0	0	1	1	1	0	0	1	1	0	0	0	1	0	0	0	0	0	1	0	0	0	1	0	1	1	0	0	0
TCGA_AA_3819_01	1	25	0	0	41	2	0	0	3	0	0	1	1	0	1	0	1	0	0	1	1	1	0	0	1	1	1	0	1	0	0	0	0	1	1	1	1	1	0	0	0	1	1	0	1	1	0	0	0
TCGA_AA_3821_01	1	1.02	0	0	81	1	0	0	2	1	0	0	1	0	1	0	0	0	0	0	0	0	0	0	0	0	0	0	0	1	0	0	1	0	0	1	1	1	0	0	0	1	0	0	0	0	0	0	0
TCGA_AA_3831_01	1	17.97	0	1	66	2	0	0	3	1	0	1	0	0	1	1	0	1	1	1	1	0	1	0	1	1	0	0	0	0	0	0	0	1	1	0	0	0	0	0	0	0	1	0	0	1	0	1	0
TCGA_AA_3833_01	1	15.93	0	0	63	2	0	0	3	0	0	0	0	0	1	0	1	0	0	0	0	0	0	0	0	1	0	0	0	0	0	0	1	1	1	0	1	1	0	0	1	1	1	1	0	1	0	0	0
TCGA_AA_3837_01	1	38.96	0	1	67	2	0	0	3	0	0	0	0	0	0	0	0	0	0	0	0	0	0	0	0	0	0	0	0	0	0	0	0	0	0	0	0	0	0	0	0	0	0	0	0	0	0	0	0
TCGA_AA_3841_01	1	36.93	0	1	66	2	0	0	3	0	0	0	0	0	0	0	0	0	0	0	0	0	0	0	0	0	0	0	0	0	0	0	0	0	0	0	0	0	0	0	0	0	1	0	0	0	0	0	0
TCGA_AA_3842_01	1	36.99	0	1	51	3	0	1	2	0	0	0	0	0	0	0	0	0	0	0	0	0	0	0	0	0	0	0	0	0	0	0	1	0	0	0	0	0	0	0	0	1	0	1	0	0	0	0	0
TCGA_AA_3844_01	1	14.91	0	0	78	3	0	2	3	0	0	0	0	0	1	1	0	0	0	1	1	0	0	1	0	0	0	0	1	0	0	0	1	0	0	0	0	0	0	0	0	0	1	0	0	0	0	0	0
TCGA_AA_3846_01	1	17.02	0	0	74	2	0	0	3	0	0	1	1	0	0	0	0	0	0	0	0	0	0	1	0	1	0	0	0	1	0	0	0	0	0	0	0	0	0	0	0	0	1	0	1	0	1	0	0
TCGA_AA_3848_01	1	10.05	1	0	82	3	0	2	3	0	0	0	0	0	1	1	1	0	0	0	0	0	0	0	0	0	0	0	0	0	0	0	1	0	0	0	0	0	0	0	0	1	1	1	1	0	0	0	1
TCGA_AA_3851_01	1	33.05	0	1	74	2	0	0	3	1	0	1	0	0	1	0	1	0	0	1	0	0	0	0	0	1	0	0	1	0	0	0	0	0	0	0	0	0	0	1	1	0	1	1	0	1	0	0	0
TCGA_AA_3854_01	1	36.01	0	0	71	1	0	0	2	0	0	1	0	0	1	0	0	0	0	1	1	0	0	1	0	0	1	0	0	0	0	0	1	0	0	0	1	0	0	0	0	0	1	0	1	0	0	0	0
TCGA_AA_3855_01	1	32.03	0	1	72	1	0	0	2	0	0	1	0	1	1	0	1	0	1	0	1	0	0	1	0	1	0	0	0	0	0	1	0	0	0	0	0	0	0	0	1	1	1	0	0	1	0	1	0
TCGA_AA_3858_01	1	31.04	0	1	67	1	0	0	2	0	0	1	0	0	1	0	0	0	1	0	1	0	1	0	1	0	0	0	1	0	1	0	0	0	0	0	0	0	0	0	1	0	1	0	0	0	0	0	0
TCGA_AA_3860_01	1	31.04	0	0	53	3	0	1	3	0	0	1	1	0	0	1	1	0	0	0	0	0	0	1	0	1	0	0	0	0	0	0	0	0	1	0	0	0	0	0	0	1	1	1	0	0	0	1	1
TCGA_AA_3861_01	1	30.03	0	1	72	2	0	0	3	1	0	0	0	0	1	0	0	1	0	0	0	0	0	1	1	0	1	0	0	0	0	0	1	0	0	0	0	0	0	0	1	1	1	1	0	1	0	0	0
TCGA_AA_3862_01	1	30.03	0	1	82	2	0	0	3	1	0	0	0	0	0	0	0	0	0	0	0	0	0	1	0	0	0	0	0	0	0	0	0	0	0	0	0	0	0	0	1	1	1	1	0	0	0	0	0
TCGA_AA_3864_01	1	52.96	0	1	71	2	0	0	3	1	0	0	0	1	1	1	0	1	1	0	0	1	0	0	1	0	1	0	0	0	1	1	0	0	1	0	1	0	0	1	0	0	0	1	0	1	0	0	0
TCGA_AA_3866_01	1	17.02	0	0	78	1	0	0	2	1	0	0	0	1	0	0	0	1	0	0	0	1	1	0	0	1	1	0	0	0	0	0	0	0	1	1	0	1	1	1	0	0	1	0	0	0	0	0	0
TCGA_AA_3867_01	1	24.01	0	1	74	4	1	2	3	0	0	0	0	1	1	0	0	0	0	0	0	0	1	0	0	0	1	0	0	0	1	0	0	1	1	1	1	1	1	0	0	0	1	0	1	0	0	0	1
TCGA_AA_3869_01	1	27	1	1	76	4	1	2	4	0	0	0	0	0	0	0	1	0	0	1	1	0	0	0	0	1	1	0	0	0	0	0	0	0	1	0	0	1	0	1	1	1	1	0	0	0	0	0	1
TCGA_AA_3870_01	1	29.96	0	0	71	4	1	2	3	0	0	0	0	1	0	0	0	0	0	0	0	0	0	0	0	1	0	0	0	0	0	0	1	0	1	1	0	1	0	0	0	0	0	1	1	1	0	0	0
TCGA_AA_3875_01	1	18.04	0	0	78	1	0	0	1	1	0	1	0	0	1	0	0	0	0	1	0	0	0	0	1	0	1	0	0	0	0	0	0	0	0	0	1	0	0	1	0	0	1	0	0	1	0	0	0
TCGA_AA_3877_01	1	30.98	0	0	83	1	0	0	1	0	0	0	1	0	0	0	0	0	0	0	0	1	0	1	0	0	1	0	0	0	1	0	1	0	0	1	1	1	1	1	1	1	0	1	0	0	0	0	0
TCGA_AA_3930_01	1	2	1	1	66	4	1	2	3	0	0	0	0	0	0	0	1	0	0	0	0	0	0	0	0	0	1	0	0	0	0	0	0	0	0	0	0	0	0	0	1	1	1	0	0	0	0	0	0
TCGA_AA_3939_01	1	12.98	0	1	83	2	0	0	3	0	0	0	0	0	0	0	0	0	0	1	0	1	0	1	0	0	0	0	0	0	0	0	0	1	0	0	0	0	0	1	1	0	0	0	0	1	0	0	1
TCGA_AA_3941_01	1	23.98	0	0	84	4	1	1	4	0	0	0	0	0	0	0	0	0	0	1	0	0	1	0	0	0	0	0	0	0	0	0	1	1	0	0	0	0	0	0	0	0	1	0	1	0	0	0	1
TCGA_AA_3947_01	1	32.98	0	0	60	2	0	0	4	0	0	0	0	0	0	0	1	0	0	0	0	0	0	0	0	0	1	0	0	0	0	0	0	0	0	0	0	0	0	1	1	1	0	0	1	0	0	0	0
TCGA_AA_3949_01	1	25.99	0	0	87	3	0	1	3	0	0	0	0	0	1	0	0	0	0	0	0	0	0	1	0	0	1	0	0	0	0	0	0	0	0	0	0	1	1	1	1	0	1	1	0	0	0	0	1
TCGA_AA_3950_01	1	23.98	0	0	79	2	0	0	3	0	0	0	0	0	0	0	1	0	0	0	0	1	0	1	0	0	1	0	0	0	0	0	1	0	0	0	0	1	1	1	0	0	0	1	0	0	0	0	1
TCGA_AA_3952_01	1	2	1	1	68	3	0	2	3	0	0	0	0	0	0	0	0	0	0	0	0	1	1	0	0	0	1	0	0	0	1	0	0	0	1	0	0	1	1	0	0	0	0	1	1	0	0	0	0
TCGA_AA_3955_01	1	20.96	0	1	38	3	0	2	2	0	0	0	0	0	0	0	0	0	0	0	0	0	0	1	0	0	0	0	0	0	0	0	0	0	0	0	0	0	0	0	0	0	1	1	0	0	0	0	0
TCGA_AA_3956_01	1	34	0	1	65	2	0	0	3	0	0	0	0	0	0	0	0	0	0	1	0	0	1	0	0	1	1	0	0	0	0	0	0	0	1	0	0	0	0	0	0	1	1	0	0	1	0	0	0
TCGA_AA_3966_01	1	2	0	0	89	2	0	0	3	1	0	0	0	1	1	1	1	0	0	0	0	0	0	1	0	1	1	0	0	0	0	0	1	1	0	1	1	1	1	0	0	0	0	1	0	0	0	0	1
TCGA_AA_3968_01	1	21.98	0	0	55	1	0	0	2	1	0	1	0	1	0	1	0	1	0	0	0	1	0	0	0	1	1	0	0	1	0	1	0	1	1	0	1	0	0	0	0	0	1	0	0	0	1	0	0
TCGA_AA_3970_01	1	36.01	0	1	65	2	0	0	3	0	0	1	1	0	1	0	0	0	0	1	0	0	0	1	0	0	0	0	0	0	0	0	0	0	1	0	0	0	0	0	0	0	1	1	0	1	0	0	0
TCGA_AA_3971_01	1	16.06	0	1	58	3	0	1	3	1	0	1	0	0	1	0	0	1	0	0	0	0	0	0	0	1	1	0	0	0	0	0	0	1	0	0	0	0	0	0	0	0	1	0	0	1	0	0	0
TCGA_AA_3972_01	1	50.95	0	1	72	4	1	1	3	0	0	0	0	0	0	0	0	0	0	1	0	0	1	0	0	0	0	0	0	0	0	0	0	0	0	0	0	0	0	0	0	1	0	0	1	0	0	0	0
TCGA_AA_3973_01	1	13.04	0	1	69	4	1	1	4	0	0	0	0	0	0	0	0	0	0	0	0	0	0	0	0	0	0	0	0	1	1	0	0	1	0	0	0	0	1	0	0	1	0	0	1	0	0	0	0
TCGA_AA_3975_01	1	34.03	0	1	80	1	0	0	2	0	0	0	0	0	1	0	1	0	0	0	0	0	0	0	0	1	0	0	0	1	0	0	0	1	0	0	1	1	0	0	0	0	1	0	0	0	0	0	0
TCGA_AA_3976_01	1	25.99	0	1	70	3	0	1	2	0	0	0	0	0	0	0	0	0	0	0	0	0	0	0	0	0	0	0	0	0	0	0	0	1	0	0	0	0	0	0	0	1	0	0	1	0	0	0	0
TCGA_AA_3977_01	1	25	0	1	65	2.41681	0.352234	0	2	0	0	0	0	0	1	0	0	0	0	0	0	0	0	0	0	0	0	0	0	0	0	0	0	0	0	0	0	0	0	1	1	0	0	1	0	0	0	0	1
TCGA_AA_3979_01	1	23.98	0	1	84	2	0	0	3	0	0	0	0	0	0	0	0	0	1	0	0	1	0	1	0	0	0	0	0	0	1	1	0	0	0	0	0	0	0	0	0	0	0	0	1	1	0	0	0
TCGA_AA_3980_01	1	27	0	0	89	1	0	0	2	1	0	0	0	0	1	0	0	1	1	0	0	0	0	1	0	1	1	0	0	0	0	0	0	0	0	0	0	0	1	1	1	0	1	1	0	0	0	0	0
TCGA_AA_3982_01	1	27	0	1	75	3	0	1	3	0	0	0	0	0	1	0	0	0	0	0	0	0	1	0	0	1	1	0	0	0	0	0	0	1	1	0	0	1	0	1	0	0	1	0	0	0	0	0	0
TCGA_AA_3986_01	1	19.05	0	1	73	1	0	0	2	1	0	1	0	0	1	0	1	1	0	1	0	0	0	1	1	1	1	0	0	0	0	0	0	1	1	0	1	0	1	0	1	1	1	1	0	1	0	0	0
TCGA_AA_3989_01	1	7.95	1	1	84	4	1	2	3	1	0	0	0	0	0	0	0	0	0	0	0	0	0	1	0	0	1	0	0	0	0	0	1	0	0	0	0	1	0	0	0	1	1	0	0	1	0	0	0
TCGA_AA_3994_01	1	27	0	1	69	3	0	1	3	0	0	0	0	0	1	0	0	0	0	0	0	0	0	0	0	0	0	0	0	0	0	0	1	0	0	0	0	0	0	0	0	0	0	1	1	0	0	0	1
TCGA_AA_A004_01	1	13.93	0	1	76	2	0	0	3	0	0	0	0	0	0	0	0	0	0	0	0	0	0	1	0	0	0	0	0	1	0	0	0	0	0	0	0	0	0	0	0	0	0	0	0	0	0	0	0
TCGA_AA_A00A_01	1	38.01	0	1	80	2	0	0	3	0	0	0	0	0	0	0	0	1	0	0	0	0	0	1	0	0	0	0	0	0	0	0	1	0	0	0	0	0	1	1	0	0	0	0	0	0	0	0	0
TCGA_AA_A00D_01	1	18.99	0	1	70	1	0	0	2	0	0	0	0	0	0	0	0	0	0	1	0	0	0	1	0	1	0	0	0	0	1	0	1	1	1	0	0	1	0	1	1	0	1	0	0	0	0	0	0
TCGA_AA_A00E_01	1	29.99	0	1	65	2	0	0	3	0	0	0	0	0	0	0	0	0	0	0	0	0	0	0	0	0	0	0	0	0	0	0	1	0	0	0	0	0	0	0	1	0	0	0	0	0	0	0	0
TCGA_AA_A00F_01	1	34	0	1	66	3	0	2	3	0	0	0	0	0	1	0	0	0	0	0	0	0	0	0	0	0	0	0	0	0	0	0	1	0	0	0	0	0	0	0	1	0	0	1	1	1	0	0	0
TCGA_AA_A00J_01	1	18.04	0	1	80	3	0	1	4	1	0	0	0	0	1	0	0	1	0	0	0	0	0	1	0	0	0	0	0	0	0	0	1	0	0	1	0	1	0	0	0	0	0	0	0	1	0	1	0
TCGA_AA_A00K_01	1	18.04	0	1	79	2	0	0	3	0	0	1	1	0	1	1	0	0	1	1	0	0	0	1	1	0	0	0	0	0	0	0	1	0	0	0	0	0	1	0	1	0	1	0	0	0	0	1	1
TCGA_AA_A00L_01	1	38.01	0	1	66	2	0	0	3	1	0	1	0	0	0	0	0	0	0	0	0	0	0	0	0	0	0	0	0	0	1	0	1	0	0	0	0	0	0	0	0	0	1	0	0	0	0	0	0
TCGA_AA_A00N_01	1	4.01	1	1	75	2	0	0	4	0	0	0	0	1	1	0	0	1	0	0	0	0	0	0	0	0	1	0	0	0	0	0	0	0	0	1	0	1	1	0	1	0	0	1	1	0	0	0	1
TCGA_AA_A00O_01	1	27	0	0	83	3	0	2	3	0	0	1	0	1	0	0	0	1	0	0	1	0	1	0	0	0	1	0	0	0	1	0	0	1	1	1	1	1	1	0	0	0	0	0	0	1	0	0	0
TCGA_AA_A00Q_01	1	41.98	0	0	66	3	0	1	4	0	0	0	0	0	0	0	1	0	0	0	0	0	0	0	0	0	0	0	0	1	1	0	0	0	0	0	0	0	1	1	0	0	0	0	1	0	0	0	0
TCGA_AA_A00U_01	1	17.02	0	1	50	3	0	1	3	0	0	1	1	0	1	0	0	0	1	0	0	0	0	1	0	0	0	1	0	0	1	0	0	0	0	0	0	0	0	0	1	1	0	0	1	1	0	1	0
TCGA_AA_A00W_01	1	14.98	0	1	80	1	0	0	1	0	0	0	0	0	0	0	0	0	0	1	0	0	0	1	0	0	0	0	0	0	0	0	0	0	0	0	0	0	0	0	0	0	1	0	0	0	0	0	0
TCGA_AA_A00Z_01	1	21.98	0	1	70	2	0	0	3	1	1	1	0	0	0	0	1	0	0	0	0	1	0	1	1	1	0	0	0	0	0	0	0	1	0	1	0	0	1	0	0	1	1	1	0	0	0	1	1
TCGA_AA_A010_01	1	34.95	0	0	46	2	0	0	4	0	0	0	0	0	0	0	0	0	0	0	0	0	0	0	0	0	0	0	0	0	0	0	0	0	0	0	0	0	0	0	1	1	0	0	0	0	0	0	0
TCGA_AA_A017_01	1	15.01	0	0	57	2	0	0	3	0	0	1	0	0	0	0	1	0	0	0	0	0	0	0	0	0	0	0	0	1	0	0	0	1	0	0	0	0	0	0	0	1	0	0	0	1	0	0	0
TCGA_AA_A01C_01	1	15.01	0	1	75	3	0	1	2	0	0	0	0	0	0	0	0	0	0	0	0	0	0	0	0	0	0	0	0	0	0	0	0	0	0	0	0	0	0	0	0	0	0	0	0	0	0	0	0
TCGA_AA_A01D_01	1	10.97	1	0	47	3	0	2	3	0	0	1	1	1	0	0	0	0	0	0	0	0	1	1	0	1	1	0	0	0	0	0	0	1	1	1	1	1	1	0	1	0	0	1	1	0	0	0	1
TCGA_AA_A01F_01	1	32	0	1	72	3	0	1	3	0	0	1	0	0	0	0	0	0	0	0	0	0	0	1	0	0	0	0	0	0	0	0	1	0	0	0	0	0	0	0	1	0	0	1	1	0	0	0	0
TCGA_AA_A01G_01	1	11.99	0	1	63	2	0	0	3	0	0	0	1	0	1	0	0	0	1	0	0	1	0	0	1	0	0	1	0	0	0	0	0	0	0	0	0	0	0	0	1	0	0	0	1	1	0	0	0
TCGA_AA_A01I_01	1	30.98	0	1	76	1	0	0	2	1	0	0	0	0	0	0	0	1	0	0	0	0	0	1	0	0	0	0	0	0	0	0	0	0	0	0	0	0	0	1	0	0	1	0	1	0	1	0	0
TCGA_AA_A01K_01	1	30.98	0	0	74	3	0	2	3	0	0	0	0	1	0	0	0	0	0	0	0	0	0	0	0	0	0	0	0	0	0	0	1	1	0	0	1	0	0	0	0	1	0	1	0	0	0	0	1
TCGA_AA_A01P_01	1	38.04	1	0	80	3	0	1	3	0	0	0	1	1	0	1	0	0	0	0	0	0	1	1	1	1	0	0	0	0	0	0	0	0	1	1	1	1	1	1	0	0	0	0	1	0	0	0	1
TCGA_AA_A01Q_01	1	1.02	0	0	48	2	0	0	3	1	0	0	0	0	1	0	0	1	0	0	0	0	0	0	0	0	0	0	0	0	0	0	1	0	0	0	0	0	0	0	0	0	0	0	0	0	0	0	0
TCGA_AA_A01R_01	1	34.99	0	1	47	3	0	2	3	0	0	0	0	0	0	1	0	1	1	0	0	1	0	1	1	1	0	1	0	0	1	0	1	0	0	0	0	0	1	1	1	0	0	0	1	0	0	1	0
TCGA_AA_A01S_01	1	1.02	0	0	47	3	0	1	3	1	1	0	0	0	1	0	0	0	1	0	1	1	0	0	0	0	0	1	0	0	1	0	0	0	0	0	0	0	0	0	0	0	0	0	1	1	0	0	0
TCGA_AA_A01T_01	1	33.02	0	0	63	3	0	1	3	0	1	0	0	0	1	1	0	0	0	0	0	0	0	0	0	0	0	0	0	1	1	0	1	0	0	0	0	0	0	1	0	0	0	0	1	1	0	0	0
TCGA_AA_A01V_01	1	1.02	0	1	59	1	0	0	2	0	0	1	0	0	1	0	1	0	0	1	0	0	0	1	1	1	0	0	0	0	0	0	0	1	0	0	0	0	0	1	0	1	1	1	0	1	0	0	0
TCGA_AA_A01X_01	1	25.99	0	0	80	3	0	1	2	0	0	1	0	1	0	0	1	0	0	0	0	0	0	0	1	1	0	0	0	0	0	0	0	1	0	1	0	0	1	0	0	1	1	1	1	1	0	0	1
TCGA_AA_A01Z_01	1	36.99	0	1	68	2	0	0	3	0	0	0	0	0	0	0	0	0	1	0	0	0	0	0	0	0	0	0	0	0	1	0	1	0	0	0	1	0	0	0	0	1	0	1	1	0	0	0	1
TCGA_AA_A024_01	1	39.03	1	1	81	2	0	0	3	0	0	0	0	0	1	0	0	0	0	0	0	0	0	1	0	0	0	0	0	0	0	0	0	0	0	0	0	0	0	0	0	0	0	1	0	1	0	0	0
TCGA_AA_A029_01	1	51.94	0	1	67	2	0	0	3	0	0	0	0	0	0	0	0	0	0	0	0	0	0	0	0	0	0	0	0	0	1	0	1	0	0	0	0	0	0	0	0	1	0	0	0	0	0	0	0
TCGA_AA_A02E_01	1	2.96	1	0	82	4	1	1	3	0	0	0	1	0	0	0	0	0	0	1	0	0	0	0	1	0	0	0	0	0	1	0	1	1	0	0	0	0	0	0	0	1	0	1	1	1	0	0	0
TCGA_AA_A02F_01	1	39.95	0	0	68	4	1	1	3	1	0	0	0	0	1	1	0	0	0	1	0	0	0	1	1	0	0	0	0	0	0	0	0	0	0	0	1	0	0	0	1	1	0	0	1	0	0	1	0
TCGA_AA_A02H_01	1	2	1	0	74	4	1	2	3	0	0	0	0	0	0	0	0	0	0	0	0	0	0	0	0	0	0	0	0	0	0	0	0	0	0	0	0	0	0	0	0	0	0	0	0	0	0	0	0
TCGA_AA_A02J_01	1	5.03	1	0	70	4	1	0	3	0	0	1	1	0	1	1	0	0	1	0	0	1	0	1	1	0	0	1	1	0	1	1	1	0	0	0	0	0	0	0	1	1	0	0	1	1	0	1	0
TCGA_AA_A02K_01	1	13.99	1	1	50	4	1	2	4	1	1	0	1	0	0	1	0	0	1	1	0	1	0	0	1	1	1	1	1	1	0	1	0	1	0	1	0	0	0	1	0	0	0	0	1	0	1	1	1
TCGA_AA_A02R_01	1	22.01	1	0	84	2	0	0	3	0	0	0	0	0	0	1	1	1	1	0	0	0	0	1	1	1	0	0	1	0	1	0	1	1	0	1	0	1	0	1	0	0	0	0	0	0	0	1	1
TCGA_AA_A02W_01	1	40.97	0	0	73	1	0	0	2	0	0	0	0	1	0	0	0	0	0	0	0	0	1	1	0	0	0	0	0	0	1	0	0	1	0	1	0	0	1	0	0	0	1	1	1	0	1	0	1
TCGA_AA_A02Y_01	1	39.95	0	1	73	1	0	0	2	0	1	0	0	0	1	1	1	1	1	1	1	1	0	1	1	0	0	1	1	0	1	1	1	0	0	0	0	0	0	1	1	0	1	0	1	1	1	1	0
TCGA_AA_A03F_01	1	18.04	1	0	90	3	0	2	3	0	0	0	0	0	1	0	0	0	0	0	0	0	0	0	0	1	0	0	0	0	0	0	0	1	0	0	0	0	0	0	0	0	1	0	0	0	0	0	0
TCGA_AA_A03J_01	1	40.93	0	0	65	1	0	0	2	0	1	0	0	0	0	0	0	0	0	0	0	0	0	0	0	1	0	0	0	0	0	0	1	1	0	0	0	0	0	1	0	1	1	0	1	1	0	0	0
TCGA_AD_5900_01	1	12.16	0	1	67	1	2	0	2	0	1	0	0	1	1	1	0	1	1	0	1	1	1	1	1	1	1	1	1	0	0	1	1	0	1	1	1	1	1	1	1	0	0	1	1	0	1	1	1
TCGA_AD_6548_01	1	21.35	0	0	81	1	0	0	2	1	1	0	0	1	1	1	0	1	1	1	1	1	1	1	1	1	1	1	1	1	1	1	1	0	1	1	1	1	1	1	0	0	1	1	1	0	1	1	1
TCGA_AD_6888_01	1	15.51	1	1	73	3	0	1	3	1	1	1	0	0	0	1	1	0	1	1	1	1	0	1	1	0	0	1	1	1	1	1	0	0	0	0	0	0	0	1	1	0	0	0	1	1	1	1	1
TCGA_AD_6889_01	1	83.18	1	1	76	2	0	0	3	1	1	1	1	0	1	1	1	1	1	1	1	1	0	1	1	1	0	0	1	0	0	1	1	0	0	0	0	0	0	0	1	1	0	0	1	1	1	0	0
TCGA_AD_6890_01	1	24.51	0	1	65	2.41681	2	0	1	1	1	1	0	0	1	1	0	1	1	1	0	1	0	1	1	1	0	1	1	0	0	1	0	0	0	0	0	0	1	1	0	1	0	0	0	1	1	1	0
TCGA_AD_6895_01	1	25.07	0	1	84	3	0	1	3	0	1	1	1	1	1	1	0	1	1	1	0	1	1	1	0	1	1	1	0	1	0	1	1	0	1	1	1	1	1	1	0	0	0	0	0	1	1	1	0
TCGA_AD_6899_01	1	5.78	1	1	84	3	2	2	4	1	1	1	0	1	1	1	0	1	1	1	0	1	1	0	1	1	1	1	1	1	1	1	0	0	1	1	1	1	1	1	1	1	1	1	1	1	0	1	1
TCGA_AD_6901_01	1	22.4	1	1	78	2.41681	2	0	3	1	1	0	1	1	0	0	1	1	0	0	0	0	1	1	0	1	1	0	0	1	0	0	1	1	1	1	1	1	1	1	0	0	0	0	1	0	0	0	1
TCGA_AD_6963_01	1	27.4	0	1	58	2.41681	2	0	3	1	1	1	0	1	0	1	0	1	1	1	0	1	0	1	1	1	1	1	1	1	1	1	1	1	0	1	1	1	1	1	1	0	1	1	1	0	1	1	1
TCGA_AD_6964_01	1	10.87	1	1	58	2.41681	0.352234	2	4	1	0	0	1	1	1	1	1	1	0	0	0	0	1	1	0	1	1	0	1	0	1	0	0	0	1	1	1	1	1	1	0	1	1	1	0	0	1	0	1
TCGA_AD_6965_01	1	26.45	0	1	62	3	0	2	4	0	1	1	0	1	1	1	0	1	1	1	0	1	1	1	1	0	0	1	1	0	1	1	1	1	1	1	1	1	0	0	0	1	0	1	1	0	1	1	1
TCGA_AD_A5EK_01	1	16.43	0	1	51	1	2	0	2	1	1	1	1	1	0	1	0	1	1	0	1	1	1	1	1	0	0	1	1	0	1	1	1	1	0	1	1	1	0	1	0	0	0	0	1	0	1	1	0
TCGA_AU_3779_01	1	14.49	0	0	80	2	0	0	3	1	1	1	0	1	0	1	0	1	0	1	1	1	1	1	1	1	1	1	1	1	1	1	0	1	1	1	0	1	1	0	1	1	1	0	1	0	1	1	1
TCGA_AU_6004_01	1	27.07	0	0	69	1	0	0	2	1	0	0	1	1	0	1	0	1	1	1	1	1	1	1	1	1	1	1	1	1	0	1	1	1	1	1	1	1	1	1	1	0	1	1	0	1	1	1	0
TCGA_AY_4070_01	1	16.29	1	0	50	3	0	2	3	1	0	1	0	0	0	0	0	0	1	0	0	0	0	0	1	1	0	0	0	0	0	0	0	0	0	0	1	0	0	0	1	1	1	1	0	0	0	0	1
TCGA_AY_4071_01	1	0.95	1	0	63	1	0.352234	0	1	0	0	1	0	0	0	0	0	0	0	1	1	0	0	1	0	1	1	0	0	1	0	0	0	1	0	0	0	0	0	0	1	0	1	1	0	0	0	0	1
TCGA_AY_5543_01	1	32.98	0	0	65	4	1	1	3	1	1	1	0	0	1	1	0	0	1	1	1	1	0	1	1	1	0	1	1	0	0	0	0	0	1	0	0	0	0	1	1	1	1	0	1	0	1	1	0
TCGA_AY_6197_01	1	21.42	0	1	60	2	0.352234	0	3	1	0	1	1	1	0	1	1	1	1	1	1	1	0	1	1	1	0	1	1	1	1	1	1	0	0	1	1	1	1	0	1	0	1	1	0	1	1	1	0
TCGA_AY_6386_01	1	17.81	0	0	66	3	0	1	3	1	1	1	1	0	1	1	1	1	1	1	0	1	1	1	1	1	0	0	1	0	1	1	0	0	1	0	0	0	0	1	1	1	1	0	0	1	1	1	0
TCGA_AY_A54L_01	1	17.25	0	0	74	1	0	0	2	1	1	0	0	0	0	1	0	0	1	1	1	1	0	1	1	0	0	1	1	1	1	1	1	0	0	0	0	0	0	0	1	1	0	0	1	1	1	1	0
TCGA_AY_A69D_01	1	17.84	0	0	55	2	0	0	3	1	1	1	1	1	1	1	0	1	1	1	1	1	1	1	1	1	0	1	1	1	0	1	0	0	1	1	1	1	0	0	0	1	1	1	1	1	1	1	1
TCGA_AY_A71X_01	1	19.32	0	0	54	1	0	0	2	1	1	1	1	0	1	1	1	1	1	1	1	0	0	1	1	0	0	1	0	1	1	1	1	0	0	0	1	0	0	1	1	0	1	0	1	1	1	1	0
TCGA_AY_A8YK_01	1	18.82	0	1	44	4	1	2	3	1	1	1	0	0	1	1	1	1	1	1	1	1	1	0	1	1	0	1	1	1	1	1	1	1	0	1	0	0	0	0	1	1	1	0	0	0	1	1	0
TCGA_AZ_4308_01	1	109.2	0	0	47	3	0	1	3	0	1	1	0	0	0	0	1	0	0	0	1	0	0	0	0	0	0	0	0	0	1	0	1	0	0	0	0	0	0	0	0	0	0	0	0	0	0	0	1
TCGA_AZ_4313_01	1	75.89	0	0	51	1	0	0	1	0	0	0	0	0	1	1	0	0	1	0	1	1	0	0	1	0	0	0	0	0	1	0	1	0	0	0	0	0	0	0	1	0	0	0	1	0	0	0	0
TCGA_AZ_4315_01	1	58.34	0	1	61	2	0	0	3	0	0	0	0	0	0	1	0	0	0	0	1	1	0	0	0	0	0	0	1	0	0	0	0	1	0	0	0	0	0	1	1	0	0	0	1	0	0	0	0
TCGA_AZ_4323_01	1	1.41	1	1	37	4	1	2	4	1	1	1	0	1	0	1	1	1	0	0	0	1	1	0	1	1	1	1	1	0	0	1	1	1	1	1	1	1	1	0	1	1	1	1	0	0	1	1	1
TCGA_AZ_4614_01	1	5.65	1	0	71	4	1	1	4	0	0	1	0	0	0	0	1	0	1	0	0	1	0	0	0	0	0	1	0	0	1	0	0	1	0	0	0	0	0	0	0	0	0	0	1	0	0	0	0
TCGA_AZ_4615_01	1	32.92	0	1	84	3	0	1	3	1	0	0	0	0	0	0	0	0	0	0	1	0	1	1	0	0	0	0	0	0	0	0	1	0	1	0	0	1	0	1	0	0	0	0	0	1	0	0	0
TCGA_AZ_4616_01	1	5.12	1	0	82	4	1	2	3	1	1	0	0	1	0	1	1	0	1	1	1	1	0	0	1	0	1	1	1	0	0	1	1	0	1	1	0	1	1	1	1	0	0	1	1	1	1	0	1
TCGA_AZ_4682_01	1	22.34	1	1	61	4	1	0	3	1	1	1	0	0	0	1	1	0	1	1	1	1	1	1	1	0	1	1	1	1	1	1	1	1	1	0	0	0	0	0	1	1	1	0	1	1	1	0	1
TCGA_AZ_4684_01	1	64.95	0	1	49	4	1	2	3	0	0	0	0	0	0	0	0	0	0	0	1	0	0	0	0	1	0	0	0	0	0	0	0	0	0	0	0	0	0	0	1	0	1	1	0	1	0	0	0
TCGA_AZ_5403_01	1	62.75	1	1	43	2	2	0	3	0	1	1	0	1	0	1	0	0	1	1	1	1	1	0	1	0	1	1	1	0	1	1	1	1	1	1	1	1	1	0	1	0	1	1	0	0	1	0	1
TCGA_AZ_5407_01	1	88.14	0	0	51	1	0	0	1	0	0	0	0	0	1	0	0	1	1	1	1	1	1	1	1	0	1	1	1	0	0	1	1	1	1	0	1	1	0	0	1	1	1	0	0	1	1	0	0
TCGA_AZ_6598_01	1	49.38	1	0	77	2	2	0	3	0	1	0	0	0	1	1	0	1	0	0	1	1	0	1	0	0	1	1	0	0	0	1	1	0	0	1	0	1	0	0	0	0	0	0	0	1	1	1	1
TCGA_AZ_6599_01	1	6.77	1	1	72	1	2	0	2	1	0	0	0	1	1	0	0	1	0	1	0	0	1	1	0	0	1	1	0	0	0	1	0	0	0	1	1	0	0	0	0	1	0	0	1	1	0	1	0
TCGA_AZ_6600_01	1	12.09	1	1	64	4	1	1	4	1	1	0	0	1	1	1	0	1	1	1	1	0	1	1	0	1	1	1	1	1	1	1	1	1	1	1	1	1	1	1	1	1	1	1	0	0	1	1	1
TCGA_AZ_6601_01	1	99.93	1	1	68	2	0	0	3	1	1	0	0	1	1	1	1	1	1	1	1	1	1	1	1	1	1	1	1	0	0	1	1	0	1	1	0	1	1	1	0	0	0	0	0	1	1	1	1
TCGA_AZ_6603_01	1	29.53	1	0	77	2.41681	2	1	2	1	1	1	1	1	1	1	0	1	1	1	1	1	1	0	1	1	1	1	1	1	1	1	1	1	1	1	1	1	1	1	1	0	1	1	0	0	1	1	1
TCGA_AZ_6605_01	1	5.22	1	1	77	3	0	1	4	1	1	1	0	1	1	0	1	1	1	1	1	0	1	0	1	1	1	1	1	1	1	1	0	1	1	1	1	1	1	1	1	0	1	1	1	1	1	0	1
TCGA_AZ_6606_01	1	11.73	1	1	81	4	1	2	4	0	1	1	0	0	1	1	0	0	1	1	1	1	0	1	1	1	1	1	0	0	1	1	1	0	1	0	0	0	0	0	1	0	0	1	1	0	1	1	0
TCGA_AZ_6607_01	1	3.19	1	1	69	4	1	2	4	1	0	0	0	1	0	0	0	0	0	0	0	0	1	0	0	1	0	0	0	0	0	0	0	1	1	1	1	1	1	1	0	0	0	1	0	0	0	0	1
TCGA_AZ_6608_01	1	1.94	1	0	55	3	0	1	2	1	1	1	1	0	0	1	0	1	1	1	1	1	0	0	1	0	0	1	1	0	1	1	1	0	0	1	0	0	0	0	0	0	1	0	1	0	1	1	0
TCGA_CA_5254_01	1	12.68	0	0	42	2	0	0	3	1	1	0	1	1	0	0	0	0	1	1	1	0	1	0	1	0	0	1	1	1	0	1	1	1	1	1	1	1	1	0	1	1	0	0	0	1	1	1	1
TCGA_CA_5255_01	1	12.35	0	1	45	2	0	0	3	0	1	0	0	0	0	1	0	0	1	1	0	0	0	1	1	0	0	1	1	1	1	1	1	1	0	0	1	0	0	1	1	0	0	1	1	1	1	0	0
TCGA_CA_5256_01	1	12.45	0	0	54	2	0	0	3	1	0	1	0	0	1	0	0	0	0	1	1	1	0	0	1	0	0	0	1	0	1	1	0	1	1	0	0	0	0	0	0	0	1	0	0	0	0	0	0
TCGA_CA_5796_01	1	12.39	0	0	52	2	0	0	3	1	0	1	0	0	1	0	0	1	0	1	0	0	1	1	0	0	0	0	0	0	1	0	0	1	1	0	0	0	0	0	1	0	1	0	0	0	0	0	0
TCGA_CA_5797_01	1	12.58	0	1	56	2	0	0	3	0	1	1	0	1	0	1	0	0	1	1	1	1	1	1	1	0	1	1	1	0	1	1	1	1	1	1	1	1	1	1	0	0	1	1	0	1	1	1	0
TCGA_CA_6715_01	1	12.58	0	1	63	3	0	1	3	1	1	1	1	1	0	1	1	0	1	0	1	1	1	1	1	0	1	1	1	1	1	1	1	0	0	1	1	0	1	0	0	0	0	0	1	1	1	1	1
TCGA_CA_6716_01	1	12.19	0	1	65	2	0	0	3	1	1	1	0	1	0	0	1	0	1	1	1	0	1	0	0	0	0	0	1	0	1	0	0	1	1	1	1	1	1	0	1	1	0	1	1	1	1	1	1
TCGA_CA_6717_01	1	12.75	0	1	57	2	0	0	3	1	0	0	0	1	1	1	0	1	1	1	1	1	1	0	0	1	1	1	1	0	1	1	1	1	1	1	1	1	1	1	1	1	1	1	0	1	1	1	1
TCGA_CA_6718_01	1	10.05	1	1	46	2	0	0	3	1	1	0	0	1	0	1	1	1	1	1	1	1	1	0	1	1	1	1	1	0	1	1	0	0	1	1	1	1	1	1	1	0	0	1	1	0	1	1	1
TCGA_CA_6719_01	1	14.29	0	1	77	2	0	0	3	0	1	0	0	1	0	0	0	1	0	0	0	0	1	0	0	0	1	1	1	1	0	0	1	1	1	1	1	1	1	1	1	1	0	1	1	0	1	0	1
TCGA_CK_4947_01	1	17.54	0	0	46	3	0	1	4	1	0	1	0	1	1	1	1	1	0	1	1	1	1	1	0	1	1	1	1	0	1	1	1	1	1	1	1	1	1	1	0	0	1	1	0	0	1	1	1
TCGA_CK_4948_01	1	147.9	0	0	45	3	0	1	3	1	1	1	0	1	1	1	1	0	1	1	1	1	1	0	1	1	1	1	1	1	1	1	1	1	1	1	0	1	1	0	0	1	0	1	0	1	1	1	1
TCGA_CK_4950_01	1	85.38	0	0	68	3	0	1	3	1	1	1	1	1	1	1	0	1	1	1	1	1	1	1	1	1	1	1	1	0	0	1	1	1	1	1	1	1	1	1	1	0	1	1	1	1	1	1	1
TCGA_CK_4951_01	1	70.11	1	0	79	2	0	0	3	0	0	0	0	1	0	0	0	1	0	1	0	0	0	1	1	1	0	0	0	1	0	0	1	0	1	1	1	1	1	1	1	1	0	0	1	0	0	0	1
TCGA_CK_4952_01	1	15.6	0	0	48	3	0	2	4	1	0	1	1	0	1	1	0	1	1	1	0	1	0	1	0	0	1	1	1	0	0	1	1	0	0	0	1	1	0	0	1	0	0	0	0	0	1	1	0
TCGA_CK_5912_01	1	49.05	1	1	81	1	2	0	2	0	1	1	0	1	0	0	0	1	0	1	1	0	1	0	0	0	0	0	1	1	0	1	0	0	1	1	0	0	1	0	0	1	0	0	1	0	1	1	0
TCGA_CK_5913_01	1	51.28	0	0	58	2	2	0	3	1	1	0	0	1	1	1	0	1	1	1	1	1	1	1	1	1	1	1	1	0	0	1	1	0	0	1	0	1	1	1	1	0	0	1	1	0	1	1	0
TCGA_CK_5914_01	1	21.98	0	1	81	3	2	1	3	1	1	1	0	1	1	1	0	1	1	1	1	1	0	1	1	0	1	1	1	0	1	1	0	0	1	1	1	0	1	1	0	1	0	0	1	0	1	1	0
TCGA_CK_5916_01	1	21.12	1	0	71	1	0	0	1	0	0	0	0	1	0	1	0	1	0	0	1	1	1	0	1	1	1	1	1	0	1	1	1	0	1	1	1	1	1	1	1	0	1	1	1	0	1	1	1
TCGA_CK_6747_01	1	82.88	0	0	87	2	2	0	3	1	1	1	0	1	1	1	1	1	1	1	1	1	1	1	1	1	1	1	1	0	1	1	1	1	1	1	1	1	1	1	0	1	1	1	1	1	1	1	1
TCGA_CK_6748_01	1	2	0	0	45	4	1	1	3	0	1	1	0	1	0	0	1	0	1	0	1	0	1	0	0	1	1	1	1	1	1	0	0	0	1	1	1	1	1	0	0	1	0	1	1	1	1	0	1
TCGA_CK_6751_01	1	124.18	0	0	88	1	2	0	2	1	1	1	1	1	1	1	0	1	1	1	0	1	1	1	1	1	1	1	1	0	0	1	1	0	1	1	0	0	1	1	0	1	0	0	0	1	1	1	0
TCGA_CM_4743_01	1	23.03	0	1	69	2	0	0	3	0	1	0	0	0	0	1	0	0	1	0	1	1	0	1	1	1	1	0	0	0	1	0	1	0	0	0	0	0	0	1	1	0	0	1	0	0	1	0	0
TCGA_CM_4744_01	1	20.01	0	1	69	1	0	0	2	0	1	1	0	0	0	1	0	1	1	1	1	1	0	1	1	1	0	1	1	0	1	1	1	0	0	0	0	0	0	1	0	0	1	0	0	1	1	0	0
TCGA_CM_4746_01	1	36.99	0	1	61	1	0	0	2	0	0	0	0	0	1	1	0	0	1	0	1	0	0	1	0	0	0	0	0	0	1	0	1	0	0	0	1	0	0	0	1	0	0	0	0	0	0	0	0
TCGA_CM_4747_01	1	25	0	1	47	4	1	1	4	0	0	0	1	0	0	0	1	0	0	0	0	0	0	0	0	0	0	0	0	0	0	0	0	0	0	0	0	0	0	0	0	0	0	0	1	1	0	0	0
TCGA_CM_4748_01	1	26.02	0	1	53	3	0	1	4	0	0	0	0	0	0	0	1	0	0	0	0	0	0	0	0	0	0	0	0	0	0	0	0	1	0	0	1	0	0	0	0	0	0	0	0	0	0	0	1
TCGA_CM_4750_01	1	8.02	0	0	34	3	0	1	1	0	1	1	0	0	0	1	0	0	1	0	1	1	0	0	1	1	0	0	0	0	1	0	0	1	0	0	0	0	1	1	1	1	1	0	0	1	0	0	0
TCGA_CM_4751_01	1	27	0	1	62	3	0	1	3	1	1	1	0	1	1	1	0	1	1	1	1	0	1	0	1	1	1	1	0	1	0	1	1	0	1	1	1	1	1	1	1	1	1	1	0	1	1	1	1
TCGA_CM_4752_01	1	13.01	0	1	58	2	0	0	3	0	0	0	0	0	0	0	0	0	0	0	0	0	0	1	0	0	0	0	0	0	0	0	1	1	0	0	0	0	1	1	1	1	0	0	0	1	0	0	1
TCGA_CM_5341_01	1	29.04	0	0	82	3	0	1	2	0	0	0	0	0	0	0	0	0	0	0	1	0	1	0	0	0	1	0	0	0	0	0	0	1	1	0	0	1	1	1	0	0	0	0	0	0	0	0	0
TCGA_CM_5344_01	1	22.01	0	0	39	3	0	1	3	1	1	0	0	1	0	1	0	1	1	0	1	1	1	1	1	0	0	1	0	1	1	1	0	0	1	1	1	1	1	0	0	1	0	1	1	0	1	0	1
TCGA_CM_5348_01	1	22.96	0	1	72	3	0	1	3	0	1	1	0	1	0	0	1	1	0	1	0	0	1	0	0	1	1	0	0	1	0	0	1	1	1	1	1	1	1	0	0	1	0	1	0	1	0	0	1
TCGA_CM_5349_01	1	30.06	0	0	68	2	0	0	3	1	1	1	0	1	0	1	0	1	0	0	0	0	1	1	0	1	1	1	0	0	0	0	1	1	1	1	1	1	1	1	0	0	1	1	1	1	1	1	1
TCGA_CM_5860_01	1	32	0	1	44	2	0	0	3	0	1	1	0	1	0	1	0	1	1	0	1	0	1	1	0	0	1	1	1	0	1	1	1	0	1	1	1	1	0	1	1	0	0	1	1	0	1	0	1
TCGA_CM_5861_01	1	15.01	0	0	63	2	0	0	3	0	0	0	0	0	1	0	1	0	0	0	0	0	0	1	0	0	0	0	0	0	1	0	1	0	0	1	1	0	1	1	1	0	0	1	0	0	1	0	0
TCGA_CM_5862_01	1	5.03	1	1	80	4	1	1	3	1	0	1	0	1	0	0	0	0	0	0	1	0	1	0	0	0	0	0	1	0	1	1	1	0	1	0	1	0	1	0	0	1	0	0	1	0	1	0	0
TCGA_CM_5863_01	1	15.01	0	0	60	3	0	1	3	0	0	0	0	1	1	0	0	1	0	1	1	0	1	1	0	1	1	1	1	0	1	0	1	1	1	1	1	1	1	1	1	1	1	1	1	1	1	0	1
TCGA_CM_5864_01	1	15.01	0	1	60	1	0	0	2	0	0	1	0	0	1	0	0	0	0	1	1	0	1	1	0	0	1	0	1	1	1	1	0	0	1	0	0	0	0	0	0	1	1	0	0	1	1	0	0
TCGA_CM_5868_01	1	17.02	0	0	59	4	1	1	4	1	1	1	1	1	1	1	0	1	1	1	1	1	1	1	1	0	1	1	1	0	1	1	1	0	1	1	0	1	1	1	0	0	0	0	1	1	1	1	1
TCGA_CM_6161_01	1	15.01	0	0	36	1	0	0	2	1	0	1	1	1	1	1	1	1	1	1	1	1	1	1	1	1	1	1	1	1	0	1	0	1	1	1	1	1	1	0	0	1	1	0	0	0	1	1	0
TCGA_CM_6162_01	1	11.99	0	0	48	3	0	1	3	1	0	1	0	1	1	1	1	1	0	1	1	1	1	1	0	1	1	1	0	1	0	1	0	1	1	1	1	1	1	1	0	0	1	1	1	1	0	1	1
TCGA_CM_6163_01	1	14.03	0	1	74	1	0	0	1	0	1	1	0	1	1	1	1	1	1	1	1	1	1	1	1	1	1	1	0	1	1	1	1	1	1	1	1	1	1	1	1	1	1	1	1	0	1	1	1
TCGA_CM_6164_01	1	29.01	0	0	46	2	0	0	3	1	1	1	0	1	0	1	0	1	1	0	1	1	1	0	1	1	0	1	1	1	1	1	1	1	1	1	1	1	1	1	0	1	0	1	0	1	1	1	1
TCGA_CM_6165_01	1	16.03	0	1	74	2	0	0	3	1	0	1	0	1	1	0	1	1	0	1	1	0	1	0	0	1	1	0	0	1	1	1	0	1	1	1	1	1	1	1	0	1	1	1	0	1	1	0	1
TCGA_CM_6166_01	1	21.98	0	0	48	1	0	0	2	1	1	1	0	0	0	0	0	1	1	0	0	1	1	1	1	0	0	1	1	0	1	1	0	0	1	0	0	0	1	0	0	1	0	0	1	0	1	1	1
TCGA_CM_6167_01	1	14.98	0	0	57	3	0	2	3	0	0	1	1	1	1	0	1	1	0	0	0	0	1	0	0	1	1	0	0	1	0	0	0	1	1	1	1	1	1	1	0	0	1	1	0	0	1	0	1
TCGA_CM_6168_01	1	12.98	0	0	84	2	0	0	3	1	1	1	1	1	1	1	1	1	1	1	1	1	1	1	1	1	1	1	1	1	1	1	0	1	1	1	1	1	1	1	1	1	1	1	1	1	1	1	1
TCGA_CM_6169_01	1	13.01	0	1	67	2	0	0	3	1	0	0	0	1	0	0	0	1	0	1	0	0	1	0	0	1	1	0	0	0	0	0	0	0	1	1	1	1	1	1	0	1	1	0	0	0	0	0	0
TCGA_CM_6170_01	1	15.01	0	0	73	1	0	0	2	0	1	1	1	1	0	0	1	1	1	0	0	0	1	0	0	1	1	1	1	1	1	1	0	1	1	1	1	1	1	0	0	1	1	1	1	1	1	1	1
TCGA_CM_6171_01	1	14.03	0	0	77	1	0	0	2	1	1	1	0	1	1	0	1	1	0	0	1	1	0	1	0	1	1	0	1	0	0	1	1	0	1	1	1	1	1	0	1	0	1	0	0	1	1	1	0
TCGA_CM_6172_01	1	11.01	0	0	70	3	0	1	3	1	0	1	0	1	1	0	0	1	0	1	1	0	1	0	0	1	1	0	0	1	0	1	0	0	1	1	1	1	1	0	1	1	1	1	1	0	1	1	0
TCGA_CM_6674_01	1	12.94	0	1	39	2	0	0	3	1	0	0	1	1	1	1	1	1	1	1	0	1	1	1	1	1	0	0	1	0	1	1	0	0	1	1	1	1	1	1	0	0	0	1	0	1	1	1	1
TCGA_CM_6675_01	1	13.04	0	1	35	4	1	2	3	1	1	0	1	1	0	1	1	1	1	1	0	1	0	1	1	0	1	1	1	1	0	1	1	0	1	1	0	1	0	1	1	0	0	0	1	1	1	1	1
TCGA_CM_6676_01	1	11.07	0	1	82	1	0	0	2	0	1	1	0	1	0	1	1	0	1	0	1	1	1	1	1	1	1	1	1	0	1	1	0	1	1	1	1	1	1	0	1	0	1	0	0	1	1	1	1
TCGA_CM_6677_01	1	11.07	0	0	75	2	0	0	3	1	1	1	0	1	1	1	0	0	1	0	0	0	1	0	0	1	0	1	1	1	1	1	1	0	1	1	0	1	1	1	0	0	0	0	0	0	1	0	0
TCGA_CM_6678_01	1	11.01	0	0	63	4	1	1	4	1	1	1	0	1	1	1	1	1	1	1	1	1	1	1	1	0	1	1	1	1	1	1	0	1	1	1	1	1	1	0	1	1	0	1	1	1	1	1	0
TCGA_CM_6679_01	1	10.05	0	1	58	2	0	0	3	1	1	1	1	1	1	0	0	1	1	0	1	1	1	0	1	1	0	1	1	1	1	1	0	1	1	1	1	1	1	1	0	1	0	1	0	0	1	1	1
TCGA_CM_6680_01	1	12.02	0	0	78	3	0	2	3	1	0	1	0	1	1	0	1	1	1	1	1	0	1	1	0	1	1	0	1	1	0	1	1	1	1	1	1	1	1	1	1	1	1	1	1	1	1	1	1
TCGA_D5_5537_01	1	45.37	1	1	83	2.41681	2	2	3	1	1	1	1	1	1	1	1	1	0	1	0	0	1	1	0	0	0	0	1	0	0	1	1	1	1	0	1	0	0	0	0	1	0	0	1	1	0	1	0
TCGA_D5_5538_01	1	54.57	1	0	60	3	0	1	3	0	1	0	0	1	0	0	0	1	0	1	1	1	1	0	1	1	1	1	1	1	1	1	1	1	1	1	0	1	1	1	0	1	0	0	1	1	1	0	1
TCGA_D5_5539_01	1	19.58	0	1	60	3	0	1	3	1	0	1	1	1	1	1	1	1	1	1	0	1	1	0	0	1	1	1	0	1	1	1	1	1	1	1	1	1	0	1	1	0	1	1	1	1	1	1	1
TCGA_D5_5540_01	1	56.04	0	1	73	2	0	0	3	1	1	1	0	0	0	1	0	0	1	0	1	1	0	0	1	0	1	1	1	0	1	1	0	0	0	0	0	0	0	1	0	1	0	0	1	0	1	0	1
TCGA_D5_5541_01	1	55.88	0	1	63	3	0	1	3	1	1	1	0	1	0	1	0	1	1	0	1	1	1	1	1	1	1	1	1	1	1	1	0	0	1	1	1	1	1	1	1	1	0	1	0	0	1	1	1
TCGA_D5_6529_01	1	20.17	0	1	69	2	0	0	3	1	1	1	1	1	1	1	1	1	1	1	0	1	1	1	1	1	1	1	1	0	1	0	0	1	1	1	1	1	1	1	1	1	1	1	0	1	0	1	1
TCGA_D5_6530_01	1	20.4	0	1	53	1	0	0	2	1	0	0	1	0	1	1	0	1	1	1	1	1	0	1	1	1	0	1	0	1	0	1	0	0	0	0	1	0	0	1	0	0	1	1	1	1	0	1	0
TCGA_D5_6531_01	1	17.74	0	1	75	2	0	0	3	1	1	0	0	1	0	1	0	1	1	1	1	1	1	1	1	1	1	1	1	0	0	1	1	0	1	1	1	1	1	1	0	1	0	0	1	1	0	1	1
TCGA_D5_6532_01	1	18.23	0	1	61	2	0	0	3	0	1	1	1	0	0	0	0	0	1	1	1	1	0	0	1	0	0	1	1	1	1	1	1	0	0	1	0	0	1	1	0	0	0	1	1	0	1	1	1
TCGA_D5_6533_01	1	25.46	0	0	68	2.41681	0	0	4	1	1	1	0	1	0	1	1	0	0	0	1	1	0	1	1	1	1	1	1	0	1	1	0	1	1	1	0	0	0	1	0	1	1	0	0	0	1	1	0
TCGA_D5_6534_01	1	43.23	0	0	62	2	0	0	3	1	1	1	0	1	0	0	0	1	1	1	0	0	1	1	0	1	1	0	1	1	0	0	1	1	1	1	1	1	1	1	0	1	1	1	1	1	0	0	1
TCGA_D5_6535_01	1	15.11	0	0	80	3	2	1	3	0	1	1	1	1	0	0	0	0	1	1	0	1	1	1	1	1	1	1	0	1	0	0	1	0	1	1	0	1	1	1	1	1	1	0	1	1	0	1	0
TCGA_D5_6536_01	1	17.84	0	1	73	2	0	0	3	1	1	0	1	1	1	1	0	0	1	0	0	1	0	0	0	0	1	0	1	1	1	0	0	1	0	1	1	1	1	0	0	1	0	1	1	0	0	1	0
TCGA_D5_6537_01	1	4.8	1	1	64	3	2	1	3	1	1	1	0	0	1	1	0	0	1	1	1	1	0	1	1	0	0	1	1	0	0	1	0	0	0	0	0	0	0	1	0	1	0	0	1	1	1	1	0
TCGA_D5_6538_01	1	17.12	0	0	79	3	0	2	3	1	1	0	0	1	1	0	0	1	0	1	0	1	1	1	1	0	0	1	1	1	1	1	1	1	1	1	1	0	1	0	1	1	0	0	1	0	1	1	1
TCGA_D5_6539_01	1	12.48	0	0	45	2.41681	0	0	3	1	1	0	0	1	1	1	1	1	0	1	0	0	1	0	0	1	1	0	0	1	0	0	1	1	1	1	1	1	0	1	1	0	1	1	1	1	0	1	0
TCGA_D5_6540_01	1	16.13	0	1	66	1	0	0	2	1	1	0	1	1	1	1	1	1	1	0	0	1	0	1	0	0	0	1	0	0	1	1	1	0	0	1	1	1	0	1	0	0	0	1	0	1	1	1	1
TCGA_D5_6541_01	1	15.57	0	1	49	2	0	0	3	0	1	0	0	1	0	0	0	1	1	1	1	1	1	1	1	1	1	1	1	1	1	1	0	0	1	1	0	1	1	1	1	1	0	0	1	0	1	0	1
TCGA_D5_6898_01	1	7.52	0	0	51	1	0	0	2	0	1	1	1	1	0	1	1	1	1	1	1	1	1	1	1	1	1	1	1	0	1	1	0	1	1	1	1	1	1	1	1	1	1	1	0	1	0	1	1
TCGA_D5_6920_01	1	12.39	0	0	77	2	0	0	3	1	1	1	1	1	1	1	0	1	1	1	1	1	1	1	1	1	1	1	1	0	1	1	1	0	1	1	1	0	1	0	1	1	1	1	0	1	1	1	1
TCGA_D5_6922_01	1	10.12	0	1	76	3	0	1	3	0	1	1	1	1	1	1	0	1	1	1	1	1	1	1	1	1	1	1	1	1	1	1	1	1	1	1	1	1	1	1	1	0	0	1	1	1	0	1	1
TCGA_D5_6923_01	1	12.42	0	1	57	1	0	0	2	0	1	1	1	1	0	1	0	1	1	1	1	1	1	1	1	1	1	1	1	1	1	1	1	1	1	1	1	1	1	1	0	1	1	1	1	1	1	1	1
TCGA_D5_6924_01	1	14.29	0	1	68	2	0	0	3	1	1	1	0	1	0	0	0	1	0	0	0	0	1	0	1	1	1	0	1	1	1	1	0	1	1	1	1	1	1	1	0	0	0	1	0	1	0	1	1
TCGA_D5_6926_01	1	9.03	0	1	65	3	0	1	4	0	1	0	1	1	1	0	0	1	1	1	1	1	1	0	0	1	1	1	1	1	1	1	0	0	1	1	1	1	1	1	0	1	0	0	1	0	0	1	1
TCGA_D5_6927_01	1	9.43	0	1	34	2	0	0	3	1	0	0	1	1	1	1	0	0	1	1	1	1	0	1	1	0	1	1	1	0	1	1	1	0	0	1	1	1	1	1	0	0	0	1	1	1	0	1	1
TCGA_D5_6928_01	1	11.63	0	1	80	2	0	0	3	1	1	0	1	1	1	1	1	1	1	0	0	0	1	1	1	1	1	1	1	0	1	1	0	1	1	1	1	1	1	1	0	0	1	1	1	0	0	1	1
TCGA_D5_6929_01	1	13.4	0	0	49	4	1	1	3	1	1	1	0	1	1	1	0	1	1	0	1	1	0	0	1	0	1	1	1	0	0	1	1	0	1	0	0	1	1	0	0	1	0	0	0	1	1	1	0
TCGA_D5_6930_01	1	13.34	0	1	67	2	0	0	3	1	1	1	0	1	1	1	0	1	1	0	0	1	1	1	1	1	0	0	1	0	1	1	1	0	1	1	1	1	1	1	1	1	0	1	0	0	1	1	1
TCGA_D5_6931_01	1	11.99	0	1	77	3	0	2	4	1	0	1	0	1	1	1	1	1	1	1	1	1	1	1	1	1	1	1	1	0	1	1	1	1	1	1	1	1	1	1	0	0	1	1	1	1	1	1	1
TCGA_D5_6932_01	1	11.37	0	1	69	2	0	0	3	0	1	0	1	1	1	1	0	1	1	0	0	1	1	1	0	1	1	1	1	1	1	1	1	0	1	1	1	1	1	0	0	1	0	0	1	1	1	1	1
TCGA_D5_7000_01	1	10.25	0	0	79	1	0	0	2	0	1	1	0	1	1	1	0	1	1	1	0	1	1	1	1	1	1	1	1	1	1	1	1	0	1	1	1	1	1	1	1	0	0	0	0	0	1	1	1
TCGA_DM_A0X9_01	1	119.61	0	0	71	2	0	0	3	1	1	1	0	1	1	1	0	1	1	1	1	1	1	1	1	1	0	1	1	0	0	1	1	0	1	0	0	0	1	1	1	1	1	0	1	1	1	1	0
TCGA_DM_A0XD_01	1	24.41	1	1	65	2	0	0	3	0	1	1	0	1	0	1	0	0	1	1	1	1	0	1	1	0	0	1	1	0	1	1	0	0	1	1	0	1	0	1	1	0	0	1	1	0	1	1	1
TCGA_DM_A0XF_01	1	38.17	1	0	68	3	0	2	3	1	1	1	0	1	0	1	1	0	1	1	1	1	1	1	1	1	0	1	1	0	1	1	1	1	1	1	0	1	0	1	1	0	0	0	1	1	1	1	1
TCGA_DM_A1D0_01	1	130.55	0	0	79	2	0	0	3	0	1	0	1	0	0	1	0	0	1	1	1	1	0	0	1	0	0	1	1	0	1	1	0	0	0	1	1	1	0	0	1	1	0	0	1	0	1	1	1
TCGA_DM_A1D4_01	1	92.67	1	1	80	2	0	0	3	1	1	0	1	0	1	1	0	1	1	1	1	1	0	1	1	0	0	1	1	0	1	1	1	1	0	1	0	0	0	1	1	1	0	0	1	1	1	1	0
TCGA_DM_A1D6_01	1	49.87	1	1	88	2	0	0	3	1	1	0	1	1	1	1	0	1	1	1	1	1	0	1	1	0	0	1	1	1	1	1	1	0	0	0	1	0	0	0	1	0	0	1	1	0	1	1	1
TCGA_DM_A1D7_01	1	13.3	1	1	82	2	0	0	3	0	1	1	1	1	1	1	0	1	1	1	1	1	1	1	1	1	0	1	1	1	0	1	1	1	1	0	0	0	1	1	1	0	0	1	1	1	1	1	0
TCGA_DM_A1D8_01	1	12.58	1	0	50	2.41681	0.352234	1	3	1	1	1	1	0	0	1	0	1	1	1	1	1	1	0	1	0	0	1	1	1	1	1	1	1	1	0	0	0	0	1	1	0	0	0	1	1	1	1	1
TCGA_DM_A1D9_01	1	140.28	0	0	67	2	0	0	3	1	1	1	1	0	1	1	1	1	1	1	0	1	1	0	1	0	0	1	1	1	1	1	1	1	0	0	0	1	0	1	1	0	0	0	1	1	1	1	0
TCGA_DM_A1DA_01	1	7.49	1	0	71	3	0	2	3	1	1	0	0	0	1	1	0	0	1	1	1	1	0	0	1	0	1	1	1	1	1	1	1	0	0	0	0	0	0	1	1	0	0	0	0	0	1	1	1
TCGA_DM_A1DB_01	1	44.28	1	1	68	2	0	0	3	0	1	1	1	0	0	1	1	1	1	1	1	1	0	1	1	1	1	1	1	0	1	1	1	0	0	1	0	0	1	1	1	0	1	0	1	0	1	1	1
TCGA_DM_A1HA_01	1	131.41	0	1	82	3	0	2	3	0	1	0	1	0	0	1	1	0	1	0	0	0	0	0	1	0	0	1	1	1	1	0	0	0	0	1	1	0	0	0	0	0	0	1	1	0	1	1	1
TCGA_DM_A1HB_01	1	135.55	0	1	75	3	0	1	3	0	1	0	0	0	1	1	1	0	1	1	1	1	0	1	1	0	0	1	0	0	1	1	1	0	0	0	0	0	1	0	1	0	0	0	0	1	1	1	0
TCGA_DM_A280_01	1	7.75	1	0	70	2	0	0	3	1	0	0	0	0	0	1	0	0	1	1	1	1	0	0	1	0	1	0	0	1	1	1	1	0	0	0	0	0	1	1	1	0	0	0	0	1	1	0	0
TCGA_DM_A282_01	1	139.06	0	0	60	2	0	0	3	1	1	1	0	0	1	1	0	0	1	1	1	1	1	1	1	0	1	1	1	0	1	1	1	1	1	1	0	1	0	1	0	0	0	0	1	1	1	1	1
TCGA_DM_A285_01	1	5.88	1	0	71	4	1	2	3	1	1	0	1	1	0	1	1	0	1	0	1	1	1	0	0	0	0	1	1	0	1	1	1	1	1	1	0	1	1	0	1	0	0	0	1	1	1	1	1
TCGA_DM_A288_01	1	14.03	1	1	68	3	0	2	3	1	1	0	0	0	0	0	0	0	0	1	0	0	0	0	0	0	0	0	0	1	0	1	1	0	0	0	0	0	0	0	0	1	0	0	0	0	1	1	0
TCGA_DM_A28A_01	1	26.45	1	1	78	3	0	2	3	1	1	1	1	1	0	1	1	0	1	0	1	1	0	1	1	0	1	1	1	1	1	1	1	0	0	1	0	1	0	1	0	1	0	1	1	1	1	1	1
TCGA_DM_A28C_01	1	81.31	1	1	74	2	0	0	3	1	0	1	1	0	0	0	0	1	1	1	0	0	0	0	0	0	0	1	1	1	1	1	1	0	0	0	0	0	0	0	0	0	0	0	1	1	1	1	0
TCGA_DM_A28E_01	1	119.84	0	0	72	2	0	0	3	1	1	1	0	0	0	0	0	0	1	1	1	1	0	1	1	0	1	1	1	1	1	1	0	0	0	0	0	0	0	0	0	0	0	0	0	0	1	1	0
TCGA_DM_A28F_01	1	35.94	1	1	73	3	0	1	3	0	1	1	0	0	1	1	0	1	1	1	1	1	0	0	1	1	0	1	1	1	1	1	1	0	0	0	1	0	1	1	1	0	0	1	1	0	1	1	1
TCGA_DM_A28G_01	1	60.74	1	1	75	2	0	0	3	1	0	1	1	0	1	1	0	1	0	1	1	0	1	1	1	0	0	1	1	1	1	1	0	1	1	1	0	0	1	0	1	1	1	1	1	1	1	0	0
TCGA_DM_A28H_01	1	116.98	0	1	50	3	0	2	3	0	1	1	1	0	0	1	1	0	1	0	0	1	0	0	1	0	1	1	1	0	1	1	1	0	0	0	0	0	0	0	1	1	0	0	0	0	1	1	1
TCGA_DM_A28K_01	1	98.16	0	1	75	2	0	0	3	1	0	0	1	1	1	1	0	0	1	1	0	1	0	1	0	0	1	1	0	1	0	1	1	1	0	0	0	0	0	0	1	0	0	1	0	0	1	1	0
TCGA_DM_A28M_01	1	95.11	0	1	63	2	0	0	3	1	1	0	0	0	1	1	0	1	1	1	1	1	0	1	1	0	0	1	1	0	1	1	1	0	0	0	0	0	0	1	0	1	0	0	0	1	1	1	0
TCGA_F4_6459_01	1	8.61	1	0	61	3	0	2	3	1	1	1	0	1	1	1	1	1	1	1	1	0	1	1	0	1	1	1	0	0	1	1	1	1	1	1	1	1	1	0	1	1	0	1	0	1	1	1	1
TCGA_F4_6460_01	1	31.93	1	0	51	3	0	1	3	1	1	1	1	1	1	1	1	1	1	0	1	0	1	0	1	1	1	0	0	1	0	1	1	1	1	1	1	1	1	0	0	1	1	1	1	1	1	0	1
TCGA_F4_6461_01	1	11.1	1	0	41	3	0	2	4	1	0	0	0	1	1	0	1	1	0	0	0	0	1	0	0	1	1	0	0	1	0	0	1	1	1	1	1	1	1	0	0	1	1	1	0	1	0	0	1
TCGA_F4_6463_01	1	35.71	0	1	51	2	0	0	3	1	1	1	1	1	1	1	1	1	1	0	1	1	1	1	1	1	1	1	1	1	0	0	0	0	1	1	1	1	1	1	0	1	0	1	1	1	1	1	1
TCGA_F4_6569_01	1	35.71	0	1	60	1	0	0	2	0	1	1	0	1	0	1	0	1	1	1	1	0	1	0	0	1	1	1	1	0	1	0	1	0	1	1	1	1	1	1	0	1	0	0	0	1	1	1	1
TCGA_F4_6570_01	1	6.18	1	0	78	2	0	0	3	0	1	0	0	1	0	1	0	1	1	1	0	1	1	1	0	1	1	1	0	0	0	0	0	0	1	1	0	1	1	1	1	0	0	0	1	0	1	1	1
TCGA_F4_6703_01	1	47.83	0	1	64	2	0	0	3	1	1	0	1	1	0	0	0	1	1	0	1	1	1	0	0	1	1	1	1	1	0	1	1	1	1	1	1	1	1	1	1	0	1	1	1	1	1	1	1
TCGA_F4_6704_01	1	1.54	0	1	60	3	2	2	3	0	1	1	0	1	1	1	1	1	1	1	1	1	1	1	1	1	1	1	1	0	1	1	1	1	1	1	1	1	1	1	1	1	1	1	0	0	1	1	1
TCGA_F4_6805_01	1	34.4	0	0	58	2	0	0	3	0	0	1	0	1	1	0	1	1	0	1	1	1	1	1	0	1	1	1	1	0	1	0	0	1	1	1	1	1	1	1	1	0	1	1	1	1	0	1	1
TCGA_F4_6806_01	1	41.39	0	0	59	1	0	0	2	1	0	0	0	1	1	0	0	1	0	1	0	0	1	1	0	1	0	0	0	1	0	0	0	0	1	1	1	0	1	0	1	1	1	0	1	1	0	0	1
TCGA_F4_6807_01	1	43	0	0	51	3	0	2	3	1	1	1	1	1	1	0	1	1	0	0	0	1	1	0	0	1	1	1	1	1	0	0	0	0	1	1	1	1	1	1	1	0	1	1	1	0	1	1	1
TCGA_F4_6808_01	1	33.64	0	0	54	1	0	0	1	0	1	1	1	0	1	1	0	0	1	0	1	1	0	0	1	0	0	1	1	0	1	1	1	0	0	0	0	0	0	0	1	0	0	0	0	1	1	1	1
TCGA_F4_6809_01	1	13.24	1	0	52	4	1	1	3	1	1	1	0	1	0	1	1	1	1	1	0	0	1	1	0	1	1	1	1	1	1	1	1	1	1	1	1	1	1	1	1	1	1	1	1	1	1	1	1
TCGA_F4_6855_01	1	47.37	0	0	70	2	0	0	3	1	0	0	0	1	1	0	0	1	0	0	0	0	1	0	0	0	1	1	1	1	1	1	0	1	1	1	1	1	1	0	1	1	0	0	1	1	0	0	1
TCGA_F4_6856_01	1	35.28	0	1	45	1	0	0	2	1	0	0	0	1	1	1	0	1	0	0	0	1	0	1	1	1	0	0	0	0	1	0	1	0	0	0	1	0	1	1	0	0	0	1	1	1	0	1	0
TCGA_G4_6293_01	1	133.08	0	0	49	3	0	1	3	1	1	1	0	1	1	0	1	1	0	1	1	0	1	1	1	1	1	0	0	1	0	1	1	0	1	1	1	0	0	1	0	1	1	1	0	1	0	0	0
TCGA_G4_6294_01	1	28.19	1	1	75	4	1	1	3	0	1	1	0	0	0	1	0	0	0	0	1	1	1	0	0	0	1	1	1	1	1	1	0	1	1	1	0	1	0	0	0	1	0	1	1	0	1	1	0
TCGA_G4_6295_01	1	8.34	0	0	70	2	0	0	3	0	1	0	0	0	0	1	0	1	1	0	0	1	0	1	1	1	1	1	1	0	1	1	0	1	0	1	0	1	1	1	1	1	1	0	0	0	1	1	1
TCGA_G4_6297_01	1	82.33	0	0	55	4	1	2	3	0	1	1	0	1	0	1	0	1	1	1	0	1	1	0	0	1	1	1	0	1	1	0	0	1	1	1	1	1	1	1	1	0	1	1	1	1	1	1	1
TCGA_G4_6298_01	1	23.49	1	1	90	3	2	1	4	0	1	1	0	1	0	0	1	0	1	0	1	1	0	1	1	0	0	1	1	0	1	1	0	0	0	1	0	0	1	0	0	1	0	0	1	0	1	0	1
TCGA_G4_6299_01	1	74.51	0	1	69	3	0	2	3	1	1	0	1	1	1	1	1	1	0	0	1	1	1	1	1	1	1	1	1	1	0	1	1	0	1	1	1	1	1	1	0	1	0	0	1	0	1	1	1
TCGA_G4_6302_01	1	67.25	1	0	90	2	0	0	3	0	0	1	0	1	0	0	1	1	0	0	0	0	1	0	0	1	1	0	0	1	1	0	1	1	1	1	1	1	1	1	0	0	0	1	0	1	0	0	1
TCGA_G4_6303_01	1	65.8	1	0	54	4	1	1	3	0	1	1	1	1	0	0	1	1	0	0	1	1	1	0	1	1	1	1	1	0	1	1	0	1	1	1	1	1	1	0	1	1	1	1	0	0	1	1	0
TCGA_G4_6304_01	1	53.58	0	0	66	2	0	0	4	1	0	0	0	0	0	1	0	1	0	0	0	0	0	0	1	0	0	0	1	0	1	1	0	0	0	0	0	0	0	1	1	1	0	0	1	1	1	0	1
TCGA_G4_6306_01	1	44.65	0	1	71	2.41681	0	0	2	0	1	1	0	1	0	0	0	0	1	1	0	0	0	1	0	1	0	0	0	0	0	0	1	0	0	0	0	0	0	1	0	1	1	0	1	1	0	0	0
TCGA_G4_6307_01	1	54.99	0	0	37	3	0	1	3	0	1	1	0	0	1	1	0	0	1	1	1	1	1	0	1	1	0	1	1	1	1	1	1	1	0	1	0	0	0	0	1	1	1	1	0	1	1	1	1
TCGA_G4_6309_01	1	85.41	0	0	40	3	0	1	3	1	1	0	0	1	1	1	0	0	1	1	1	1	0	0	1	0	0	1	1	0	1	1	1	0	0	1	1	0	0	0	1	0	1	1	1	1	1	1	0
TCGA_G4_6310_01	1	63.57	0	1	69	3	0	1	3	0	1	0	0	1	0	0	0	1	0	0	0	0	1	0	0	0	1	0	0	0	0	0	0	0	1	1	1	1	1	0	0	1	0	1	1	0	1	0	1
TCGA_G4_6311_01	1	39.39	0	1	80	3	2	1	3	0	1	0	0	1	0	0	1	0	1	1	1	1	1	0	1	1	1	1	0	1	1	0	0	0	1	1	0	1	1	1	1	0	0	1	1	1	1	1	1
TCGA_G4_6314_01	1	35.91	0	0	76	4	1	2	3	1	1	1	1	1	1	1	1	1	1	0	1	1	1	0	1	1	1	1	1	0	0	1	1	1	1	1	1	1	1	0	0	1	0	1	0	0	1	1	1
TCGA_G4_6315_01	1	61.86	0	1	66	4	1	1	3	1	1	1	0	0	1	1	0	1	1	1	1	1	0	1	1	0	1	1	1	0	1	1	0	0	1	0	1	0	0	0	1	1	1	0	0	1	1	1	1
TCGA_G4_6317_01	1	35.97	0	0	51	3	2	2	3	0	1	1	0	0	1	1	0	0	1	0	1	1	0	0	1	0	0	1	1	0	1	1	0	0	0	0	0	0	1	0	0	1	0	0	1	0	1	0	1
TCGA_G4_6320_01	1	26.41	0	1	73	3	2	1	3	1	0	1	0	0	1	1	1	1	1	0	1	0	0	1	0	1	0	1	0	0	1	0	1	0	0	0	1	0	0	0	1	1	0	1	0	1	1	1	1
TCGA_G4_6321_01	1	22.08	0	0	60	3	2	1	2	0	0	0	1	0	1	0	0	1	0	0	0	0	0	0	0	1	1	0	0	1	0	0	0	1	0	0	1	0	1	1	1	0	1	1	0	1	0	0	0
TCGA_G4_6322_01	1	26.02	0	1	65	3	2	1	3	1	1	1	1	1	1	1	0	1	1	1	1	1	1	1	0	1	0	1	1	0	1	1	1	0	1	1	1	1	1	0	1	1	1	1	0	1	1	1	0
TCGA_G4_6323_01	1	13.76	0	1	50	1	2	0	5	1	0	0	0	0	1	0	1	1	0	1	0	0	0	1	0	1	0	1	1	1	0	0	0	1	1	0	1	1	0	1	1	0	1	1	1	1	1	0	1
TCGA_G4_6586_01	1	35.78	0	0	73	2	0	0	3	0	1	0	0	0	1	1	0	0	1	1	1	1	0	1	1	0	0	1	1	0	0	1	1	0	0	0	0	0	1	1	0	0	0	0	0	1	1	1	0
TCGA_G4_6588_01	1	26.15	0	0	58	2	0	0	3	1	1	0	0	1	1	1	0	1	1	0	1	1	0	1	1	0	0	1	1	0	1	1	1	0	0	1	0	1	0	0	1	0	0	1	0	1	1	1	1
TCGA_G4_6625_01	1	91.72	0	0	77	2	0	0	3	1	1	1	0	1	1	1	1	1	1	0	1	1	1	1	1	1	1	1	1	1	1	1	0	1	1	1	1	1	1	1	0	0	1	1	1	0	1	1	1
TCGA_G4_6626_01	1	46.71	1	1	90	2	0	0	3	0	1	0	0	0	0	1	0	1	1	1	1	1	0	1	1	0	1	1	1	1	0	1	1	0	0	1	0	0	1	0	1	1	0	1	1	0	1	1	1
TCGA_G4_6627_01	1	74.74	0	1	84	2	0	0	3	1	1	1	0	1	1	0	1	1	0	1	1	1	1	1	0	1	1	1	0	1	1	1	1	1	1	1	1	1	1	1	0	0	1	1	1	1	1	1	1
TCGA_G4_6628_01	1	79.63	0	1	78	1	0	0	2	1	1	0	0	1	1	1	1	1	1	0	1	1	1	1	1	1	1	1	1	0	0	1	1	0	1	1	1	1	1	1	0	0	0	1	1	0	1	1	1
TCGA_NH_A50T_01	1	18.17	0	0	68	2	2	0	3	1	1	1	1	0	1	1	0	1	1	0	1	1	0	0	1	0	0	1	1	1	1	1	1	0	0	0	0	0	0	1	0	1	0	0	0	1	1	1	0
TCGA_NH_A50U_01	1	10.97	1	1	42	4	1	0	4	1	1	0	1	1	0	1	0	0	1	1	1	1	1	0	1	0	1	1	1	1	1	1	1	0	1	1	0	1	1	1	1	1	0	0	0	1	1	1	1
TCGA_NH_A50V_01	1	19.32	0	1	69	3	0	2	3	0	1	1	1	1	0	0	1	1	1	1	0	0	1	1	0	1	0	1	1	1	0	0	0	1	1	1	1	1	1	1	1	1	0	1	1	0	1	1	1
TCGA_NH_A5IV_01	1	19.32	0	0	90	2	2	0	3	1	1	0	1	1	1	1	0	1	1	0	1	1	0	0	1	1	1	1	1	1	1	1	1	0	0	1	0	1	1	1	1	1	0	1	0	0	1	1	1
TCGA_NH_A6GA_01	1	9.92	1	1	58	3	2	2	4	1	1	1	0	1	0	1	0	0	1	1	0	1	1	0	1	1	1	1	1	1	1	0	1	1	1	1	1	1	1	0	1	0	1	1	1	0	1	1	1
TCGA_NH_A6GB_01	1	15.64	0	0	71	3	2	2	3	0	1	1	0	0	0	0	0	0	1	1	1	1	0	1	1	1	0	1	1	0	0	1	0	0	1	1	1	1	1	0	1	0	1	0	1	0	1	1	0
TCGA_NH_A6GC_01	1	12.78	0	0	66	4	1	1	4	1	0	0	0	1	1	0	0	1	0	0	0	0	1	0	0	0	0	0	0	1	0	0	0	1	1	0	1	0	0	0	1	0	1	1	0	0	0	0	1
TCGA_NH_A8F7_01	1	17.84	0	0	53	2	2	0	3	1	1	1	0	0	1	0	0	1	1	1	1	0	0	0	1	0	1	1	1	1	1	1	0	1	0	0	0	0	1	0	0	0	0	0	1	0	0	1	1
TCGA_NH_A8F8_01	1	16.79	1	1	79	4	1	2	4	0	1	0	1	1	0	0	0	1	1	1	1	0	1	1	1	1	0	1	0	1	1	1	0	1	0	1	1	1	1	0	0	1	0	1	1	0	1	0	1
TCGA_QG_A5YV_01	1	42.74	0	0	64	3	2	1	4	1	1	1	1	0	1	1	0	1	1	1	1	1	0	1	1	1	0	1	1	1	1	1	0	1	0	0	0	0	1	1	1	0	1	0	1	1	1	1	0
TCGA_QG_A5YW_01	1	29.43	0	0	55	3	2	2	3	1	1	1	1	1	1	1	0	1	1	1	1	1	1	1	1	1	0	1	1	0	1	1	0	0	1	1	1	1	1	1	1	1	1	1	0	0	1	1	1
TCGA_QG_A5YX_01	1	32.95	0	0	61	2	2	0	3	1	1	0	0	0	1	1	0	1	1	1	1	1	1	0	1	1	0	1	1	1	1	1	1	1	0	0	0	0	0	0	1	0	1	0	0	1	1	1	1
TCGA_QG_A5Z1_01	1	8.41	1	1	71	3	2	1	3	1	1	1	1	1	0	0	0	1	1	1	1	1	1	0	0	0	1	1	1	1	1	1	0	1	1	1	1	1	1	0	0	1	0	1	1	1	1	1	1
TCGA_QG_A5Z2_01	1	31.27	0	1	61	1	0	0	2	1	1	0	1	0	1	1	0	1	1	1	1	1	0	1	1	1	0	1	1	1	1	1	1	1	0	1	1	0	0	1	1	1	1	1	0	1	1	1	1
TCGA_QL_A97D_01	1	21.88	0	0	84	1	2	0	2	0	1	1	0	1	0	1	0	1	1	1	0	0	0	1	1	1	0	1	1	1	1	1	0	0	1	0	0	0	0	1	1	0	1	0	1	1	1	1	0
TCGA_RU_A8FL_01	1	38.67	0	1	51	3	2	2	3	1	1	1	1	0	0	1	0	0	1	1	1	1	0	1	1	0	0	1	1	0	1	1	1	1	0	0	0	0	0	1	0	1	0	0	1	0	1	1	1
TCGA_SS_A7HO_01	1	60.09	0	0	44	2	0	0	4	1	1	1	1	1	0	1	0	0	1	0	1	1	0	0	1	0	1	1	1	0	0	1	1	1	1	1	0	0	0	0	1	1	1	0	1	0	1	1	1
TCGA_T9_A92H_01	1	11.89	0	1	82	2	0	0	3	1	1	0	1	0	1	1	0	0	1	1	1	1	0	0	1	0	0	1	1	0	1	1	0	0	0	1	0	0	1	0	0	0	0	0	0	1	1	1	1
TCGA_WS_AB45_01	1	69.97	0	0	52	2	2	0	3	0	0	0	0	1	1	0	0	1	0	0	0	1	1	1	1	1	1	0	0	0	1	0	1	0	1	1	1	1	1	0	0	0	0	1	0	0	1	1	1
[truncated: 79 more columns]
